# Supplementary material for: Differential Expression of Long Noncoding RNAs between Sperm Samples from Diabetic and Non-Diabetic Mice
Source: PLoS One. 2016 Apr 27;11(4):e0154028. doi: 10.1371/journal.pone.0154028 (PMC4847876; doi:10.1371/journal.pone.0154028)
Supplement: S5 Table — (XLS) [file pone.0154028.s005.xls]

## Sheet: up_Model_vs_Normal
# Fold Change cut-off: 2.0 # P-value cut-off: 0.05 # Condition pairs: Model_vs_Normal # Column A: ProbeName it represents probe name. # Column B: P-value, P-value calculated from unpaired t-test. # Column C: FDR, FDR is calculated from Benjamini Hochberg FDR. # Column D: Fold Change, the absolute ratio (no log scale) of normalized intensities between two conditions. # Column E: Regulation, it dep…
Model_vs_Normal 2.0 fold up regulated LncRNAs
	P-value and FDR		Fold change and Regulation		Annotations																			Group--Raw Intensity		Group--Normalized Intensity		Raw Intensity						Normalized Intensity
ProbeName	P-value	FDR	Fold Change	Regulation	type	seqname	GeneSymbol	source	RNAlength	chrom	strand	txStart	txEnd	Xhyb	probeCoordinates	Sequence	relationship	Associated_gene_acc	Associated_gene_name	Associated_protein_name	Associated_gene_strand	Associated_gene_start	Associated_gene_end	group-Model(raw)	group-Normal(raw)	group-Model(normalized)	group-Normal(normalized)	[Model12, Model](raw)	[Model34, Model](raw)	[Model56, Model](raw)	[Normal56, Normal](raw)	[Normal78, Normal](raw)	[Normal910, Normal](raw)	[Model12, Model](normalized)	[Model34, Model](normalized)	[Model56, Model](normalized)	[Normal56, Normal](normalized)	[Normal78, Normal](normalized)	[Normal910, Normal](normalized)
ASMM10P032004	0.000286095	0.000439173	4.67893	up	noncoding	ENSMUST00000181481	Gm26582	Ensembl	3135	chr5	+	92043063	92055960		chr5:92055891+92055960	CTTCCCTTCTAACCAATTAAAGTGAGACTGGAAGCAGGTTAAGATACAATAAAGTAATTC	natural antisense	NM_001080794	G3bp2	GTPase activating protein (SH3 domain) binding protein 2	-	92052145	92083557	40.4785	18.0706	5.86705	3.64087	47.136	39.1081	35.1914	15.6018	16.7239	21.886	6.09067	5.83961	5.67087	3.44334	3.56302	3.91625
ASMM10P032004	0.000286095	0.000439173	4.67893	up	noncoding	ENSMUST00000181481	Gm26582	Ensembl	3135	chr5	+	92043063	92055960		chr5:92055891+92055960	CTTCCCTTCTAACCAATTAAAGTGAGACTGGAAGCAGGTTAAGATACAATAAAGTAATTC	natural antisense	NM_001080796	G3bp2	GTPase activating protein (SH3 domain) binding protein 2	-	92052145	92083557	40.4785	18.0706	5.86705	3.64087	47.136	39.1081	35.1914	15.6018	16.7239	21.886	6.09067	5.83961	5.67087	3.44334	3.56302	3.91625
ASMM10P040720	3.8117e-05	7.8209e-05	2.56586	up	noncoding	TCONS_00032325	XLOC_023884	Alexander et al 2013	704	chr8	+	86825342	86833828		chr8:86833764+86833828	ATTAGGCATATGAGCCACCTTGAGCTCTTCCCATTCTATCTGCTCTGAAACAAGGTAGAC	intergenic							73.5348	61.5167	6.75594	5.3965	70.8751	72.9777	76.7515	59.3318	65.4575	59.7608	6.67749	6.74241	6.84793	5.32378	5.48508	5.38064
mouselincRNA1606-_P1	1.99356e-06	7.646e-06	2.91942	up	noncoding	mouselincRNA1606-	mouselincRNA1606	lincRNA	11675	chrX	-	14273016	14284691		chrX:14273017-14273076	AGTCTCCCTTCCACACATTTGGGTCTCAGTTGTTTCTAATATGTTCATGTCTTTTCAGGA	intergenic							485.882	386.901	9.55137	8.00568	485.081	492.132	480.435	385.552	399.575	375.575	9.50556	9.54007	9.60847	7.96504	8.03853	8.01348
ASMM10P030606	4.31249e-06	1.3662e-05	3.18638	up	noncoding	ENSMUST00000137725	Grsf1	Ensembl	321	chr5	-	88673707	88675199		chr5:88675034-88675092	GGGCTTCGGTTGTCACTCCACGATCTTTTCCCTTGTTTCCCGTCTTTTCAGAAAGACATT	exon sense-overlapping	NM_001098476	Grsf1	G-rich RNA sequence binding factor 1	-	88659236	88675580	58.8807	39.8818	6.42905	4.75713	59.3399	57.5249	59.7772	42.5711	39.5261	37.5482	6.4246	6.39183	6.47072	4.83645	4.74647	4.68848
ASMM10P030606	4.31249e-06	1.3662e-05	3.18638	up	noncoding	ENSMUST00000137725	Grsf1	Ensembl	321	chr5	-	88673707	88675199		chr5:88675034-88675092	GGGCTTCGGTTGTCACTCCACGATCTTTTCCCTTGTTTCCCGTCTTTTCAGAAAGACATT	exon sense-overlapping	NM_178700	Grsf1	G-rich RNA sequence binding factor 1	-	88659236	88676171	58.8807	39.8818	6.42905	4.75713	59.3399	57.5249	59.7772	42.5711	39.5261	37.5482	6.4246	6.39183	6.47072	4.83645	4.74647	4.68848
ASMM10P044933	7.69377e-06	2.1432e-05	3.81043	up	noncoding	AK172711	AK172711	Genbank	2456	chrX	+	26524633	26527089		chrX:26527026+26527089	ATGATTCATCAGTTAAGAGCACTGGTTCCCTTCCAGAGATATGAGAATGGATTCCCAGCA	natural antisense	NM_001136476	Slx	Sycp3 like X-linked	-	26522656	26545565	61.569	34.7831	6.49177	4.56182	66.3519	61.0172	57.3378	36.2135	32.911	35.2248	6.59005	6.47743	6.40784	4.60919	4.48749	4.58878
ASMM10P057975	7.4841e-07	3.788e-06	2.32288	up	noncoding	BU612524	mouselincRNA0396	lincRNA	858	chr13	-	48484122	48484981	NM_030710	chr13:48484136-48484189	TGCTCCAGATGCATCCTCCCTCTGGCTCTTATAATCTCTATTGCCCTCTTTTATGTGGGT	intergenic							174.338	165.987	8.03346	6.81755	183.477	170.5	169.036	168.952	169.581	159.428	8.06757	7.99288	8.03995	6.81308	6.83106	6.80852
ASMM10P045627	7.48e-09	2.26e-07	4.10349	up	noncoding	ENSMUST00000162938	Fev	Ensembl	458	chr1	-	74882406	74884608		chr1:74884527-74884608	GGACCCCCCAGAACACTGCAGCCCCGGGCCCTTTCGGTCAAACCCTCAACTTCCGCCTAG	exon sense-overlapping	NM_153111	Fev	FEV (ETS oncogene family)	-	74881508	74885408	253.95	138.767	8.59718	6.56033	260.802	254.824	246.225	139.854	141.607	134.839	8.59284	8.58512	8.61358	6.54832	6.57705	6.55561
ASMM10P034049	0.00351535	0.00434004	5.40552	up	noncoding	ENSMUST00000136896	Ipo8	Ensembl	6056	chr6	-	148770682	148789991		chr6:148772848-148774976	GGTTCTTTAAAGTTACTTTCAGTACTTTCACCTGAAGCAATCTTTCATGTCTTCCCTCCT	exon sense-overlapping	NM_001081113	Ipo8	importin 8	-	148770683	148831467	33.3406	12.9625	5.59597	3.16154	31.6881	36.6765	31.6571	7.33426	9.52817	22.0252	5.51711	5.75447	5.51632	2.66626	2.89434	3.924
ASMM10P027739	0.000382016	0.000567388	5.76274	up	noncoding	ENSMUST00000147980	Ctps	Ensembl	905	chr4	-	120541910	120545067		chr4:120542034-120542530	CTGACTCCTTTTCCTACATTTCAATGATAGACATTTTCGAATGCTAATTGTTCCTTCTGA	exon sense-overlapping	NM_016748	Ctps	cytidine 5'-triphosphate synthase	-	120539867	120570276	29.5803	9.75176	5.42958	2.90283	26.4193	29.6971	32.6245	6.29273	8.93947	14.0231	5.27871	5.45189	5.55814	2.56631	2.84268	3.2995
ASMM10P025396	4.91579e-06	1.5117e-05	3.27786	up	noncoding	ENSMUST00000155546	Lefty2	Ensembl	422	chr1	+	180894457	180897487		chr1:180894498+180894595	ATGATAGGGATGGGTACCGGACGGGACAGACTCCTCCTTCAGGGCCTCCCTAACAGCCTG	exon sense-overlapping	NM_177099	Lefty2	left-right determination factor 2	+	180893118	180899102	153.517	101.589	7.83657	6.12381	160.283	153.517	146.75	96.3144	105.857	102.596	7.87338	7.82328	7.81304	6.02759	6.17004	6.1738
ASMM10P033016	0.00114352	0.00152295	3.59652	up	noncoding	AK032585	AK032585	Genbank	3181	chr6	-	36840805	36843986		chr6:36842626-36843986	ACCTCAAAGCACAGAACAGCACATGAACAGCCCGCTCATGCAGAACAATGAAATTTATTA	intergenic							33.231	19.756	5.59133	3.74473	34.4364	29.5926	35.664	21.5838	23.337	14.3473	5.63693	5.44601	5.69106	3.89392	4.00888	3.33139
ASMM10P054655	4.52853e-06	1.4232e-05	4.02065	up	noncoding	ENSMUST00000124870	Fance	Ensembl	2193	chr17	+	28313546	28326567		chr17:28318304+28318364	TCTCCTCTCCTGTGTCTGGCCCAGGTCCTGCGCAGACCGAGTTACTGTGTTCCCTCATAA	exon sense-overlapping	NM_001163819	Fance	Fanconi anemia, complementation group E	+	28313529	28326574	411.996	235.707	9.3098	7.30237	445.489	411.421	379.079	247.301	245.91	213.909	9.38304	9.28938	9.25698	7.34349	7.35238	7.21124
ASMM10P054655	4.52853e-06	1.4232e-05	4.02065	up	noncoding	ENSMUST00000124870	Fance	Ensembl	2193	chr17	+	28313546	28326567		chr17:28318304+28318364	TCTCCTCTCCTGTGTCTGGCCCAGGTCCTGCGCAGACCGAGTTACTGTGTTCCCTCATAA	exon sense-overlapping	NM_001163820	Fance	Fanconi anemia, complementation group E	+	28313529	28326574	411.996	235.707	9.3098	7.30237	445.489	411.421	379.079	247.301	245.91	213.909	9.38304	9.28938	9.25698	7.34349	7.35238	7.21124
ASMM10P041489	0.00048788	0.000705808	2.3717	up	noncoding	AK044864	AK044864	Genbank	3740	chr9	-	45051423	45055161		chr9:45051540-45051766	AGAGCAAGAGAGCAAGAGAGCAAGAGAGCAAGAGCTTTATTGCTTACATCTTTAGGAGCC	natural antisense	NM_007962	Mpzl2	myelin protein zero-like 2	+	45042343	45054043	73.7074	66.3922	6.75586	5.50994	63.9614	75.9088	81.2519	65.6845	69.9019	63.5902	6.53838	6.80093	6.92829	5.46953	5.58051	5.47978
ASMM10P024401	1.18585e-05	3.0173e-05	2.51691	up	noncoding	ENSMUST00000129659	Cdh4	Ensembl	747	chr2	+	179893883	179896149		chr2:179893958+179894027	TGACAAAACTGAGCAAGGGTGTTCTCAGCCCTCTCCTGTTGCCCTCACTCAGTCCGTCTC	exon sense-overlapping	NM_009867	Cdh4	cadherin 4	+	179442477	179899375	424.216	391.885	9.35369	8.02203	465.773	421.474	385.403	398.934	404.899	371.822	9.44582	9.32478	9.29046	8.01264	8.0548	7.99866
ASMM10P047552	0.000938947	0.00127173	3.53615	up	noncoding	ENSMUST00000124659	Jup	Ensembl	2913	chr11	-	100368957	100372716		chr11:100372475-100372655	TGCTCTTCTACCATGTGTGGTCTGCAGATCTCCAAATAAGCCTTCCTTTCTCGTCCCCAG	exon sense-overlapping	NM_010593	Jup	junction plakoglobin	-	100368855	100397790	95.5916	59.2397	7.14184	5.31966	99.3047	99.1602	88.3097	47.734	55.6027	74.3824	7.17378	7.1925	7.05925	5.00615	5.25039	5.70245
ASMM10P035634	8.81485e-06	2.3832e-05	2.72554	up	noncoding	ENSMUST00000181954	Gm26821	Ensembl	2652	chr7	-	18962414	18965173		chr7:18962476-18964460	TAATATTCCGAGTATAGGTCCCCAACCATTTTAAAGACTCTTGCCACGCTCCCATAATTC	natural antisense	NM_001029877	Nova2	neuro-oncological ventral antigen 2	+	18925887	18965319	44.7894	35.1716	6.02711	4.58057	44.8487	44.2564	45.2633	33.1076	35.4294	36.9776	6.01407	6.02177	6.04551	4.49083	4.58896	4.66193
ASMM10P052220	2.6907e-05	5.8708e-05	3.56835	up	noncoding	AK154991	AK154991	Genbank	1744	chr13	-	104832444	104834188		chr13:104832651-104834188	TGATACACACTTCCAACAGAACTTTCTCCTTCTTCATTGCAACTTCTAATTCAAGAAACA	natural antisense	NM_026075	Srek1ip1	splicing regulatory glutamine/lysine-rich protein 1interacting protein 1	+	104817238	104838659	42.3682	25.1469	5.94328	4.10802	40.8678	46.3439	39.8929	23.9342	25.2271	26.2794	5.87614	6.09157	5.86213	4.03302	4.11741	4.17364
ASMM10P034717	1.9552e-06	7.541e-06	5.76186	up	noncoding	ENSMUST00000176372	Pcgf1	Ensembl	426	chr6	+	83080019	83080854		chr6:83080649+83080709	GGCTGAGGGGCCAGCAGGTGCTGAGAGCCCACTCACTCCTTCTTTCCCTTTTCTCCTTAG	exon sense-overlapping	NM_197992	Pcgf1	polycomb group ring finger 1	+	83078389	83080855	373.369	146.49	9.16572	6.63918	396.797	368.995	354.314	146.01	141.035	152.424	9.22729	9.12945	9.1404	6.60573	6.57082	6.74099
ASMM10P040832	2.1099e-07	1.618e-06	5.33139	up	noncoding	TCONS_00032349	XLOC_023948	Alexander et al 2013	246	chr8	+	98699605	98701022		chr8:98700962+98701022	CCAAGAAAAGATTCTTCTACATTAATGAAAGTCTTTATATGTCCCTCCTTCTTCCTTGAG	intergenic							336.776	142.104	9.00817	6.59366	359.49	334.665	316.174	145.962	139.369	140.98	9.05978	8.97569	8.98906	6.60547	6.55407	6.62145
ASMM10P027702	2.0628e-07	1.604e-06	2.65897	up	noncoding	ENSMUST00000155069	Gm12863	Ensembl	536	chr4	-	118954273	118954919		chr4:118954436-118954686	AAGGAGACACAGTGTGAAGCCTTTGCATCCCTCCCCTCCTGCTTGAGAGCCTGTGTACCA	intergenic							2975.57	2858.66	12.2311	10.8202	3132.47	2982.53	2811.7	2916.93	2954.8	2704.26	12.2548	12.2124	12.226	10.8218	10.8447	10.7941
ASMM10P045532	1.8294e-07	1.486e-06	6.83985	up	noncoding	AK090196	AK090196	Genbank	1818	chrX	+	110817293	110819108		chrX:110818955+110819108	GGCAATAAGTACCCCCTTCAACTCATACTCTGATATAGATATTTCTCTTAGACAAATCAT	intergenic							248.875	80.6396	8.56556	5.7916	256.607	248.821	241.198	79.3092	84.8218	77.7878	8.56452	8.54798	8.58418	5.74545	5.86058	5.76876
ASMM10P015512	0.000563213	0.000802543	2.5477	up	noncoding	uc008ahw.1	AK037830	UCSC_knowngene	1442	chr17	-	6798389	6827990		chr17:6798403-6799684	ATTCCCAGCCCTTTCACTGGATGGAAGATTTAAATTCAGTAATAAACTTCCCACATCTCC	intergenic							82.529	69.5699	6.91987	5.57067	89.0133	86.4561	72.1176	74.4088	60.0119	74.289	7.01454	6.98988	6.75518	5.65275	5.35897	5.70029
ASMM10P019621	3.5767e-07	2.286e-06	4.91082	up	noncoding	AK015474	AK015474	Genbank	1332	chr1	-	40049038	40050368		chr1:40049167-40050368	GCTCACCTCTCCCTTTCTTCCTGTAAGTTAGAATCTCTTGAAAGGTGAATTATTTACATT	intergenic							533.332	248.349	9.67816	7.3822	555.875	525.525	518.596	243.916	253.265	247.867	9.69052	9.63698	9.70698	7.3265	7.39598	7.42412
ASMM10UP440	1.409e-07	1.283e-06	5.52626	up	noncoding	uc.36-	uc.36	UCR	264	chr3	+	108905865	108906129		chr3:108906064+108906123	GCACTCACACACATTTAAGTGTTCAGATATACAGTATTTCCAAATATAATCGCTGCAGAT	intronic antisense	NM_025845	Prpf38b	PRP38 pre-mRNA processing factor 38 (yeast) domain containing B	-	108902806	108911704	36.2378	13.5297	5.72008	3.25378	35.3774	37.0228	36.3133	13.5477	13.6363	13.4052	5.67375	5.76919	5.71731	3.24621	3.27929	3.23584
ASMM10P002008	0.000111287	0.000191994	2.1533	up	noncoding	ENSMUST00000137954	Lhfp	Ensembl	1545	chr3	+	53041558	53261675		chr3:53043151+53231729	AAAGTATGAGAAGCTGATCGCGGCTTGCTGATTGGTGCTGGCTGTGCCCTCTACCCCTTG	exon sense-overlapping	NM_175386	Lhfp	lipoma HMGIC fusion partner	+	53041546	53261679	72.7332	72.2407	6.73736	5.63081	76.5716	72.1932	69.4348	72.6127	78.8342	65.275	6.78716	6.72429	6.70063	5.61886	5.75487	5.5187
ASMM10P014796	0.000380842	0.000566141	5.12892	up	noncoding	AK139879	AK139879	Genbank	2343	chr16	+	3468459	3481051		chr16:3479190+3479263	ATCTCTTCCCATTTTCCCAGGCAGGCTTCAAATCCAATACAAAGCCAAGGATGACCTGAA	intergenic							52.5366	22.1078	6.26039	3.90173	56.2457	49.758	51.6062	22.4445	27.4528	16.4261	6.34661	6.19149	6.24306	3.94795	4.23744	3.51981
ASMM10P002487	5.89e-09	2e-07	22.6743	up	noncoding	ENSMUST00000145567	Cul7	Ensembl	5016	chr17	+	46651422	46664364		chr17:46654644+46655663	ATTTATTCGGAGCCAATGAAGAGTCTGAAGCTCCAGGAGCAGCCCCAGCCCTTCCTCGCT	exon sense-overlapping	NM_025611	Cul7	cullin 7	+	46650337	46664364	6573.64	747.108	13.4345	8.93154	6909.93	6678.32	6132.67	779.158	746.047	716.119	13.4722	13.4353	13.3961	8.95624	8.91857	8.91982
ASMM10P016147	0.000460152	0.000670256	3.02201	up	noncoding	ENSMUST00000121926	Gm11609	Ensembl	793	chr1	+	60792489	60793832		chr1:60793713+60793832	AAGGATGACATCTTCCTCAGTGAGCCCTTCATCCTGGAACAAACTGGAATCTCAGATGTT	intergenic							34.2788	24.23	5.63807	4.04256	34.3812	35.8718	32.5835	28.1263	24.784	19.7797	5.63359	5.72475	5.55588	4.26203	4.09288	3.77277
ASMM10UP452	9.0822e-07	4.353e-06	5.29962	up	noncoding	uc.48-	uc.48	UCR	298	chr12	+	8733222	8733520		chr12:8733458+8733517	ACGCCACCGCCATCACTTTCATCACATGGATCCTCATCCAGTTTGCATTTAGGTAAAAAA	exon sense-overlapping	NM_001160219	Pum2	pumilio 2 (Drosophila)	+	8674258	8752583	149.551	61.4599	7.79931	5.39342	154.921	155.393	138.34	64.8322	61.5626	57.9847	7.82328	7.84345	7.73121	5.44954	5.39404	5.33669
ASMM10UP452	9.0822e-07	4.353e-06	5.29962	up	noncoding	uc.48-	uc.48	UCR	298	chr12	+	8733222	8733520		chr12:8733458+8733517	ACGCCACCGCCATCACTTTCATCACATGGATCCTCATCCAGTTTGCATTTAGGTAAAAAA	exon sense-overlapping	NM_001160220	Pum2	pumilio 2 (Drosophila)	+	8674258	8752583	149.551	61.4599	7.79931	5.39342	154.921	155.393	138.34	64.8322	61.5626	57.9847	7.82328	7.84345	7.73121	5.44954	5.39404	5.33669
ASMM10P021879	5.72912e-05	0.000109792	3.44646	up	noncoding	ENSMUST00000123932	Samhd1	Ensembl	3753	chr2	-	157099400	157135093		chr2:157099527-157101320	CAGATACAATGATGGAAACTGGCTTTTCTTTGTGTCCTGACTCTCTTTTCTCTCTCTCTC	exon sense-overlapping	NM_001139520	Samhd1	SAM domain and HD domain, 1	-	157097528	157135222	135.431	85.1403	7.65465	5.86954	155.495	130.471	120.326	82.2432	90.3387	82.8389	7.83017	7.59914	7.53466	5.79937	5.94949	5.85976
ASMM10P021879	5.72912e-05	0.000109792	3.44646	up	noncoding	ENSMUST00000123932	Samhd1	Ensembl	3753	chr2	-	157099400	157135093		chr2:157099527-157101320	CAGATACAATGATGGAAACTGGCTTTTCTTTGTGTCCTGACTCTCTTTTCTCTCTCTCTC	exon sense-overlapping	NM_018851	Samhd1	SAM domain and HD domain, 1	-	157097528	157135222	135.431	85.1403	7.65465	5.86954	155.495	130.471	120.326	82.2432	90.3387	82.8389	7.83017	7.59914	7.53466	5.79937	5.94949	5.85976
ASMM10P028237	2.03758e-06	7.759e-06	3.19295	up	noncoding	ENSMUST00000181084	C230088H06Rik	Ensembl	2179	chr4	-	147018234	147359153	uc008vsq.1	chr4:147018258-147018492	TTTCCATCCAGAAATTCCACCCTCCAATTCTTATCCCAGGAATTGGATGTTAGGTTTTTT	intronic antisense	NM_001039209	Gm13152	predicted gene 13152	+	147175865	147513420	69.1017	46.7717	6.66642	4.99153	70.7632	68.5372	68.0046	45.0473	47.3316	47.9363	6.67576	6.65022	6.67328	4.91679	5.00597	5.05183
ASMM10P028237	2.03758e-06	7.759e-06	3.19295	up	noncoding	ENSMUST00000181084	C230088H06Rik	Ensembl	2179	chr4	-	147018234	147359153	uc008vsq.1	chr4:147018258-147018492	TTTCCATCCAGAAATTCCACCCTCCAATTCTTATCCCAGGAATTGGATGTTAGGTTTTTT	intronic antisense	NM_001177767	Rex2	reduced expression 2	+	147021849	147060799	69.1017	46.7717	6.66642	4.99153	70.7632	68.5372	68.0046	45.0473	47.3316	47.9363	6.67576	6.65022	6.67328	4.91679	5.00597	5.05183
ASMM10P013516	9.39697e-06	2.5085e-05	5.0484	up	noncoding	ENSMUST00000176762	Gm20717	Ensembl	533	chr15	+	64098316	64100886		chr15:64100104+64100164	GATACGTGAGGAACAGCCAACCAAGCCCCTCATCTCAAAGCTTTGTTTGGAAGTGATCAT	intronic antisense	ENSMUST00000177374	Asap1	ArfGAP with SH3 domain, ankyrin repeat and PH domain1	-	64088538	64382919	104.294	45.275	7.27855	4.94273	100.912	105.888	106.082	44.9448	42.138	48.7422	7.20004	7.28616	7.34945	4.91326	4.83789	5.07702
ASMM10P013516	9.39697e-06	2.5085e-05	5.0484	up	noncoding	ENSMUST00000176762	Gm20717	Ensembl	533	chr15	+	64098316	64100886		chr15:64100104+64100164	GATACGTGAGGAACAGCCAACCAAGCCCCTCATCTCAAAGCTTTGTTTGGAAGTGATCAT	intronic antisense	NM_001276461	Asap1	ArfGAP with SH3 domain, ankyrin repeat and PH domain1	-	64086839	64382919	104.294	45.275	7.27855	4.94273	100.912	105.888	106.082	44.9448	42.138	48.7422	7.20004	7.28616	7.34945	4.91326	4.83789	5.07702
ASMM10P013516	9.39697e-06	2.5085e-05	5.0484	up	noncoding	ENSMUST00000176762	Gm20717	Ensembl	533	chr15	+	64098316	64100886		chr15:64100104+64100164	GATACGTGAGGAACAGCCAACCAAGCCCCTCATCTCAAAGCTTTGTTTGGAAGTGATCAT	intronic antisense	NM_001276462	Asap1	ArfGAP with SH3 domain, ankyrin repeat and PH domain1	-	64086839	64312673	104.294	45.275	7.27855	4.94273	100.912	105.888	106.082	44.9448	42.138	48.7422	7.20004	7.28616	7.34945	4.91326	4.83789	5.07702
ASMM10P013516	9.39697e-06	2.5085e-05	5.0484	up	noncoding	ENSMUST00000176762	Gm20717	Ensembl	533	chr15	+	64098316	64100886		chr15:64100104+64100164	GATACGTGAGGAACAGCCAACCAAGCCCCTCATCTCAAAGCTTTGTTTGGAAGTGATCAT	intronic antisense	NM_001276463	Asap1	ArfGAP with SH3 domain, ankyrin repeat and PH domain1	-	64086839	64312673	104.294	45.275	7.27855	4.94273	100.912	105.888	106.082	44.9448	42.138	48.7422	7.20004	7.28616	7.34945	4.91326	4.83789	5.07702
ASMM10P013516	9.39697e-06	2.5085e-05	5.0484	up	noncoding	ENSMUST00000176762	Gm20717	Ensembl	533	chr15	+	64098316	64100886		chr15:64100104+64100164	GATACGTGAGGAACAGCCAACCAAGCCCCTCATCTCAAAGCTTTGTTTGGAAGTGATCAT	intronic antisense	NM_001276467	Asap1	ArfGAP with SH3 domain, ankyrin repeat and PH domain1	-	64086839	64382919	104.294	45.275	7.27855	4.94273	100.912	105.888	106.082	44.9448	42.138	48.7422	7.20004	7.28616	7.34945	4.91326	4.83789	5.07702
ASMM10P011619	2.75176e-05	5.9809e-05	2.66553	up	noncoding	uc029sgh.1	DQ720095	UCSC_knowngene	68	chr14	+	24086332	24086400		chr14:24086340+24086400	TTTTCAGCCAAACATCAAAGAACACTACCCTCCTCTGGTGAAGACAGACGTCTGCCTCAA	intergenic							56.9702	45.9205	6.37895	4.96453	60.2518	58.1679	52.4909	45.0899	48.509	44.1626	6.45134	6.40994	6.27557	4.91809	5.04145	4.93405
ASMM10P029297	6.935e-08	8.38e-07	2.27788	up	noncoding	ENSMUST00000125237	Gm12811	Ensembl	667	chr4	+	109569213	109656791		chr4:109625638+109625701	TTAGAAGAGCGGTCACTGCTCTTAACTACTGAGTCATCTCACCAGCCCAACAATGTCTTT	intergenic							631.455	653.99	9.92264	8.73495	658.94	631.447	603.977	665.774	663.699	632.496	9.9381	9.9035	9.92631	8.72104	8.74109	8.74271
ASMM10P019502	4.15292e-06	1.3233e-05	3.29684	up	noncoding	NR_033224	D330050I16Rik	RefSeq	1734	chr19	+	5388335	5390069		chr19:5389667+5390069	TTAAGGGTTTAAGTTAAGGGTTCACACACTCCCATCTGATAGTCGTTGCTCCTCTCTGGA	natural antisense	NM_016882	Sart1	squamous cell carcinoma antigen recognized by T cells 1	-	5377522	5388703	36.0159	23.1436	5.71251	3.99143	35.6668	34.9188	37.462	24.3511	23.2121	21.8675	5.68761	5.6825	5.76744	4.05667	4.00301	3.91462
ASMM10P049432	1.7688e-07	1.458e-06	4.89254	up	noncoding	ENSMUST00000124245	Optc	Ensembl	1579	chr1	-	133897198	133901327		chr1:133898206-133898341	GAAGTGATGTTCTCCACTCCTTTTTAAAACATCACCTCCCCTTACCTATTGGTATTTCAC	exon sense-overlapping	NM_001160421	Optc	opticin	-	133897193	133907173	319.184	146.732	8.92873	6.63815	332.505	322.837	302.209	148.125	153.366	138.705	8.94381	8.92808	8.91431	6.62484	6.69332	6.59629
ASMM10P049432	1.7688e-07	1.458e-06	4.89254	up	noncoding	ENSMUST00000124245	Optc	Ensembl	1579	chr1	-	133897198	133901327		chr1:133898206-133898341	GAAGTGATGTTCTCCACTCCTTTTTAAAACATCACCTCCCCTTACCTATTGGTATTTCAC	exon sense-overlapping	NM_001160422	Optc	opticin	-	133900833	133907173	319.184	146.732	8.92873	6.63815	332.505	322.837	302.209	148.125	153.366	138.705	8.94381	8.92808	8.91431	6.62484	6.69332	6.59629
ASMM10P049432	1.7688e-07	1.458e-06	4.89254	up	noncoding	ENSMUST00000124245	Optc	Ensembl	1579	chr1	-	133897198	133901327		chr1:133898206-133898341	GAAGTGATGTTCTCCACTCCTTTTTAAAACATCACCTCCCCTTACCTATTGGTATTTCAC	exon sense-overlapping	NM_054076	Optc	opticin	-	133897193	133907173	319.184	146.732	8.92873	6.63815	332.505	322.837	302.209	148.125	153.366	138.705	8.94381	8.92808	8.91431	6.62484	6.69332	6.59629
ASMM10P037577	3.68819e-05	7.6318e-05	2.39145	up	noncoding	ENSMUST00000132315	Cyp2b19	Ensembl	2234	chr7	+	26757162	26765634		chr7:26765484+26765634	TTTGAATTCACCCTTCATGTGTCCACCCATTCCTACATGTATCCACTTAATACATCTAAT	exon sense-overlapping	NM_007814	Cyp2b19	cytochrome P450, family 2, subfamily b, polypeptide 19	+	26757186	26772630	39.3561	35.2106	5.83744	4.57955	40.4493	35.7198	41.8991	35.419	34.9098	35.3031	5.86338	5.71865	5.93027	4.57958	4.56666	4.59242
ASMM10P046419	5.7904e-07	3.18e-06	4.28	up	noncoding	ENSMUST00000119528	Gm12054	Ensembl	378	chr11	-	22708879	22709257		chr11:22709028-22709257	AGCTCCTCATTCATGGGGAATAATCGCAATCCTTGATCCCCATCACAAATGCAGTTCAGT	intergenic							1474.13	844.289	11.2002	9.1026	1594.38	1440.4	1387.62	860.558	868.925	803.385	11.2659	11.1502	11.1846	9.09821	9.12851	9.08107
ASMM10P023568	9.32134e-05	0.000164814	2.83593	up	noncoding	ENSMUST00000123104	Knstrn	Ensembl	839	chr2	+	118814295	118834068		chr2:118830811+118830872	AAAGATAGATTATTTGAGGCATAACGGCTCCCCAACTTGTCTCATCTCGTCCCCAAGGAA	exon sense-overlapping	NM_026412	Knstrn	kinetochore-localized astrin/SPAG5 binding	+	118814002	118836212	101.817	77.1668	7.22973	5.7259	107.078	107.033	91.3394	71.6395	83.759	76.1021	7.283	7.30203	7.10416	5.59745	5.8431	5.73716
ASMM10P045901	9.2614e-07	4.423e-06	3.06213	up	noncoding	ENSMUST00000143048	Arhgap6	Ensembl	5494	chrX	+	169036610	169251527		chrX:169248453+169248515	GGTGGTAGATGTTTTTTCTTCTGTTGCCTTTCCTCTTCTTCAAGTCTATGCATCACTTCC	exon sense-overlapping	NM_009707	Arhgap6	Rho GTPase activating protein 6	+	168795098	169304435	87.4696	61.3666	7.01083	5.3963	90.538	88.2548	83.616	62.6488	59.5878	61.8633	7.0415	7.0173	6.9737	5.40163	5.35034	5.43693
ASMM10P045901	9.2614e-07	4.423e-06	3.06213	up	noncoding	ENSMUST00000143048	Arhgap6	Ensembl	5494	chrX	+	169036610	169251527		chrX:169248453+169248515	GGTGGTAGATGTTTTTTCTTCTGTTGCCTTTCCTCTTCTTCAAGTCTATGCATCACTTCC	exon sense-overlapping	NM_178754	Arhgap6	Rho GTPase activating protein 6	+	169036628	169304435	87.4696	61.3666	7.01083	5.3963	90.538	88.2548	83.616	62.6488	59.5878	61.8633	7.0415	7.0173	6.9737	5.40163	5.35034	5.43693
ASMM10P045747	1.362e-07	1.256e-06	4.21039	up	noncoding	NR_038019	Gm20110	RefSeq	2095	chr10	+	99609170	99658134		chr10:99658034+99658134	CTTTGTTGACTGTGCCATCTCTCTAGCCCTCCCTCCAGCTGAAATATTCTAGAAAGAAAC	intergenic							2291.22	1362.16	11.8607	9.78673	2326.48	2302.81	2244.37	1395.29	1382.34	1308.83	11.8229	11.8507	11.9085	9.78449	9.79385	9.78183
ASMM10P032596	6.81433e-05	0.00012716	3.64764	up	noncoding	ENSMUST00000177354	Sap25	Ensembl	847	chr5	+	137641494	137642341		chr5:137641849+137641909	TTTACCCACAAGGCCCCAGAGAGTCCGAGCCTGTTCTAATCTCGTCTCTCTCGTTCACAG	exon sense-overlapping	NM_001081962	Sap25	sin3 associated polypeptide	+	137641472	137642902	92.0599	54.8134	7.08513	5.21817	100.57	90.6939	84.9158	62.747	51.4227	50.2707	7.1937	7.06149	7.0002	5.40379	5.12977	5.12096
ASMM10P044250	2.046e-07	1.593e-06	9.38965	up	noncoding	TCONS_00036227	XLOC_027231	Alexander et al 2013	681	chrX	-	101089388	101090671		chrX:101089463-101089770	TTCTTGATGTCTACTTAAGCTTAAGTAAGACTCCTGTGAATGCTCAGAAGATGGGGGGCG	intergenic							36.2529	5.82848	5.71855	2.48748	34.8731	37.7514	36.1341	5.83093	5.60525	6.04925	5.65402	5.79151	5.71014	2.52411	2.46791	2.47043
ASMM10P036351	0.00139965	0.00184116	2.3669	up	noncoding	NR_015542	E430016F16Rik	RefSeq	3091	chr7	-	78581065	78718220		chr7:78581079-78582758	ACCAGAGATCTTCTTGTCTCTACCCCCAGCAGTGCACACTGCTAAATAAATCCATTTTTT	intergenic							67.1798	61.1053	6.62079	5.37779	59.4688	77.412	64.6587	63.2646	67.854	52.1973	6.42818	6.83326	6.60094	5.41542	5.53841	5.17955
ASMM10P057236	1.14358e-05	2.9316e-05	3.95561	up	noncoding	uc012bfc.1	Pias2	UCSC_knowngene	5042	chr18	+	77065207	77155708		chr18:77123066+77126856	TTGAGCTCCCATATATAAAGGCTATGCGCCACCACCTAAAAATGGGATTGAACAGAAGCG	exon sense-overlapping	NM_001164167	Pias2	protein inhibitor of activated STAT 2	+	77065207	77155708	71.5623	39.2161	6.7158	4.7319	71.4741	69.7912	73.4215	37.4018	42.9437	37.3028	6.68914	6.67634	6.78193	4.65687	4.86341	4.67543
ASMM10P057236	1.14358e-05	2.9316e-05	3.95561	up	noncoding	uc012bfc.1	Pias2	UCSC_knowngene	5042	chr18	+	77065207	77155708		chr18:77123066+77126856	TTGAGCTCCCATATATAAAGGCTATGCGCCACCACCTAAAAATGGGATTGAACAGAAGCG	exon sense-overlapping	NM_001164168	Pias2	protein inhibitor of activated STAT 2	+	77065679	77155708	71.5623	39.2161	6.7158	4.7319	71.4741	69.7912	73.4215	37.4018	42.9437	37.3028	6.68914	6.67634	6.78193	4.65687	4.86341	4.67543
ASMM10P057236	1.14358e-05	2.9316e-05	3.95561	up	noncoding	uc012bfc.1	Pias2	UCSC_knowngene	5042	chr18	+	77065207	77155708		chr18:77123066+77126856	TTGAGCTCCCATATATAAAGGCTATGCGCCACCACCTAAAAATGGGATTGAACAGAAGCG	exon sense-overlapping	NM_001164169	Pias2	protein inhibitor of activated STAT 2	+	77065207	77146939	71.5623	39.2161	6.7158	4.7319	71.4741	69.7912	73.4215	37.4018	42.9437	37.3028	6.68914	6.67634	6.78193	4.65687	4.86341	4.67543
ASMM10P057236	1.14358e-05	2.9316e-05	3.95561	up	noncoding	uc012bfc.1	Pias2	UCSC_knowngene	5042	chr18	+	77065207	77155708		chr18:77123066+77126856	TTGAGCTCCCATATATAAAGGCTATGCGCCACCACCTAAAAATGGGATTGAACAGAAGCG	exon sense-overlapping	NM_001164170	Pias2	protein inhibitor of activated STAT 2	+	77065679	77146939	71.5623	39.2161	6.7158	4.7319	71.4741	69.7912	73.4215	37.4018	42.9437	37.3028	6.68914	6.67634	6.78193	4.65687	4.86341	4.67543
ASMM10P057236	1.14358e-05	2.9316e-05	3.95561	up	noncoding	uc012bfc.1	Pias2	UCSC_knowngene	5042	chr18	+	77065207	77155708		chr18:77123066+77126856	TTGAGCTCCCATATATAAAGGCTATGCGCCACCACCTAAAAATGGGATTGAACAGAAGCG	exon sense-overlapping	NM_008602	Pias2	protein inhibitor of activated STAT 2	+	77065207	77155708	71.5623	39.2161	6.7158	4.7319	71.4741	69.7912	73.4215	37.4018	42.9437	37.3028	6.68914	6.67634	6.78193	4.65687	4.86341	4.67543
ASMM10P001404	0.00291794	0.00364398	2.73008	up	noncoding	ENSMUST00000127862	Hspa12b	Ensembl	2007	chr2	+	131127493	131145227		chr2:131134127+131136939	CTGTATATCAAAGCCAGAGGCCCGAGCTCTACAGCAGGCTTCCTTCTCTGTGGTTGTGGC	exon sense-overlapping	NM_028306	Hspa12b	heat shock protein 12B	+	131127411	131145983	31.9556	25.1834	5.53139	4.08245	36.3675	29.9476	29.5517	32.5326	23.1468	19.8707	5.71654	5.46381	5.41382	4.46797	3.99941	3.77996
ASMM10P020443	5.703e-05	0.000109366	3.56547	up	noncoding	ENSMUST00000130769	Slc2a8	Ensembl	909	chr2	-	32976910	32982019		chr2:32981897-32981957	GGGCCGCGGTCACTCTCTCACGCCCGGCGACACCGCTCACGCCCCGCCTTGTACCCGTAG	exon sense-overlapping	NM_019488	Slc2a8	solute carrier family 2, (facilitated glucose transporter), member 8	-	32972988	32982056	184.451	113.991	8.11477	6.28068	200.182	179.138	174.034	103.419	113.897	124.656	8.19314	8.06417	8.087	6.12136	6.27281	6.44787
ASMM10P052120	6.65285e-06	1.9111e-05	7.54628	up	noncoding	ENSMUST00000162882	Pde8b	Ensembl	2060	chr13	-	95025329	95046066		chr13:95045938-95046066	AAGGTTGTAGCTATATTTCCTTGGGCATCATTGGACCTATTCAGTTAGCCCTCCTAATAG	exon sense-overlapping	NM_001170669	Pde8b	phosphodiesterase 8B	-	95024104	95223050	42.257	11.1135	5.94046	3.02469	44.448	39.8562	42.4668	13.0944	9.98662	10.2594	5.99999	5.86864	5.95276	3.19787	2.93232	2.9439
ASMM10P052120	6.65285e-06	1.9111e-05	7.54628	up	noncoding	ENSMUST00000162882	Pde8b	Ensembl	2060	chr13	-	95025329	95046066		chr13:95045938-95046066	AAGGTTGTAGCTATATTTCCTTGGGCATCATTGGACCTATTCAGTTAGCCCTCCTAATAG	exon sense-overlapping	NM_172263	Pde8b	phosphodiesterase 8B	-	95024104	95250304	42.257	11.1135	5.94046	3.02469	44.448	39.8562	42.4668	13.0944	9.98662	10.2594	5.99999	5.86864	5.95276	3.19787	2.93232	2.9439
ASMM10P040913	0.000131541	0.000221734	5.68018	up	noncoding	ENSMUST00000130531	Pbld2	Ensembl	847	chr10	+	63054209	63058128		chr10:63054266+63054326	CCCGTGTGTGTAGGGTGGGGTGGAGATGCTGATTCCTCACCCACCCTGTTTGTGCTCAAG	exon sense-overlapping	NM_026085	Pbld2	phenazine biosynthesis-like protein domain containing 2	+	63024511	63058812	35.2885	12.6772	5.67151	3.16557	32.4979	40.4763	32.8912	11.6645	15.2276	11.1396	5.55154	5.89054	5.57244	3.05473	3.43147	3.01051
ASMM10P003160	9.9857e-07	4.648e-06	2.71744	up	noncoding	ENSMUST00000159106	Cacna1s	Ensembl	1001	chr1	+	136117255	136119529		chr1:136117332+136117606	TTCCCCAGCCAATGGTCCTCACCACAGCTTCCCAGCATCTGCTATGAACGGGAGTTCTTG	exon sense-overlapping	NM_001081023	Cacna1s	calcium channel, voltage-dependent, L type, alpha 1S subunit	+	136052900	136119822	197.487	160.187	8.20909	6.76684	208.967	198.283	185.213	167.601	160.453	152.505	8.25213	8.19749	8.17765	6.80356	6.75557	6.74139
ASMM10P003160	9.9857e-07	4.648e-06	2.71744	up	noncoding	ENSMUST00000159106	Cacna1s	Ensembl	1001	chr1	+	136117255	136119529		chr1:136117332+136117606	TTCCCCAGCCAATGGTCCTCACCACAGCTTCCCAGCATCTGCTATGAACGGGAGTTCTTG	exon sense-overlapping	NM_014193	Cacna1s	calcium channel, voltage-dependent, L type, alpha 1S subunit	+	136052900	136119822	197.487	160.187	8.20909	6.76684	208.967	198.283	185.213	167.601	160.453	152.505	8.25213	8.19749	8.17765	6.80356	6.75557	6.74139
ASMM10P010253	2.02444e-05	4.6791e-05	11.5214	up	noncoding	AK020865	AK020865	Genbank	773	chr13	+	59557565	59558337		chr13:59558277+59558337	CATAATGATAGATTCAAGTATTTAAAATACCTTTAAACCACTCTCCACCACAAACTCCCC	bidirectional	NM_001048008	Agtpbp1	ATP/GTP binding protein 1	-	59493403	59557319	127.015	24.2024	7.56837	4.04213	135.762	126.277	119.007	19.4132	25.7516	27.4423	7.63578	7.54414	7.52519	3.7511	4.14378	4.2315
ASMM10P010253	2.02444e-05	4.6791e-05	11.5214	up	noncoding	AK020865	AK020865	Genbank	773	chr13	+	59557565	59558337		chr13:59558277+59558337	CATAATGATAGATTCAAGTATTTAAAATACCTTTAAACCACTCTCCACCACAAACTCCCC	bidirectional	NM_023328	Agtpbp1	ATP/GTP binding protein 1	-	59449534	59557319	127.015	24.2024	7.56837	4.04213	135.762	126.277	119.007	19.4132	25.7516	27.4423	7.63578	7.54414	7.52519	3.7511	4.14378	4.2315
ASMM10P003454	0.00137237	0.0018081	2.09875	up	noncoding	ENSMUST00000165915	Gm9071	Ensembl	474	chr12	+	3023882	3025753		chr12:3024031+3024644	ATCTCTATCATGTGTTTCCAGTAACCTGCACAGCTGGCTCCTGATGGAGAGGAATCTTAT	intergenic							28.8356	29.2538	5.38852	4.31899	24.2309	31.488	30.7878	31.7205	29.2019	26.839	5.1571	5.53486	5.4736	4.43351	4.32259	4.20088
ASMM10P033320	1.25066e-05	3.1507e-05	4.20125	up	noncoding	uc009chr.1	Ptcd3	UCSC_knowngene	2681	chr6	-	71880637	71908762		chr6:71895631-71895693	TAACTGGATGGATGAGCATACAAGGCTTAAACTCCTGAAAATGTCCCAGCCTCATTACAG	exon sense-overlapping	NM_027275	Ptcd3	pentatricopeptide repeat domain 3	-	71880637	71908762	89.4269	46.0016	7.03842	4.9676	98.7199	87.864	81.6967	44.6392	45.669	47.6967	7.16641	7.00922	6.93962	4.90372	4.95365	5.04543
ASMM10P034950	0.000807262	0.00110828	6.62719	up	noncoding	ENSMUST00000161831	Ttll3	Ensembl	2517	chr6	+	113397757	113414562		chr6:113397822+113397929	ATTGTCCAGAGGACACCATGGACACCTCCTCTCCTTTCTATGCAGCAGGGCAGGGAGAAG	exon sense-overlapping	NM_001142732	Ttll3	tubulin tyrosine ligase-like family, member 3	+	113389259	113399448	293.45	103.656	8.8081	6.07971	308.694	302.106	269.551	136.991	109.046	64.9306	8.84161	8.83451	8.74819	6.51645	6.213	5.50967
ASMM10P034950	0.000807262	0.00110828	6.62719	up	noncoding	ENSMUST00000161831	Ttll3	Ensembl	2517	chr6	+	113397757	113414562		chr6:113397822+113397929	ATTGTCCAGAGGACACCATGGACACCTCCTCTCCTTTCTATGCAGCAGGGCAGGGAGAAG	exon sense-overlapping	NM_133923	Ttll3	tubulin tyrosine ligase-like family, member 3	+	113392496	113414571	293.45	103.656	8.8081	6.07971	308.694	302.106	269.551	136.991	109.046	64.9306	8.84161	8.83451	8.74819	6.51645	6.213	5.50967
ASMM10P041781	3.81194e-05	7.8209e-05	2.8135	up	noncoding	uc009qfl.1	AK160964	UCSC_knowngene	3854	chr9	-	66863422	66867276		chr9:66863514-66867276	GAAATCTTTGTTCCCTCCCTAATAAGACTTGGATTGAATTTAAGGAACTTAGCATATCCT	exon sense-overlapping	NM_173413	Rab8b	RAB8B, member RAS oncogene family	-	66843663	66919705	246.519	196.33	8.54406	7.05169	256.307	260.554	222.695	187.623	196.298	205.069	8.56286	8.61973	8.44957	6.96281	7.0365	7.15576
ASMM10P022885	9.55974e-05	0.000168536	3.2711	up	noncoding	AK089848	AK089848	Genbank	2805	chr2	+	61987519	61990324		chr2:61990254+61990324	ATGGTTGTGTGCCACCATGTGTTTGCTGGGAATTGAACTCAAAACCTTTGGAAGAGCAGT	intergenic							139.193	92.0757	7.69073	5.98096	160.065	140.494	117.021	90.9843	94.4683	90.7745	7.87023	7.7008	7.50117	5.9397	6.01017	5.993
ASMM10P038776	0.0013706	0.00180632	2.97404	up	noncoding	ENSMUST00000151893	Zfp771	Ensembl	173	chr7	+	127245100	127245711		chr7:127245651+127245711	AGCTATGGGACAGTAGTTCCCTCATACTCCAGCACAGCTCCAGGCAGGTTGGTTGGCAGA	exon sense-overlapping	NM_177362	Zfp771	zinc finger protein 771	+	127244525	127254801	40.7388	29.568	5.8861	4.31368	41.3515	38.6874	42.1776	24.7837	26.0092	37.9111	5.89252	5.82372	5.94207	4.08015	4.15915	4.70173
humanlincRNA1347-_P1	2.27288e-05	5.1244e-05	7.57727	up	noncoding	humanlincRNA1347-	humanlincRNA1347	lincRNA	10637	chr6	-	112997332	113007969		chr6:112997357-112997416	TTGTACAAGTCAGGTTCTGCCTCAATGCAGTAGAAACACACACACTAAGTGGGGAGATAG	intergenic							73.2108	20.6109	6.74635	3.82468	80.6748	72.1661	66.7916	18.8736	23.9959	18.963	6.8696	6.72312	6.64634	3.7129	4.04769	3.71343
ASMM10P018781	5.236e-08	7.11e-07	2.71444	up	noncoding	AK018780	AK018780	Genbank	727	chr19	-	4256954	4257679		chr19:4257017-4257463	AAGAAGAAATTGATCTCTCTGAGTTCAAGATCAGCCCGACACACACACACATCGAGTCCA	intergenic							873.187	774.56	10.4224	8.98174	909.97	874.735	834.857	781.973	789.115	752.593	10.4351	10.4081	10.424	8.9592	8.99696	8.98906
ASMM10P042751	7.42599e-05	0.000136496	5.63321	up	noncoding	AK157168	AK157168	Genbank	704	chr9	+	44713009	44713713		chr9:44713573+44713713	GATTCTTCAGACAAACGTCCTCCTCAAACCAATTCCAGGGTACCTGTGTCTCAAAATAAC	intronic antisense	NM_153537	Phldb1	pleckstrin homology-like domain, family B, member 1	-	44686307	44735198	59.928	22.5515	6.44373	3.94977	63.208	65.0694	51.5065	21.1813	26.0656	20.4077	6.52232	6.56961	6.23926	3.86723	4.1625	3.81959
ASMM10P051859	0.000482492	0.000698943	4.23178	up	noncoding	AK036689	AK036689	Genbank	3228	chr13	-	60622981	60626209		chr13:60623247-60626209	CATGGATAACTGATCACTGTAATTGACACCCACACAACCCACAGCTATAAATGCATAAAC	intronic antisense	NM_029653	Dapk1	death associated protein kinase 1	+	60601946	60763186	41.2415	20.6747	5.89874	3.81748	41.2497	45.8752	36.5996	26.1314	18.63	17.2629	5.88862	6.07639	5.73121	4.15658	3.71124	3.58461
ASMM10P030185	8.598e-08	9.44e-07	3.68797	up	noncoding	NR_015554	AI506816	RefSeq	2431	chr5	-	23692260	23712667		chr5:23692308-23694411	TAGTTGCCTTTATTAGAGAGAAGTTCTTAACCACTGAGCCATCTCGCCAGCTCCACTCAT	intergenic							1855.79	1258.8	11.5593	9.67643	1979.3	1857.98	1730.09	1284.05	1266.18	1226.16	11.5959	11.5325	11.5494	9.66553	9.67152	9.69225
ASMM10P034273	1.5814e-07	1.375e-06	3.79402	up	noncoding	ENSMUST00000149009	Cald1	Ensembl	4096	chr6	+	34709489	34775468		chr6:34769602+34769662	TGCCTTCATTTCTCCCTCCTCTCCCAGAGTGGGTCTTTCTCTAACATGTAGTCTGGTCAG	exon sense-overlapping	NM_145575	Cald1	caldesmon 1	+	34709443	34775469	2519.16	1641.67	11.9882	10.0645	2657.47	2553.99	2346.02	1640.09	1662.83	1622.09	12.0085	11.9914	11.9648	10.0268	10.0674	10.0993
ASMM10P046597	0.0002519	0.000392324	2.19217	up	noncoding	AK133130	AK133130	Genbank	1955	chr11	-	48780829	48782784		chr11:48780852-48782784	GTTTGATCATGCCTTCCTCCTGTAGCTCTATATTTAAAAGAGTAAAGAATCTACTGTTTG	intergenic							47.3568	46.3331	6.10759	4.97523	45.6911	48.2979	48.0813	41.9337	50.568	46.4975	6.04098	6.14641	6.13539	4.81284	5.10479	5.00806
humanlincRNA1172+_P1	0.0043328	0.00528142	2.5535	up	noncoding	humanlincRNA1172+	humanlincRNA1172	lincRNA	14777	chr2	+	72495882	72510659		chr2:72510593+72510652	CTTGAGTTGTGTTCCTTCCTTTTCTGTAGATACCAGGTTCTTCTGTGACCTCCTTTGGAT	intergenic							31.0847	26.4594	5.49733	4.14485	29.0776	28.7694	35.4072	25.7716	33.7626	19.8441	5.40619	5.40733	5.67847	4.13879	4.51833	3.77744
ASMM10P012996	2.969e-08	5.07e-07	3.67931	up	noncoding	TCONS_00000376	XLOC_000842	Alexander et al 2013	555	chr1	-	34640405	34643289		chr1:34640421-34640569	TTTCTGCTCACTAGTTCACTCTTGTTCTTGGGAACACCCTTCCTTTCTTAATGAGCTACC	intergenic							86.8368	50.9742	7.00058	5.12115	88.067	88.7997	83.6435	51.327	51.1296	50.4659	7.00001	7.02719	6.97456	5.1141	5.12074	5.12861
ASMM10P029035	3.90476e-05	7.963e-05	3.6142	up	noncoding	AK038357	AK038357	Genbank	3183	chr4	+	83477349	83480532		chr4:83480340+83480532	TACAGAGGAAGTTCTAGGATGGCCAGGGCTACACAATGTTAAATAAAACAAACAAACAAA	intronic antisense	NM_133948	Psip1	PC4 and SFRS1 interacting protein 1	-	83455680	83486390	153.007	92.4613	7.84059	5.98691	143.278	148.934	166.808	92.817	95.9887	88.5781	7.71854	7.78404	8.01919	5.96891	6.03173	5.9601
ASMM10P058083	1.41861e-05	3.4977e-05	3.75359	up	noncoding	BI557075	mouselincRNA0751	lincRNA	827	chr18	+	35808334	35809158	NM_023343	chr18:35808966+35809031	AGAAAGAGCAGGAGCCCTGATAAATGTATTGAGTTCCCCTTCAACCTTGTGAGAGTATGG	intergenic							53.1022	30.3405	6.27529	4.36702	52.8993	54.2388	52.1686	27.9519	33.3166	29.753	6.25136	6.30949	6.26502	4.25283	4.50274	4.34548
ASMM10P026466	1.106e-08	2.88e-07	3.51009	up	noncoding	AK043156	AK043156	Genbank	3594	chr3	+	122995410	122999002		chr3:122998942+122999002	CTGTGACCGGGACAAAATTCTCCCTCCTATGGTTGTTTATGTCAGTTACTTTATTACAGC	intergenic							1275	889.487	10.9836	9.17207	1310.96	1300.9	1213.14	899.093	908.131	861.237	10.9718	10.9984	10.9806	9.15608	9.18691	9.17323
ASMM10P039250	4.04656e-05	8.1948e-05	3.43314	up	noncoding	BC037517	BC037517	Genbank	540	chr8	-	33615540	33616038	AK005483	chr8:33615587-33616038	GAGTTAGGATACTTAATTGAGTTACCCTTCCCATATGTGATTACACTTTTTTCTCCCTTA	natural antisense	NM_017374	Ppp2cb	protein phosphatase 2 (formerly 2A), catalytic subunit, beta isoform	+	33599620	33619804	59.1485	37.1095	6.43224	4.65271	54.4536	62.5229	60.469	35.0569	40.1115	36.1601	6.29462	6.51207	6.49004	4.56444	4.76552	4.62817
ASMM10P057451	0.000261579	0.000405075	2.03399	up	noncoding	uc029vuo.1	Tcrb	UCSC_knowngene	80	chr6	+	41116392	41292273		chr6:41116427+41292260	GCTGGAATTGGCTTCTCCCTCTCAGACATCTTTGTACTTCTGTGCCACAGTGAGGGAGGG	intergenic							255.254	285.193	8.59569	7.57138	268.762	276.569	220.432	295.467	292.734	267.377	8.64127	8.70785	8.43795	7.59283	7.59434	7.52697
ASMM10P014269	1.2464e-07	1.188e-06	17.2519	up	noncoding	uc012adx.1	AK046130	UCSC_knowngene	2250	chr16	-	28157782	28160032		chr16:28157869-28158583	GTCATTGGGTTTTTGAGATCAGTTTTGTAAAATGTTTATACACCACCACATTCGTGAAGT	exon sense-overlapping	NM_001276419	Fgf12	fibroblast growth factor 12	-	28158583	28564951	66.3245	5.82385	6.60146	2.49277	71.7749	65.1614	62.0372	5.51377	5.7229	6.23488	6.69553	6.57388	6.53496	2.47805	2.48898	2.51128
ASMM10P014269	1.2464e-07	1.188e-06	17.2519	up	noncoding	uc012adx.1	AK046130	UCSC_knowngene	2250	chr16	-	28157782	28160032		chr16:28157869-28158583	GTCATTGGGTTTTTGAGATCAGTTTTGTAAAATGTTTATACACCACCACATTCGTGAAGT	exon sense-overlapping	NM_010199	Fgf12	fibroblast growth factor 12	-	28158583	28753243	66.3245	5.82385	6.60146	2.49277	71.7749	65.1614	62.0372	5.51377	5.7229	6.23488	6.69553	6.57388	6.53496	2.47805	2.48898	2.51128
ASMM10P014269	1.2464e-07	1.188e-06	17.2519	up	noncoding	uc012adx.1	AK046130	UCSC_knowngene	2250	chr16	-	28157782	28160032		chr16:28157869-28158583	GTCATTGGGTTTTTGAGATCAGTTTTGTAAAATGTTTATACACCACCACATTCGTGAAGT	exon sense-overlapping	NM_183064	Fgf12	fibroblast growth factor 12	-	28158583	28446075	66.3245	5.82385	6.60146	2.49277	71.7749	65.1614	62.0372	5.51377	5.7229	6.23488	6.69553	6.57388	6.53496	2.47805	2.48898	2.51128
ASMM10P057790	9.21381e-05	0.00016346	5.79925	up	noncoding	BY726615	mouselincRNA1625	lincRNA	688	chrX	+	71854940	71855684	ENSMUST00000135973, NM_027456, NM_030184	chrX:71855095+71855155	TACTGTTTACACACACACATTATGGGCTAAGATTGCATATGCAGAAGGATCTCTCTCTCT	intergenic							75.6611	27.9808	6.78811	4.25224	89.5423	68.7317	68.7091	28.0331	24.2526	31.6567	7.02426	6.6537	6.68638	4.25885	4.06327	4.43462
ASMM10P056742	1.35369e-05	3.3659e-05	8.77505	up	noncoding	uc007sdx.1	AK017182	UCSC_knowngene	1146	chr14	-	7144120	7244706		chr14:7144824-7158135	AGAAGATAACTATTCCTACAGGCATGAAGGTCCTCTCCAAGAACTCAGCAAAGCTGGACT	intergenic							51.2429	11.7884	6.21522	3.08181	56.3048	52.6799	44.7439	13.3908	11.0506	10.9239	6.3488	6.27019	6.02667	3.22818	3.02234	2.99492
ASMM10P047589	8.39707e-06	2.2967e-05	6.58419	up	noncoding	ENSMUST00000156320	Plekhh3	Ensembl	890	chr11	-	101164166	101165324		chr11:101164542-101164658	ATTTAATTATTGTGGATACCCCATGGGAGATTTTCCCCAAACCCAAACCTCCCCAGATTC	exon sense-overlapping	NM_146030	Plekhh3	pleckstrin homology domain containing, family H (with MyTH4 domain) member 3	-	101162679	101171302	77.4081	25.2627	6.82997	4.11096	74.5368	81.683	76.0045	26.493	26.8504	22.4447	6.74487	6.91159	6.83343	4.17633	4.20547	3.95108
ASMM10P057406	2.4334e-07	1.773e-06	3.329	up	noncoding	uc012hcb.1	Glb1	UCSC_knowngene	2298	chr9	+	114401094	114474377		chr9:114443217+114450596	GCTAACGGAGTTTAAAGAAGTCCCAGAAGGCCCTATCCCTCCGTCTACACCCAAATTTGC	exon sense-overlapping	NM_001200002	Tmppe	transmembrane protein with metallophosphoesterase domain	+	114401094	114411201	165.617	109.009	7.95998	6.22489	172.642	167.315	156.896	107.977	111.763	107.287	7.98522	7.96504	7.92967	6.18828	6.24811	6.23827
ASMM10P057406	2.4334e-07	1.773e-06	3.329	up	noncoding	uc012hcb.1	Glb1	UCSC_knowngene	2298	chr9	+	114401094	114474377		chr9:114443217+114450596	GCTAACGGAGTTTAAAGAAGTCCCAGAAGGCCCTATCCCTCCGTCTACACCCAAATTTGC	exon sense-overlapping	NM_009752	Glb1	galactosidase, beta 1	+	114401118	114474377	165.617	109.009	7.95998	6.22489	172.642	167.315	156.896	107.977	111.763	107.287	7.98522	7.96504	7.92967	6.18828	6.24811	6.23827
ASMM10P013072	5.573e-07	3.112e-06	2.97696	up	noncoding	ENSMUST00000139246	Col2a1	Ensembl	809	chr15	-	97994867	97999465		chr15:97999305-97999465	GAGTTTGAGTGTCAAATTATCATCCCTGTCTCACTTCTCCTTCTCTGTCTTCCCTTGCAG	exon sense-overlapping	NM_001113515	Col2a1	collagen, type II, alpha 1	-	97975601	98004724	359.924	276.912	9.10788	7.53404	375.191	371.013	333.566	280.275	281.406	269.055	9.12759	9.14104	9.05501	7.52243	7.54478	7.53491
ASMM10P013072	5.573e-07	3.112e-06	2.97696	up	noncoding	ENSMUST00000139246	Col2a1	Ensembl	809	chr15	-	97994867	97999465		chr15:97999305-97999465	GAGTTTGAGTGTCAAATTATCATCCCTGTCTCACTTCTCCTTCTCTGTCTTCCCTTGCAG	exon sense-overlapping	NM_031163	Col2a1	collagen, type II, alpha 1	-	97975601	98004724	359.924	276.912	9.10788	7.53404	375.191	371.013	333.566	280.275	281.406	269.055	9.12759	9.14104	9.05501	7.52243	7.54478	7.53491
ASMM10P041509	0.000861138	0.00117519	2.42612	up	noncoding	AK039784	AK039784	Genbank	1876	chr9	-	45962865	45964741		chr9:45962881-45964741	AGCTCCAGTCTGTCTTACTGCTCATGTCTATGTTCTCATAATGTCCTCCATAAACTTTTT	intergenic							40.4704	36.0894	5.87946	4.60081	38.2702	41.5355	41.6054	39.3245	39.4757	29.468	5.78474	5.93171	5.92192	4.7258	4.74501	4.3316
ASMM10P042043	0.000640534	0.00090118	2.67087	up	noncoding	ENSMUST00000064445	Spsb4	Ensembl	2944	chr9	-	96994048	97018764		chr9:96994062-96995574	GACCAAGCATTTTCTTATGTTTCCCTCTTCAGTTGAGAGCCCAAGAGTAACTAACACTCC	exon sense-overlapping	NM_145134	Spsb4	splA/ryanodine receptor domain and SOCS box containing 4	-	96943481	97018355	34.2452	27.4146	5.63704	4.21973	33.2783	35.1092	34.348	28.5678	22.163	31.5129	5.58514	5.69144	5.63452	4.28618	3.94497	4.42804
ASMM10P000474	5.1728e-07	2.946e-06	3.28889	up	noncoding	ENSMUST00000097763	Trp73	Ensembl	1861	chr4	-	154058988	154097167		chr4:154061491-154062511	TTGGTTGACTCCTATCGACAGCAGCAGCAGCAGCAGCTCCTACAGAGGCCGCTCCGGGAT	exon sense-overlapping	NM_001126330	Trp73	transformation related protein 73	-	154056248	154097173	2973.71	2297.25	12.2276	10.51	3087.02	2959.52	2874.6	2273.84	2354.72	2263.2	12.226	12.2021	12.2548	10.4599	10.5304	10.5398
ASMM10P000474	5.1728e-07	2.946e-06	3.28889	up	noncoding	ENSMUST00000097763	Trp73	Ensembl	1861	chr4	-	154058988	154097167		chr4:154061491-154062511	TTGGTTGACTCCTATCGACAGCAGCAGCAGCAGCAGCTCCTACAGAGGCCGCTCCGGGAT	exon sense-overlapping	NM_001126331	Trp73	transformation related protein 73	-	154056248	154097173	2973.71	2297.25	12.2276	10.51	3087.02	2959.52	2874.6	2273.84	2354.72	2263.2	12.226	12.2021	12.2548	10.4599	10.5304	10.5398
ASMM10P000474	5.1728e-07	2.946e-06	3.28889	up	noncoding	ENSMUST00000097763	Trp73	Ensembl	1861	chr4	-	154058988	154097167		chr4:154061491-154062511	TTGGTTGACTCCTATCGACAGCAGCAGCAGCAGCAGCTCCTACAGAGGCCGCTCCGGGAT	exon sense-overlapping	NM_011642	Trp73	transformation related protein 73	-	154056248	154140208	2973.71	2297.25	12.2276	10.51	3087.02	2959.52	2874.6	2273.84	2354.72	2263.2	12.226	12.2021	12.2548	10.4599	10.5304	10.5398
ASMM10P014227	2.21394e-06	8.186e-06	3.67169	up	noncoding	ENSMUST00000181834	Gm26744	Ensembl	1731	chr16	-	21843450	21845776		chr16:21843472-21845028	GCTCCTCCCCTCAAATGCACCCAAAATATTAACCTTAAAAGAGTCATATACTTTGTATAT	intergenic							479.694	301.215	9.52976	7.65331	469.664	503.49	465.928	295.835	311.886	295.923	9.45935	9.57323	9.55668	7.59434	7.68872	7.67689
ASMM10P038832	8.62224e-05	0.000154685	3.50205	up	noncoding	ENSMUST00000148513	Plekha1	Ensembl	2941	chr7	+	130865884	130894741		chr7:130894681+130894741	AGTTCACTGCCCTTCACAGCTATAGTCTGGGTAACATTGTAAATTCTTTCCTAAATGTTT	exon sense-overlapping	NM_133942	Plekha1	pleckstrin homology domain containing, family A (phosphoinositide binding specific) member 1	+	130865909	130913302	48.3135	29.2516	6.12703	4.31884	51.5586	51.9478	41.434	27.8965	30.4497	29.4087	6.2154	6.24894	5.91676	4.24962	4.37839	4.32849
ASMM10P050037	1.6096e-07	1.383e-06	5.04687	up	noncoding	ENSMUST00000109672	Gm11025	Ensembl	552	chr12	-	57272663	57273215		chr12:57272677-57272846	AAGGAGGCTGCAGAAGCCTTTCTCAGCTTCTCCTACATACCTCCCATGGACTCCTTCTGA	intronic antisense	NM_001164370	Mipol1	mirror-image polydactyly gene 1 homolog (human)	+	57230424	57457241	150.259	64.6614	7.8088	5.47341	153.143	148.734	148.901	64.4546	64.1342	65.3955	7.80543	7.78233	7.83865	5.44203	5.45532	5.52289
ASMM10P030918	0.000394533	0.000584056	6.4355	up	noncoding	uc008zcg.2	DQ539950	UCSC_knowngene	63	chr5	-	114850602	114850665		chr5:114850616-114850665	AGTGTCCTCCACAGGGGCCATCCTGAAGCCTGCACTTAAATAGGGGCCAGCTCTTTGTGT	intergenic							78.2197	25.7395	6.82549	4.13944	58.3244	78.833	97.5017	28.0203	23.8662	25.3321	6.40017	6.85761	7.21868	4.25737	4.0394	4.12154
humanlincRNA2390+_P1	1.84619e-05	4.3479e-05	7.6123	up	noncoding	humanlincRNA2390+	humanlincRNA2390	lincRNA	8446	chrX	+	159080480	159088926		chrX:159088851+159088910	GGTAAAGGCCATTAAAGAAAAGACGTGCTAAAACATCCCACCTTTAACTTTCATCTATAT	intergenic							35.9033	8.37221	5.70495	2.77662	35.8864	31.7121	40.1114	10.1298	7.0977	7.88919	5.69709	5.54439	5.87338	2.92689	2.66474	2.73823
ASMM10P050707	3.22504e-05	6.8237e-05	4.21445	up	noncoding	AK036142	AK036142	Genbank	4014	chr12	+	28927230	28931244		chr12:28931184+28931244	CAATCAACTTGCAAGCAGTCTAATATTTGTGATTTTTAATACTTGTGTTTCCCCCCTTCT	intergenic							42.1216	20.9606	5.93384	3.8585	46.3469	40.8712	39.1466	20.7389	19.0479	23.095	6.06211	5.90622	5.83319	3.84134	3.73942	3.99473
ASMM10P036039	3.93257e-05	8.012e-05	5.73119	up	noncoding	NR_033136	Atf5	RefSeq	1833	chr7	-	44812255	44816658		chr7:44816586-44816658	GGTATATTTGTCCCCAGGCCCCGGGGCCGCCTCATTTTCAACCCTCTCAGCACAGTCTCC	exon sense-overlapping	NM_030693	Atf5	activating transcription factor 5	-	44812255	44815658	81.4042	30.7699	6.90146	4.38262	90.2908	82.403	71.5188	34.2794	31.01	27.0203	7.03824	6.92288	6.74326	4.53577	4.40332	4.20879
ASMM10P036039	3.93257e-05	8.012e-05	5.73119	up	noncoding	NR_033136	Atf5	RefSeq	1833	chr7	-	44812255	44816658		chr7:44816586-44816658	GGTATATTTGTCCCCAGGCCCCGGGGCCGCCTCATTTTCAACCCTCTCAGCACAGTCTCC	natural antisense	NM_001171024	Nup62-il4i1	Nup62-Il4i1 protein	+	44816369	44840803	81.4042	30.7699	6.90146	4.38262	90.2908	82.403	71.5188	34.2794	31.01	27.0203	7.03824	6.92288	6.74326	4.53577	4.40332	4.20879
ASMM10P036039	3.93257e-05	8.012e-05	5.73119	up	noncoding	NR_033136	Atf5	RefSeq	1833	chr7	-	44812255	44816658		chr7:44816586-44816658	GGTATATTTGTCCCCAGGCCCCGGGGCCGCCTCATTTTCAACCCTCTCAGCACAGTCTCC	natural antisense	NM_053074	Nup62	nucleoporin 62	+	44816419	44830806	81.4042	30.7699	6.90146	4.38262	90.2908	82.403	71.5188	34.2794	31.01	27.0203	7.03824	6.92288	6.74326	4.53577	4.40332	4.20879
ASMM10P057198	0.000601606	0.00085187	2.3219	up	noncoding	uc011zvb.1	C030006K11Rik	UCSC_knowngene	1710	chr15	-	76721464	76723845		chr15:76722941-76723654	TGGATCACCAAGGCCAGACCTGCAGTTCCTGGTCACTTTCTTCTCCCGTCTGAGACCCAA	exon sense-overlapping	NM_145472	C030006K11Rik	RIKEN cDNA C030006K11 gene	-	76721464	76723845	38.9606	35.6755	5.81326	4.59796	41.09	41.9938	33.7981	33.959	39.121	33.9466	5.88361	5.94735	5.60883	4.52517	4.73214	4.53656
ASMM10P057198	0.000601606	0.00085187	2.3219	up	noncoding	uc011zvb.1	C030006K11Rik	UCSC_knowngene	1710	chr15	-	76721464	76723845		chr15:76722941-76723654	TGGATCACCAAGGCCAGACCTGCAGTTCCTGGTCACTTTCTTCTCCCGTCTGAGACCCAA	exon sense-overlapping	NM_176828	C030006K11Rik	RIKEN cDNA C030006K11 gene	-	76721464	76723845	38.9606	35.6755	5.81326	4.59796	41.09	41.9938	33.7981	33.959	39.121	33.9466	5.88361	5.94735	5.60883	4.52517	4.73214	4.53656
ASMM10P057198	0.000601606	0.00085187	2.3219	up	noncoding	uc011zvb.1	C030006K11Rik	UCSC_knowngene	1710	chr15	-	76721464	76723845		chr15:76722941-76723654	TGGATCACCAAGGCCAGACCTGCAGTTCCTGGTCACTTTCTTCTCCCGTCTGAGACCCAA	exon sense-overlapping	NM_198119	Lrrc24	leucine rich repeat containing 24	-	76715275	76722173	38.9606	35.6755	5.81326	4.59796	41.09	41.9938	33.7981	33.959	39.121	33.9466	5.88361	5.94735	5.60883	4.52517	4.73214	4.53656
ASMM10P030357	0.00114735	0.00152782	2.02527	up	noncoding	AK019580	AK019580	Genbank	1573	chr5	-	39442000	39443574		chr5:39442051-39443574	ATTTCCCTAGCCCTCAAATGTTCCTCTATGGATACTGGTCGATGGTAAGGCATTACACAT	intergenic							30.8918	32.7256	5.48821	4.4701	31.4094	28.4474	32.8187	31.0034	37.9387	29.2347	5.50601	5.3906	5.56802	4.40314	4.68689	4.32027
ASMM10P048043	3.5769e-06	1.1761e-05	3.62023	up	noncoding	ENSMUST00000123677	Selm	Ensembl	1478	chr11	+	3514683	3517348		chr11:3516941+3517001	GGGTGGGGGTGGGCTCCAGGACAGTGGCTAAGTGCTGATCCCGCCCTTTCTCCATCTTAG	exon sense-overlapping	NM_053267	Selm	selenoprotein M	+	3514701	3517351	101.051	60.1736	7.22192	5.36584	108.425	100.88	93.8495	62.1307	58.1744	60.2158	7.30439	7.21391	7.14747	5.3877	5.31699	5.39283
ASMM10P040604	1.09794e-05	2.8468e-05	2.4455	up	noncoding	AK080482	AK080482	Genbank	2022	chr8	+	74309804	74719658	AK145383	chr8:74718803+74719658	GACATCAAGAAGGACTTTCATAAGTCACTTAAAGATTTACAGGAGAGCACTGCTAAAGAG	intergenic							49.6231	43.5141	6.17645	4.88632	52.0119	49.4583	47.3992	45.5014	41.5527	43.4883	6.22974	6.18293	6.11668	4.93225	4.81891	4.90781
ASMM10P031172	2.89589e-06	1e-05	23.8799	up	noncoding	ENSMUST00000176366	A430110C17Rik	Ensembl	4348	chr5	-	136345883	136350231		chr5:136346197-136350231	GGTACTGAATCAGCTCTCCAGCCCTAAGAAAATGTTTTTATAACCTCATCCACTCAAGAT	intron sense-overlapping	NM_009986	Cux1	cut-like homeobox 1	-	136274244	136567431	433.148	41.1916	9.3806	4.80287	427.386	459.941	412.116	36.5514	40.4477	46.5757	9.30752	9.44926	9.38502	4.61963	4.77806	5.01093
ASMM10P031172	2.89589e-06	1e-05	23.8799	up	noncoding	ENSMUST00000176366	A430110C17Rik	Ensembl	4348	chr5	-	136345883	136350231		chr5:136346197-136350231	GGTACTGAATCAGCTCTCCAGCCCTAAGAAAATGTTTTTATAACCTCATCCACTCAAGAT	intron sense-overlapping	NM_198602	Cux1	cut-like homeobox 1	-	136248134	136567405	433.148	41.1916	9.3806	4.80287	427.386	459.941	412.116	36.5514	40.4477	46.5757	9.30752	9.44926	9.38502	4.61963	4.77806	5.01093
ASMM10P013966	4.0082e-07	2.44e-06	4.53985	up	noncoding	AK084403	AK084403	Genbank	1682	chr15	+	100863035	100864716		chr15:100864634+100864716	ATACCTGCTTGCCTTGTATTTTGCTTATATTCACCCCCACTTCCCCAACGCTTTCCAGAT	intergenic							1249.61	666.382	10.9458	8.7632	1271.22	1296.02	1181.6	660.05	681.056	658.04	10.921	10.9872	10.9293	8.70867	8.77764	8.80328
ASMM10P027813	4.6018e-07	2.695e-06	19.3551	up	noncoding	ENSMUST00000123368	2610028E06Rik	Ensembl	3467	chr4	-	125887850	125898982		chr4:125898906-125898982	ATATTAAACTTGAGCAGATCTGGAAAATGTCATTCCCCAGCCTCAGCAAAGCCGACAGCT	intergenic							573.56	66.4567	9.78578	5.51114	598.942	568.699	553.04	61.7917	71.8015	65.777	9.79572	9.76125	9.80037	5.38064	5.62072	5.53206
ASMM10P054455	1.07098e-06	4.904e-06	3.78598	up	noncoding	ENSMUST00000162579	1810021B22Rik	Ensembl	544	chr15	-	89071195	89074297		chr15:89074176-89074234	AGCTTGAGTTCTGCTTTCTAACAGCCATTCCCCAGCCTGCGTTGCTCAAGCAGGTTCTGT	intergenic							144.986	82.9769	7.75369	5.83303	152.514	143.244	139.202	80.5988	85.5254	82.8065	7.79785	7.72331	7.73992	5.76861	5.87146	5.85901
ASMM10P050256	0.00106109	0.0014219	3.62586	up	noncoding	ENSMUST00000181290	Gm26698	Ensembl	971	chr12	-	86891403	86892567		chr12:86891584-86892298	TTTAATTACACGAAAATGCTGAACAAAAACCCTGTAATTACACCCTTAGTCCCCGCCACT	intergenic							38.2623	22.7639	5.7994	3.94108	36.4256	39.9534	38.4079	16.412	25.2463	26.6335	5.71899	5.87229	5.80693	3.51384	4.11836	4.19104
ASMM10P056372	0.000668726	0.000935863	2.73877	up	noncoding	TCONS_00025066	TCONS_00025066	Alexander et al 2013	83	chr5	+	110470926	110474409		chr5:110470940+110474369	TTTTCCCAATGAGGCCACATTTTGAGGGTTTCAATAGGTCCCCTCTGCTGATAGCGATTA	intergenic							49.5893	38.6899	6.16188	4.70835	46.5973	58.5668	43.6038	43.3748	36.7384	35.9566	6.07045	6.41917	5.99601	4.86398	4.64263	4.61842
ASMM10P024185	4.06714e-05	8.2276e-05	4.8031	up	noncoding	uc008nsn.1	AK082432	UCSC_knowngene	954	chr2	+	163122621	163144265		chr2:163143977+163144265	TGTTAGTTATTGGCACCATTTCGCCCCTGAGTCTCTAGAGGCTCTCCTTTCTTTCTATCT	intergenic							106.808	48.6389	7.30979	5.04582	108.863	108.23	103.332	47.9714	42.9249	55.0203	7.31038	7.31299	7.30601	5.01454	4.86237	5.26056
ASMM10P014589	2.96234e-05	6.3472e-05	3.56073	up	noncoding	AK038564	AK038564	Genbank	3174	chr16	-	74692213	74695381		chr16:74692305-74693110	GAATAGATTCTTTCCTCATACGACCTGAACATAGTTTCTTTTCCATCTTCTCCTCGCAAT	intergenic							41.8255	24.8109	5.92145	4.08927	44.0256	43.7966	37.6541	23.4076	24.9702	26.0551	5.98663	6.00264	5.77508	4.00351	4.10224	4.16207
ASMM10P051591	3.4199e-07	2.221e-06	5.50736	up	noncoding	ENSMUST00000129791	Gm11373	Ensembl	680	chr13	-	31325933	31327109	uc007pzh.1	chr13:31325985-31326144	TGCGTGTACCCCCTGACTCCAAATCACAAACACACACACCATACATATACAGACTCAGTG	intergenic							421.28	173.779	9.34372	6.88236	423.833	434.1	405.908	170.358	180.186	170.794	9.29601	9.37437	9.36077	6.82413	6.91832	6.90461
ASMM10P002943	3.02243e-06	1.0321e-05	8.71477	up	noncoding	ENSMUST00000153552	1700047A11Rik	Ensembl	641	chr8	+	26082608	26102694		chr8:26096494+26102673	AATATACTTCAGGGTGCAGTACTGACAGAGCGGCACGACCATCCCCAGCAACCACACGGT	natural antisense	NM_207659	Hook3	hook homolog 3 (Drosophila)	-	26021420	26119224	111.956	28.0163	7.38276	4.2593	102.471	120.703	112.696	27.1259	28.1396	28.7832	7.22687	7.47982	7.4416	4.20678	4.27287	4.29824
ASMM10P049343	0.000106969	0.000185719	7.16628	up	noncoding	ENSMUST00000126470	A830036E02Rik	Ensembl	690	chr11	+	99416955	99417752		chr11:99417638+99417752	TCGACATGGGTTTTGGGGGCTCTGGACTCAGTTCTCTACACTTGCAAGCTTCCCAGCCCA	natural antisense	NM_010661	Krt12	keratin 12	-	99415663	99422259	43.9039	12.5129	5.99725	3.15603	44.0208	42.3245	45.3662	16.3529	11.56	9.62593	5.98637	5.95692	6.04846	3.5094	3.06808	2.89059
ASMM10P051051	6.40689e-05	0.000120836	2.05101	up	noncoding	AK157264	AK157264	Genbank	797	chr12	+	87196204	87197004		chr12:87196912+87197004	TAACTTAACAAGAAACGGTCACGGACATGAACCACTCCATCCCTTGCAAAAGGACAGACT	intronic antisense	NM_001033475	Tmed8	transmembrane emp24 domain containing 8	-	87166241	87200229	44.8908	46.7965	6.0304	4.99406	47.1791	45.8424	41.6508	46.2171	48.5754	45.5971	6.09224	6.07552	5.92343	4.95747	5.0438	4.98091
ASMM10P054153	1.09583e-06	4.985e-06	2.66249	up	noncoding	ENSMUST00000128960	4632419I22Rik	Ensembl	4423	chr11	+	86201369	86211192		chr11:86207287+86207347	CCAAAGATGCAAGCCCTTCCCCTGGTACTGTATCTTAGTTTCTTCTCCTTATATTCTGCA	natural antisense	NM_027421	Ints2	integrator complex subunit 2	-	86210682	86257568	476.009	415.24	9.52057	8.10779	506.47	468.259	453.299	426.263	423.26	396.198	9.56839	9.46958	9.52373	8.10644	8.11911	8.09783
ASMM10P036410	2.878e-08	4.96e-07	26.4604	up	noncoding	AK041132	AK041132	Genbank	1623	chr7	-	81775005	81776628		chr7:81775206-81776628	GACACTCTTCAAAAGCTACACTCCCCAGCCCTGTGAGCTGAACTAGTTTTTGCATTTTTT	intergenic							2967.76	270.792	12.2274	7.5016	3080.21	3008.53	2814.54	291.956	266.637	253.784	12.2218	12.2302	12.2302	7.57964	7.46968	7.45547
ASMM10P017019	7.44129e-06	2.088e-05	4.05857	up	noncoding	2_00012457	Zfp871	Lei Sun et al 2012	4806	chr17	+	32765493	32771453		chr17:32771298+32771453	AAGATTAAGTCAGCCCAGATCCCAGCATCTCCCTTACTGAGAAGCTACAGGTAGTGAATA	natural antisense	NM_172458	Zfp871	zinc finger protein 871	-	32765496	32788287	146.774	78.4769	7.773	5.75203	154.319	139.165	146.838	74.1603	82.2847	78.9858	7.81656	7.68759	7.81485	5.64833	5.81652	5.79123
ASMM10P024426	2.4682e-07	1.79e-06	4.9067	up	noncoding	ENSMUST00000151882	Slc17a9	Ensembl	1158	chr2	+	180725378	180734425		chr2:180732334+180732432	GTGTCTACCACAGCTCTCTGTGCATTGGTTCACAGTGATGACCCTCAGACCCCCCTCAAA	exon sense-overlapping	NM_183161	Slc17a9	solute carrier family 17, member 9	+	180725338	180742278	487.483	226.916	9.55024	7.25549	518.625	497.379	446.445	230.238	226.394	224.117	9.59622	9.55586	9.49863	7.24586	7.23324	7.28736
ASMM10P045391	4.47365e-06	1.4096e-05	2.39392	up	noncoding	ENSMUST00000121499	Gm14829	Ensembl	1138	chrX	+	100329691	100330829		chrX:100330750+100330829	TGGAAGGGCCAAGATAACTTTGATCTTAAAGAACATCAGACTTCTCCCTACCACCCCCAA	intron sense-overlapping	NM_001177937	Eda	ectodysplasin-A	+	99975605	100400760	203.724	188.714	8.25805	6.99868	212.876	205.532	192.764	186.678	187.465	192	8.28453	8.2507	8.23893	6.95701	6.972	7.06703
ASMM10P045391	4.47365e-06	1.4096e-05	2.39392	up	noncoding	ENSMUST00000121499	Gm14829	Ensembl	1138	chrX	+	100329691	100330829		chrX:100330750+100330829	TGGAAGGGCCAAGATAACTTTGATCTTAAAGAACATCAGACTTCTCCCTACCACCCCCAA	intron sense-overlapping	NM_001177938	Eda	ectodysplasin-A	+	99975605	100400760	203.724	188.714	8.25805	6.99868	212.876	205.532	192.764	186.678	187.465	192	8.28453	8.2507	8.23893	6.95701	6.972	7.06703
ASMM10P045391	4.47365e-06	1.4096e-05	2.39392	up	noncoding	ENSMUST00000121499	Gm14829	Ensembl	1138	chrX	+	100329691	100330829		chrX:100330750+100330829	TGGAAGGGCCAAGATAACTTTGATCTTAAAGAACATCAGACTTCTCCCTACCACCCCCAA	intron sense-overlapping	NM_001177939	Eda	ectodysplasin-A	+	99975605	100400760	203.724	188.714	8.25805	6.99868	212.876	205.532	192.764	186.678	187.465	192	8.28453	8.2507	8.23893	6.95701	6.972	7.06703
ASMM10P045391	4.47365e-06	1.4096e-05	2.39392	up	noncoding	ENSMUST00000121499	Gm14829	Ensembl	1138	chrX	+	100329691	100330829		chrX:100330750+100330829	TGGAAGGGCCAAGATAACTTTGATCTTAAAGAACATCAGACTTCTCCCTACCACCCCCAA	intron sense-overlapping	NM_001177940	Eda	ectodysplasin-A	+	99975605	100400760	203.724	188.714	8.25805	6.99868	212.876	205.532	192.764	186.678	187.465	192	8.28453	8.2507	8.23893	6.95701	6.972	7.06703
ASMM10P045391	4.47365e-06	1.4096e-05	2.39392	up	noncoding	ENSMUST00000121499	Gm14829	Ensembl	1138	chrX	+	100329691	100330829		chrX:100330750+100330829	TGGAAGGGCCAAGATAACTTTGATCTTAAAGAACATCAGACTTCTCCCTACCACCCCCAA	intron sense-overlapping	NM_001177941	Eda	ectodysplasin-A	+	99975605	100400760	203.724	188.714	8.25805	6.99868	212.876	205.532	192.764	186.678	187.465	192	8.28453	8.2507	8.23893	6.95701	6.972	7.06703
ASMM10P045391	4.47365e-06	1.4096e-05	2.39392	up	noncoding	ENSMUST00000121499	Gm14829	Ensembl	1138	chrX	+	100329691	100330829		chrX:100330750+100330829	TGGAAGGGCCAAGATAACTTTGATCTTAAAGAACATCAGACTTCTCCCTACCACCCCCAA	intron sense-overlapping	NM_001177942	Eda	ectodysplasin-A	+	99975605	100400760	203.724	188.714	8.25805	6.99868	212.876	205.532	192.764	186.678	187.465	192	8.28453	8.2507	8.23893	6.95701	6.972	7.06703
ASMM10P045391	4.47365e-06	1.4096e-05	2.39392	up	noncoding	ENSMUST00000121499	Gm14829	Ensembl	1138	chrX	+	100329691	100330829		chrX:100330750+100330829	TGGAAGGGCCAAGATAACTTTGATCTTAAAGAACATCAGACTTCTCCCTACCACCCCCAA	intron sense-overlapping	NM_001177943	Eda	ectodysplasin-A	+	99975605	100400760	203.724	188.714	8.25805	6.99868	212.876	205.532	192.764	186.678	187.465	192	8.28453	8.2507	8.23893	6.95701	6.972	7.06703
ASMM10P045391	4.47365e-06	1.4096e-05	2.39392	up	noncoding	ENSMUST00000121499	Gm14829	Ensembl	1138	chrX	+	100329691	100330829		chrX:100330750+100330829	TGGAAGGGCCAAGATAACTTTGATCTTAAAGAACATCAGACTTCTCCCTACCACCCCCAA	intron sense-overlapping	NM_010099	Eda	ectodysplasin-A	+	99975605	100400760	203.724	188.714	8.25805	6.99868	212.876	205.532	192.764	186.678	187.465	192	8.28453	8.2507	8.23893	6.95701	6.972	7.06703
ASMM10P028936	4.89215e-05	9.6127e-05	3.20429	up	noncoding	ENSMUST00000127254	Rgs3	Ensembl	3005	chr4	+	62652569	62659840		chr4:62652647+62652713	TGGAGCCCCTTGAGTCAGGGAGCAGCCCTGACCATCCATTCCTTTCTCTATTCTCCCTGA	exon sense-overlapping	NM_001081650	Rgs3	regulator of G-protein signaling 3	+	62619671	62659846	108.424	73.4256	7.33562	5.65561	114.389	98.5636	112.319	71.1721	72.5582	76.5466	7.3841	7.18411	7.43864	5.58695	5.63595	5.74394
ASMM10P028936	4.89215e-05	9.6127e-05	3.20429	up	noncoding	ENSMUST00000127254	Rgs3	Ensembl	3005	chr4	+	62652569	62659840		chr4:62652647+62652713	TGGAGCCCCTTGAGTCAGGGAGCAGCCCTGACCATCCATTCCTTTCTCTATTCTCCCTGA	exon sense-overlapping	NM_019492	Rgs3	regulator of G-protein signaling 3	+	62559846	62659846	108.424	73.4256	7.33562	5.65561	114.389	98.5636	112.319	71.1721	72.5582	76.5466	7.3841	7.18411	7.43864	5.58695	5.63595	5.74394
ASMM10P028936	4.89215e-05	9.6127e-05	3.20429	up	noncoding	ENSMUST00000127254	Rgs3	Ensembl	3005	chr4	+	62652569	62659840		chr4:62652647+62652713	TGGAGCCCCTTGAGTCAGGGAGCAGCCCTGACCATCCATTCCTTTCTCTATTCTCCCTGA	exon sense-overlapping	NM_134257	Rgs3	regulator of G-protein signaling 3	+	62619671	62703019	108.424	73.4256	7.33562	5.65561	114.389	98.5636	112.319	71.1721	72.5582	76.5466	7.3841	7.18411	7.43864	5.58695	5.63595	5.74394
ASMM10P015239	2.98498e-06	1.0224e-05	24.3139	up	noncoding	AK149728	AK149728	Genbank	3746	chr16	+	55961308	55965054		chr16:55964979+55965054	ATTTACAGTTATTGAGTTGCCGTCTGGGTACTGGGAATTGAAGTCAGGTCCTTTGGACGA	intergenic							88.7596	5.41404	7.02322	2.41951	76.8212	100.434	89.0235	5.11104	5.33577	5.7953	6.79194	7.20834	7.06937	2.41652	2.41933	2.42266
ASMM10P049227	1.11004e-05	2.8673e-05	7.39874	up	noncoding	ENSMUST00000117670	Gm11514	Ensembl	432	chr11	+	95176812	95177244		chr11:95176851+95177244	TCCAGTTTCTTGATCAAGAGAAATAAGTAGATGCCCAGCACCGAGCCCCAGTAATCTGAA	intergenic							124.876	37.1386	7.54272	4.65544	129.237	127.258	118.134	31.9461	40.5179	38.9517	7.55925	7.55756	7.51136	4.44552	4.77998	4.74083
ASMM10P040864	1.46557e-05	3.5915e-05	3.71397	up	noncoding	ENSMUST00000129785	Dna2	Ensembl	3430	chr10	+	62947109	62966135		chr10:62965425+62965680	GTTCTCTCTTCTCACTATGTTCAGTTGATAACAGTGGGCTGTAGACATTTCATTTTAGTG	exon sense-overlapping	NM_177372	Dna2	DNA replication helicase 2 homolog (yeast)	+	62947028	62974188	39.2921	22.2883	5.83415	3.94119	43.0473	35.6537	39.1752	22.1254	23.1603	21.5792	5.95276	5.71559	5.83411	3.9264	4.00018	3.89698
ASMM10UP019	2.77604e-06	9.673e-06	8.85393	up	noncoding	uc.117+	uc.117	UCR	251	chr6	+	98767911	98768162		chr6:98768103+98768162	GCCTCCAGCCCATCTTAATAAACAAGTTTTTACATCAAACCATGAATAGCAAATACAGCC	intergenic							146.301	36.4212	7.76844	4.62212	155.777	146.841	136.283	38.1857	38.5142	32.5637	7.83199	7.76241	7.71091	4.68419	4.70798	4.47419
ASMM10P022038	6.72214e-05	0.000125661	9.28576	up	noncoding	AK083660	AK083660	Genbank	1031	chr2	-	167931214	167932245	AK155234	chr2:167931234-167931811	TGGTCTACATCGTTCCGGGACAGCCAGTTATACAGTGAGACCCCTTCTCAAAACAAAAAA	bidirectional	NM_011201	Ptpn1	protein tyrosine phosphatase, non-receptor type 1	+	167932326	167979385	93.5608	21.9371	7.11312	3.8981	92.0571	92.9084	95.7169	16.6435	25.2407	23.927	7.06126	7.09476	7.18335	3.53371	4.11765	4.04294
ASMM10P049406	3.37865e-06	1.1227e-05	3.33863	up	noncoding	ENSMUST00000153185	Rnd2	Ensembl	1578	chr11	+	101464998	101471853		chr11:101471725+101471853	GCTAACCTTCAGGCAATGCGCACTAAATTTTAAAGCAAGAAGCTCTTTCCTCCCATCAAC	exon sense-overlapping	NM_009708	Rnd2	Rho family GTPase 2	+	101468337	101471306	114.932	74.6114	7.41867	5.67942	121.536	115.559	107.7	75.2942	71.6956	76.8443	7.46968	7.41593	7.37042	5.67116	5.61791	5.74917
ASMM10P049406	3.37865e-06	1.1227e-05	3.33863	up	noncoding	ENSMUST00000153185	Rnd2	Ensembl	1578	chr11	+	101464998	101471853		chr11:101471725+101471853	GCTAACCTTCAGGCAATGCGCACTAAATTTTAAAGCAAGAAGCTCTTTCCTCCCATCAAC	natural antisense	NM_012037	Vat1	vesicle amine transport protein 1 homolog (T californica)	-	101458747	101466199	114.932	74.6114	7.41867	5.67942	121.536	115.559	107.7	75.2942	71.6956	76.8443	7.46968	7.41593	7.37042	5.67116	5.61791	5.74917
ASMM10P048221	3.01795e-05	6.4421e-05	5.1668	up	noncoding	AK144969	AK144969	Genbank	497	chr11	+	23005750	23006241		chr11:23005957+23006053	TGACTTCTGAGTCCTGTTGAAATGAACTGCTTTCTTACCTCCTCCAATGTTGCTCTGCTG	intergenic							91.3425	38.611	7.0727	4.70343	94.325	97.1702	82.5321	42.5803	39.6203	33.6323	7.10083	7.16492	6.95235	4.83686	4.7499	4.52354
ASMM10P029550	2.41187e-05	5.3663e-05	2.20892	up	noncoding	AK048826	AK048826	Genbank	1246	chr4	+	126968131	126969379		chr4:126968147+126968254	AGAAATTCCTCCGCCAGTGGTTTTCTTAAAGGGATCTCCAAACCAGCCCCTTGCGCGCGC	bidirectional	NM_001114399	Zmym4	zinc finger, MYM-type 4	-	126861819	126967923	123.02	121.838	7.52279	6.37945	130.534	120.084	118.443	118.53	121.771	125.211	7.57883	7.47137	7.51817	6.31346	6.37064	6.45424
ASMM10P045321	5.79336e-05	0.000110798	5.60718	up	noncoding	AK157061	AK157061	Genbank	1539	chrX	+	87037053	87038592		chrX:87038529+87038592	TGAGTCCTTTAGAGTCTTAAACAACTTCACAGCTTTCTCTTCTTCCCAACTGGAGGTGGA	intronic antisense	NM_001160403	Il1rapl1	interleukin 1 receptor accessory protein-like 1	-	86747241	88115623	74.3752	28.6888	6.77013	4.28285	79.239	78.5122	65.3745	33.3336	24.915	27.8177	6.83955	6.85368	6.61716	4.49841	4.09874	4.25141
ASMM10P051019	1.5833e-07	1.375e-06	5.08458	up	noncoding	AK042882	AK042882	Genbank	1860	chr1	-	154882165	154884024		chr1:154882196-154884024	TTAGGATGTTTCTTGCCTCCCACCCTCAATTCTGGTCTGACTCTGATTTTAGGATGTCTC	intergenic							574.656	259.731	9.78659	7.44046	601.407	588.772	533.79	267.174	268.522	243.497	9.80391	9.80601	9.74986	7.44905	7.47637	7.39598
ASMM10P022148	6.61976e-05	0.000124159	6.74119	up	noncoding	AK135275	AK135275	Genbank	1717	chr2	-	177850257	177851976		chr2:177850280-177851810	TTTGTGCAGGAATAGAAACCCTGAATAAGACAATGGGTATAAGGTGTGGATTGTAAAAAT	intergenic							36.3771	10.3917	5.71336	2.96035	36.776	41.3481	31.0073	9.75608	8.82114	12.5978	5.73223	5.92276	5.48508	2.89718	2.83315	3.15074
ASMM10P034671	0.000354723	0.000531265	3.14158	up	noncoding	uc009cjc.1	AK053994	UCSC_knowngene	670	chr6	+	72699213	72705090		chr6:72705013+72705090	GTACTGAAAAATGGAACAGCAAATTAGAAGGTGATATGCAACTGTCCCCTCAGGCTTCCC	intronic antisense	NM_001079822	Tcf7l1	transcription factor 7 like 1 (T cell specific, HMG box)	-	72626379	72788956	40.3945	27.2479	5.86745	4.21596	41.2294	44.2643	35.6899	31.0304	27.1813	23.532	5.88841	6.02228	5.69166	4.40435	4.22321	4.02033
ASMM10P034671	0.000354723	0.000531265	3.14158	up	noncoding	uc009cjc.1	AK053994	UCSC_knowngene	670	chr6	+	72699213	72705090		chr6:72705013+72705090	GTACTGAAAAATGGAACAGCAAATTAGAAGGTGATATGCAACTGTCCCCTCAGGCTTCCC	intronic antisense	NM_009332	Tcf7l1	transcription factor 7 like 1 (T cell specific, HMG box)	-	72626379	72788956	40.3945	27.2479	5.86745	4.21596	41.2294	44.2643	35.6899	31.0304	27.1813	23.532	5.88841	6.02228	5.69166	4.40435	4.22321	4.02033
ASMM10P017749	5.5816e-07	3.112e-06	2.44347	up	noncoding	NR_028355	Sra1	RefSeq	1097	chr18	-	36667186	36670311		chr18:36670143-36670247	TATCCTCCGTTAGTCTGTTGGGCTCCGGGCCTCGTTTCACACACTTCCTCGCCTTCGCAG	exon sense-overlapping	NM_001164406	Sra1	steroid receptor RNA activator 1	-	36667186	36670311	209.226	189.894	8.29752	7.00859	218.449	213.695	195.533	196.466	192.479	180.736	8.32068	8.30976	8.26212	7.03004	7.01225	6.98348
ASMM10P017749	5.5816e-07	3.112e-06	2.44347	up	noncoding	NR_028355	Sra1	RefSeq	1097	chr18	-	36667186	36670311		chr18:36670143-36670247	TATCCTCCGTTAGTCTGTTGGGCTCCGGGCCTCGTTTCACACACTTCCTCGCCTTCGCAG	exon sense-overlapping	NM_025291	Sra1	steroid receptor RNA activator 1	-	36667186	36670311	209.226	189.894	8.29752	7.00859	218.449	213.695	195.533	196.466	192.479	180.736	8.32068	8.30976	8.26212	7.03004	7.01225	6.98348
ASMM10P039904	4.14156e-06	1.3207e-05	3.57381	up	noncoding	ENSMUST00000098379	Gm10620	Ensembl	1332	chr8	-	116764143	116765479		chr8:116764243-116764682	AGTAAAAAGAAGGAAAGAGCTGAACAGCAGCGTTCAACCCTCTCTCTGCTTTCTGACTGT	intergenic							199.681	123.082	8.23094	6.39347	212.973	193.42	192.65	118.786	129.157	121.302	8.28689	8.16794	8.23798	6.31677	6.45308	6.41057
ASMM10P036240	1.79231e-05	4.2355e-05	2.04569	up	noncoding	uc009hfz.1	AK216459	UCSC_knowngene	179	chr7	-	64217769	64217948		chr7:64217783-64217948	TTGAAGTGAACACACTATTGCCATGAAGTATTGACATTAACCCATCTGTCCCCCATCCCG	intronic antisense	NM_001039104	Trpm1	transient receptor potential cation channel, subfamily M, member 1	+	64153834	64269759	76.4826	80.0143	6.81289	5.7803	81.1359	75.6312	72.6808	79.0444	83.2441	77.7543	6.87659	6.79498	6.7671	5.73985	5.83363	5.76744
ASMM10P036240	1.79231e-05	4.2355e-05	2.04569	up	noncoding	uc009hfz.1	AK216459	UCSC_knowngene	179	chr7	-	64217769	64217948		chr7:64217783-64217948	TTGAAGTGAACACACTATTGCCATGAAGTATTGACATTAACCCATCTGTCCCCCATCCCG	intronic antisense	NM_018752	Trpm1	transient receptor potential cation channel, subfamily M, member 1	+	64185458	64224836	76.4826	80.0143	6.81289	5.7803	81.1359	75.6312	72.6808	79.0444	83.2441	77.7543	6.87659	6.79498	6.7671	5.73985	5.83363	5.76744
ASMM10P037229	9.7867e-07	4.58e-06	3.2582	up	noncoding	ENSMUST00000135985	Ccnd1	Ensembl	470	chr7	-	144937294	144938197		chr7:144938134-144938197	AATCTAGGAGAAGGGAATGGGGTCGTATCGAGCGACGCCCCCCTCCCACGTTGACGGTCA	exon sense-overlapping	NM_007631	Ccnd1	cyclin D1	-	144929930	144939925	938.224	692.677	10.5274	8.82333	999.428	944.052	871.192	701.689	723.225	653.117	10.5747	10.5155	10.492	8.80644	8.87044	8.7931
ASMM10P043191	0.000560099	0.000798914	3.33907	up	noncoding	NR_040770	4933400C23Rik	RefSeq	1708	chr9	+	92718715	92795711		chr9:92795634+92795711	CCAATTGCTTTGCTGGTATTACATAGAAACAATCTATTTTTCCCTCCAAGACCAACAATA	intergenic							30.1069	19.1284	5.45674	3.7173	27.6469	29.7994	32.8744	15.6173	18.5642	23.2036	5.34224	5.45622	5.57178	3.44477	3.70615	4.00099
ASMM10P043942	5.27532e-06	1.5928e-05	13.2138	up	noncoding	AK134101	AK134101	Genbank	2642	chrX	-	57367317	57369956		chrX:57367356-57367826	TGTTTTACAATTCATGATAGTCAAGGAGGCAGGCAGATCTCTTTGAGTTCAGAGCCATCA	intergenic							53.549	6.24168	6.28329	2.55931	46.3127	58.2427	56.0916	6.24791	5.87521	6.60192	6.06138	6.41188	6.3766	2.56347	2.5139	2.60057
ASMM10P035904	2.55935e-05	5.6322e-05	4.47068	up	noncoding	uc009ght.2	Fxyd1	UCSC_knowngene	341	chr7	-	31051677	31053122		chr7:31053075-31053122	GGAGAGCCTAGGGATGCGGGAGCGAGAGGGAAGCTCAGCCTATACCCTCCCACTCCACAG	exon sense-overlapping	NM_019503	Fxyd1	FXYD domain-containing ion transport regulator 1	-	31051677	31055656	123.655	60.281	7.52466	5.36417	137.36	125.347	108.259	63.4561	62.8303	54.5565	7.6564	7.53595	7.38163	5.41957	5.42507	5.24787
ASMM10P035904	2.55935e-05	5.6322e-05	4.47068	up	noncoding	uc009ght.2	Fxyd1	UCSC_knowngene	341	chr7	-	31051677	31053122		chr7:31053075-31053122	GGAGAGCCTAGGGATGCGGGAGCGAGAGGGAAGCTCAGCCTATACCCTCCCACTCCACAG	exon sense-overlapping	NM_052992	Fxyd1	FXYD domain-containing ion transport regulator 1	-	31051677	31055656	123.655	60.281	7.52466	5.36417	137.36	125.347	108.259	63.4561	62.8303	54.5565	7.6564	7.53595	7.38163	5.41957	5.42507	5.24787
ASMM10P001620	5.35077e-06	1.6098e-05	5.03552	up	noncoding	ENSMUST00000131563	Zp3	Ensembl	734	chr5	+	135980167	135987292		chr5:135982762+135984347	GATACCCCAGAGAACTGGAATACTGAGAAATCGGCTCCCACCTTCCACCTGGGAGAGGTA	exon sense-overlapping	NM_011776	Zp3	zona pellucida glycoprotein 3	+	135980104	135988624	272.657	121.42	8.70577	6.37363	279.378	289.951	248.642	120.356	115.824	128.08	8.70942	8.77624	8.63164	6.33416	6.29822	6.4885
ASMM10P038174	4.30118e-05	8.6034e-05	2.66031	up	noncoding	TCONS_00029130	XLOC_021686	Alexander et al 2013	1460	chr7	+	78882416	78886358		chr7:78886298+78886358	CATTCTTGGGAATACACAGACACCTGAGCAGGATGCTGACCTGAAGGGCCACCTCCTTTC	intergenic							45.1379	36.4128	6.03872	4.62713	46.8659	46.1891	42.3588	36.1805	34.2544	38.8035	6.08041	6.08708	5.94867	4.60762	4.53804	4.73573
ASMM10P027406	3.88835e-05	7.9391e-05	8.71786	up	noncoding	uc029uxp.1	DQ721414	UCSC_knowngene	80	chr4	-	94321271	94321351		chr4:94321286-94321351	TACCAGGAATTTTTGAGGCCATAGTGCTTCTAGCCCAGTCACATTCACTTCCTCCATACT	intergenic							59.9177	14.4812	6.4551	3.33112	59.7259	61.5129	58.5142	17.9935	12.7268	12.7234	6.43712	6.48984	6.43832	3.64554	3.18481	3.16302
ASMM10P024571	0.0027238	0.0034182	2.02026	up	noncoding	AK078608	AK078608	Genbank	833	chr3	-	32465793	32466626		chr3:32465838-32466626	CAAAAAGTCTCAGGTTCTACCTTAAAATAGCAACCAGATTCCATTCTTCTTCTTCTTTCT	natural antisense	NM_008839	Pik3ca	phosphatidylinositol 3-kinase, catalytic, alpha polypeptide	+	32436150	32468486	32.4194	34.5547	5.5541	4.53956	35.811	31.2725	30.1748	40.7178	28.8585	34.0877	5.69381	5.52403	5.44445	4.7718	4.30463	4.54224
ASMM10P002036	0.000290446	0.000444451	3.43791	up	noncoding	ENSMUST00000138427	Gm14205	Ensembl	739	chr2	-	158610909	158611820		chr2:158611568-158611778	TATGGCTAGGAAGCCCGCTTCCCACGCCGTGATCTTGGGTTTGTCGTGACCCCCGAACTC	natural antisense	NM_009508	Slc32a1	solute carrier family 32 (GABA vesicular transporter), member 1	+	158610757	158615747	41.8804	26.0512	5.92728	4.14575	45.9678	38.718	40.9554	27.3915	29.3834	21.3786	6.05277	5.82501	5.90406	4.22218	4.33128	3.88379
mouselincRNA0299-_P1	4.00001e-05	8.122e-05	3.39497	up	noncoding	mouselincRNA0299-	mouselincRNA0299	lincRNA	14650	chr12	-	15551300	15565950		chr12:15551305-15551364	GGCCACTTACATTTCTAATTTCATGATGTTGTTACTATTCCATATTCTCCACCCCAGTTC	intergenic							69.0733	44.076	6.66226	4.89886	71.3862	65.0656	70.7681	47.0246	46.0673	39.1363	6.68815	6.56915	6.72948	4.98449	4.96499	4.74711
ASMM10P014774	4.399e-08	6.41e-07	14.9336	up	noncoding	ENSMUST00000176807	Gm20646	Ensembl	660	chr1	+	42694924	42740968		chr1:42740847+42740968	AGAAAATATGCTTTAAATATGAATGCGAGAGGTGTGAGTTGGCATCCCCCAGCCTTCCTC	intron sense-overlapping	NM_008900	Pou3f3	POU domain, class 3, transcription factor 3	+	42697145	42700209	525.696	78.7383	9.65703	5.75654	562.404	519.851	494.833	81.6943	79.7142	74.8062	9.70972	9.62037	9.64099	5.79001	5.76946	5.71014
ASMM10P031734	4.74347e-06	1.4732e-05	4.66661	up	noncoding	ENSMUST00000125838	Bst1	Ensembl	582	chr5	+	43837271	43842242		chr5:43837340+43837460	AAAGATCTTCAGTTATCTCTGAAACAGCTTCTTCTACCTTTTCCTCCTTCTGTAGTCTGT	exon sense-overlapping	NM_009763	Bst1	bone marrow stromal cell antigen 1	+	43818892	43843468	163.939	76.3571	7.93532	5.71295	171.773	173.784	146.261	76.3735	76.5408	76.1569	7.97589	8.02193	7.80815	5.69144	5.70931	5.73809
ASMM10P002258	7.51802e-05	0.000137926	7.08475	up	noncoding	ENSMUST00000142107	Gm11626	Ensembl	333	chr11	-	101456575	101457390		chr11:101456658-101457169	AGAATGGGATCTGGAGGTTGGGAGAGGAAGGAACACCTCAGTTCCCACCTGACCTTGGCT	natural antisense	NM_027320	Ifi35	interferon-induced protein 35	+	101448411	101458701	42.7536	12.2019	5.94737	3.12266	39.9821	50.2197	38.0589	14.5028	11.0341	11.0689	5.84577	6.20259	5.79375	3.34222	3.02048	3.00528
ASMM10P009825	3.87087e-05	7.9149e-05	2.22775	up	noncoding	NR_015613	1700029M20Rik	RefSeq	2963	chr4	+	135626654	135630198		chr4:135627041+135627313	AGAGAAAGACCGTTGTGAGTGGACCTTCCCAGACCCTCAGGTGAGCTCCAGACTCCACAA	intergenic							96.3154	93.1529	7.15291	5.99732	98.1048	99.8123	91.0291	96.7736	97.8529	84.8321	7.15775	7.20073	7.10024	6.03592	6.05927	5.89676
ASMM10P033147	7.79781e-06	2.1671e-05	5.70576	up	noncoding	AK156124	AK156124	Genbank	1723	chr6	-	50065679	50067456		chr6:50065697-50065891	ACCCCCAAACCCCAACACACACAAGAAACTTTGTAGAAGAAGGAGCAGAAAGAATGAAGG	intergenic							128.582	49.4572	7.58582	5.0734	135.979	124.861	124.908	46.4183	48.1238	53.8295	7.63803	7.52919	7.59024	4.96499	5.02821	5.227
mouselincRNA0413+_P1	2.89187e-05	6.2183e-05	8.31685	up	noncoding	mouselincRNA0413+	mouselincRNA0413	lincRNA	10700	chr13	+	71370167	71380867		chr13:71380751+71380810	CACACTGTAGCACCTATGCACATGCACTCACACAAGTACACACAAACACAGATTGATAGG	intergenic							127.353	33.8196	7.57122	4.51518	137.26	118.678	126.121	28.5192	39.1899	33.7498	7.65584	7.45547	7.60234	4.28221	4.73411	4.52922
ASMM10P029975	5.3393e-06	1.6081e-05	9.28365	up	noncoding	AK015242	AK015242	Genbank	1177	chr4	+	151557356	151558521		chr4:151558461+151558521	GGGAGAAAACCCCAGTCCCCTTCAACTATGTACAGACTAAATAAATAAGCAAATAATTAT	intronic antisense	NM_001081557	Camta1	calmodulin binding transcription activator 1	-	151059522	151861768	140.15	33.251	7.7115	4.49681	143.531	141.344	135.575	28.8129	35.5181	35.4218	7.72331	7.70767	7.70352	4.29941	4.59338	4.59764
ASMM10P026589	1.1049e-07	1.108e-06	3.97333	up	noncoding	TCONS_00020919	XLOC_015595	Alexander et al 2013	871	chr3	+	144155886	144180268		chr3:144180157+144180268	ATCTGTCTCCCTTCTCCCCTTATTTCTGTGATAGATTTTCTTCGTATAAAGCTAAAGGGG	intergenic							820.017	484.102	10.3184	8.32808	851.243	846.355	762.453	500	479.585	472.72	10.3212	10.3483	10.2858	8.33875	8.29943	8.34608
ASMM10P003984	0.00034635	0.00052017	2.33714	up	noncoding	ENSMUST00000181630	Gm26670	Ensembl	340	chr1	-	191986831	191990138		chr1:191986976-191989992	GTTTTCGCAGGTGGAATTTCCCCTCCAGAGTTGGGAATTCTCGTTTTGCCCTGATAAGAG	natural antisense	NM_001177900	Rd3	retinal degeneration 3	+	191977372	191988282	55.4737	50.5927	6.33096	5.10621	61.6183	56.9411	47.8616	53.3221	49.8852	48.5707	6.48488	6.37584	6.13215	5.16302	5.08414	5.07147
ASMM10P003984	0.00034635	0.00052017	2.33714	up	noncoding	ENSMUST00000181630	Gm26670	Ensembl	340	chr1	-	191986831	191990138		chr1:191986976-191989992	GTTTTCGCAGGTGGAATTTCCCCTCCAGAGTTGGGAATTCTCGTTTTGCCCTGATAAGAG	natural antisense	NM_023727	Rd3	retinal degeneration 3	+	191977372	191988282	55.4737	50.5927	6.33096	5.10621	61.6183	56.9411	47.8616	53.3221	49.8852	48.5707	6.48488	6.37584	6.13215	5.16302	5.08414	5.07147
ASMM10P054003	5.81004e-06	1.7186e-05	5.06052	up	noncoding	NR_102311	D630024D03Rik	RefSeq	920	chr11	-	31817983	31824547	NR_102310	chr11:31818087-31818145	TGCGTCTAAATGAGTTGAAATGAAATGCAAAGAACACATCCATCACTCCAGTTCACCCTT	intergenic							41.3043	16.9239	5.90302	3.56373	42.5706	43.6615	37.6809	16.2557	17.2645	17.2515	5.93541	5.99732	5.77633	3.49975	3.60763	3.58382
ASMM10P018287	6.19437e-05	0.000117431	3.33982	up	noncoding	ENSMUST00000131405	Pik3c3	Ensembl	3144	chr18	+	30272926	30348120		chr18:30311159+30311219	GACAGGATGGACCTGAGTGTCTCTTCTCATCACCCCAGCATCTGAACTGTGTTTTTGAAG	exon sense-overlapping	NM_181414	Pik3c3	phosphoinositide-3-kinase, class 3	+	30272895	30348120	75.2769	48.6739	6.78921	5.04944	69.2197	79.9882	76.6227	45.0174	52.0329	48.9713	6.64902	6.87346	6.84517	4.91557	5.14968	5.08308
ASMM10P028353	1.2257e-05	3.0979e-05	13.2365	up	noncoding	ENSMUST00000131325	Smim1	Ensembl	724	chr4	-	154023580	154025919	uc008waz.2	chr4:154023607-154023687	CTGACCAGCTTTGTTCAAGCCCAGCCCGTCCAGGTGCCCACGGCACCTTTGAGCAGATAG	exon sense-overlapping	NM_001163721	Smim1	small integral membrane protein 1	-	154020469	154026044	194.466	32.7029	8.19089	4.46445	198.248	195.878	189.273	26.6941	36.731	34.6835	8.1785	8.18644	8.20773	4.18613	4.64241	4.56479
ASMM10P028353	1.2257e-05	3.0979e-05	13.2365	up	noncoding	ENSMUST00000131325	Smim1	Ensembl	724	chr4	-	154023580	154025919	uc008waz.2	chr4:154023607-154023687	CTGACCAGCTTTGTTCAAGCCCAGCCCGTCCAGGTGCCCACGGCACCTTTGAGCAGATAG	exon sense-overlapping	NM_001163722	Smim1	small integral membrane protein 1	-	154020469	154026044	194.466	32.7029	8.19089	4.46445	198.248	195.878	189.273	26.6941	36.731	34.6835	8.1785	8.18644	8.20773	4.18613	4.64241	4.56479
ASMM10P014001	2.56265e-05	5.638e-05	2.31295	up	noncoding	ENSMUST00000161376	Amhr2	Ensembl	364	chr15	+	102452322	102452871		chr15:102452325+102452386	TCTCTCTCCGCTTATGGGAGAAGGACTGCACCAAGGAGAACCACATGACCTGTGTCCGCA	exon sense-overlapping	NM_144547	Amhr2	anti-Mullerian hormone type 2 receptor	+	102445366	102454639	51.2651	47.3696	6.22211	5.01237	54.2119	51.0178	48.5657	50.4937	46.3792	45.236	6.28764	6.22554	6.15313	5.09061	4.977	4.96952
ASMM10P022732	6.2241e-07	3.33e-06	2.41229	up	noncoding	ENSMUST00000159092	Rabgap1	Ensembl	1763	chr2	+	37516518	37565053		chr2:37516565+37516625	TCCTACTCCTTTAGCCCCTCCCTCTGTGCCTTAGTTCTGCAGTAGGCTGGCTTTACGAAC	exon sense-overlapping	NM_001033960	Rabgap1	RAB GTPase activating protein 1	+	37452253	37544962	1575.29	1606.08	11.3014	10.031	1670.97	1600.39	1454.5	1629.88	1622.61	1565.77	11.3355	11.3013	11.2672	10.0185	10.0205	10.0539
ASMM10P022732	6.2241e-07	3.33e-06	2.41229	up	noncoding	ENSMUST00000159092	Rabgap1	Ensembl	1763	chr2	+	37516518	37565053		chr2:37516565+37516625	TCCTACTCCTTTAGCCCCTCCCTCTGTGCCTTAGTTCTGCAGTAGGCTGGCTTTACGAAC	exon sense-overlapping	NM_146121	Rabgap1	RAB GTPase activating protein 1	+	37443284	37566437	1575.29	1606.08	11.3014	10.031	1670.97	1600.39	1454.5	1629.88	1622.61	1565.77	11.3355	11.3013	11.2672	10.0185	10.0205	10.0539
ASMM10P022732	6.2241e-07	3.33e-06	2.41229	up	noncoding	ENSMUST00000159092	Rabgap1	Ensembl	1763	chr2	+	37516518	37565053		chr2:37516565+37516625	TCCTACTCCTTTAGCCCCTCCCTCTGTGCCTTAGTTCTGCAGTAGGCTGGCTTTACGAAC	exon sense-overlapping	NM_177383	Gpr21	G protein-coupled receptor 21	+	37516625	37519281	1575.29	1606.08	11.3014	10.031	1670.97	1600.39	1454.5	1629.88	1622.61	1565.77	11.3355	11.3013	11.2672	10.0185	10.0205	10.0539
ASMM10P056825	1.04871e-06	4.833e-06	3.27024	up	noncoding	uc007zzx.1	Dopey2	UCSC_knowngene	4732	chr16	+	93763157	93810588		chr16:93803595+93806387	CTGATACAAGATGTTTCTTTTTTTCAGAGTTCTGCTGCTAAGAATCTCTCCCCAGCACCT	exon sense-overlapping	NM_027293	Dopey2	dopey family member 2	+	93711906	93810588	195.793	131.801	8.19894	6.48954	208.791	190.267	188.321	131.637	133.231	130.536	8.2507	8.14404	8.20208	6.45981	6.49194	6.51688
ASMM10P054022	7.73692e-06	2.1523e-05	7.5735	up	noncoding	ENSMUST00000146979	Canx	Ensembl	708	chr11	-	50296198	50299378		chr11:50299322-50299378	TCCCCTCTCCAAATCACAAACTAGGGAATCTGGAAACCAAGGAAAATACCAAATCCAGAT	exon sense-overlapping	NM_007597	Canx	calnexin	-	50293956	50325673	165.398	47.8749	7.94423	5.02327	183.698	161.665	150.832	51.7397	43.3323	48.5527	8.06884	7.9053	7.85856	5.12348	4.87594	5.07039
ASMM10P021678	1.55463e-05	3.7704e-05	3.82328	up	noncoding	ENSMUST00000118814	Gm14109	Ensembl	309	chr2	-	147402953	147403262		chr2:147402973-147403262	TTGATTTTATGCAAGCGTTAAGGAATCATATACAGCCAGGCCCGGCTCCTCTGATTCCTA	intergenic							60.7074	34.0054	6.46734	4.53253	66.0816	60.7567	55.2839	34.1084	32.4316	35.4763	6.5834	6.46999	6.34862	4.53027	4.46743	4.59988
ASMM10P024932	3.79059e-06	1.2306e-05	3.22727	up	noncoding	ENSMUST00000152477	Bglap3	Ensembl	818	chr3	-	88368619	88369581		chr3:88369166-88369295	GGTGTCCCCACTTTTCCTCCTGAACTCAGAATTACCTGACCTTGTGTGTCTTCTCCACAG	exon sense-overlapping	NM_031368	Bglap3	bone gamma-carboxyglutamate protein 3	-	88368616	88369720	90.3283	60.4771	7.06001	5.36969	91.2495	92.5761	87.1593	64.9625	59.8992	56.5695	7.04874	7.09113	7.04015	5.45346	5.35651	5.29911
ASMM10P048628	1.1241e-07	1.118e-06	6.17173	up	noncoding	ENSMUST00000120311	Gm12266	Ensembl	962	chr11	+	60343244	60344206		chr11:60343578+60344206	CAAAAGAATTATCATCTCCATTCTTTCTGCTGATACCCCTATGTTTATGATGGGTATGAC	intronic antisense	NM_001039092	Tom1l2	target of myb1-like 2 (chicken)	-	60226713	60352905	148.522	52.483	7.78981	5.16413	157.501	146.078	141.987	52.5707	52.7896	52.0886	7.84696	7.7551	7.76735	5.14277	5.17317	5.17645
ASMM10P048628	1.1241e-07	1.118e-06	6.17173	up	noncoding	ENSMUST00000120311	Gm12266	Ensembl	962	chr11	+	60343244	60344206		chr11:60343578+60344206	CAAAAGAATTATCATCTCCATTCTTTCTGCTGATACCCCTATGTTTATGATGGGTATGAC	intronic antisense	NM_001039093	Tom1l2	target of myb1-like 2 (chicken)	-	60240569	60352905	148.522	52.483	7.78981	5.16413	157.501	146.078	141.987	52.5707	52.7896	52.0886	7.84696	7.7551	7.76735	5.14277	5.17317	5.17645
ASMM10P048628	1.1241e-07	1.118e-06	6.17173	up	noncoding	ENSMUST00000120311	Gm12266	Ensembl	962	chr11	+	60343244	60344206		chr11:60343578+60344206	CAAAAGAATTATCATCTCCATTCTTTCTGCTGATACCCCTATGTTTATGATGGGTATGAC	intronic antisense	NM_153080	Tom1l2	target of myb1-like 2 (chicken)	-	60226713	60352905	148.522	52.483	7.78981	5.16413	157.501	146.078	141.987	52.5707	52.7896	52.0886	7.84696	7.7551	7.76735	5.14277	5.17317	5.17645
ASMM10P016799	1.32711e-06	5.703e-06	4.18028	up	noncoding	uc007biz.1	Cps1	UCSC_knowngene	454	chr1	+	67230807	67231261		chr1:67231106+67231261	ATTCTGTATACCACACATATTACACATAGGGCCTCCATTCCTTTACATGCAACATTTTTT	intergenic							83.6564	43.3751	6.94652	4.88292	88.36	83.731	78.8783	42.4346	43.6106	44.0802	7.00613	6.94611	6.88733	4.83142	4.88633	4.93102
ASMM10P043043	0.00706635	0.00838974	3.49014	up	noncoding	AK047119	AK047119	Genbank	1855	chr9	+	72624692	72626547		chr9:72626485+72626547	CACTGTTTCATGAATAAATCACACACTCTTGCCTCTAATCTTTCTCAGACTGTTCTCTAT	intergenic							83.1276	49.2291	6.872	5.06871	49.7208	98.4878	101.174	50.182	48.4874	49.0178	6.16475	7.18291	7.26833	5.08185	5.03996	5.08433
ASMM10P040551	8.60892e-06	2.344e-05	5.13278	up	noncoding	uc009mcf.1	AK029875	UCSC_knowngene	3262	chr8	+	71026791	71126569		chr8:71126476+71126569	CAACACACACTGACATATCCAGACACAGAGTGTAAGGAAGAAGTTTATTACATATATGTA	intergenic							39.6532	15.9443	5.84202	3.48228	39.8383	43.0681	36.0531	16.5036	15.3915	15.9377	5.83984	5.9797	5.70652	3.52102	3.4455	3.48031
ASMM10P018060	0.000103328	0.000180137	10.2653	up	noncoding	NR_045393	2010010A06Rik	RefSeq	694	chr18	-	75295674	75297329		chr18:75295691-75296063	TGGCAGCATCCAATAAACACTTCTTCACCATCCATCTAGGGAGAAACCAAAATCCCTGTT	intergenic							79.1713	16.5723	6.86178	3.50208	77.6651	79.528	80.3209	21.2101	12.1381	16.3685	6.80877	6.86633	6.91024	3.86971	3.12194	3.5146
ASMM10P003744	1.72472e-06	6.848e-06	4.32211	up	noncoding	ENSMUST00000174714	1110038B12Rik	Ensembl	520	chr17	-	34950240	34952448		chr17:34950810-34952135	TAGCACAATGGGTGAGCTCTGAGGACTTCACAGGGGCCCCATCCCCTCACCTAGATGAGG	intergenic							301.907	156.292	8.84502	6.73328	330.59	297.78	277.351	160.271	159.312	149.294	8.93829	8.81436	8.7824	6.74341	6.74635	6.71009
ASMM10P003639	3.5112e-06	1.1571e-05	10.0688	up	noncoding	ENSMUST00000172796	Gm20496	Ensembl	371	chr17	-	34200026	34205449		chr17:34200242-34205309	AGTAAAGCCATGTCCGCCAGCAGCAGAGAGACCCAGGGCCTCAGCCACAGATCATGCTGC	natural antisense	NM_010724	Psmb8	proteasome (prosome, macropain) subunit, beta type 8 (large multifunctional peptidase 7)	+	34198194	34201454	47.0825	8.32017	6.10231	2.7705	47.0215	46.5716	47.6545	9.87552	6.42672	8.65828	6.08376	6.09829	6.12488	2.90666	2.59658	2.80825
ASMM10P003639	3.5112e-06	1.1571e-05	10.0688	up	noncoding	ENSMUST00000172796	Gm20496	Ensembl	371	chr17	-	34200026	34205449		chr17:34200242-34205309	AGTAAAGCCATGTCCGCCAGCAGCAGAGAGACCCAGGGCCTCAGCCACAGATCATGCTGC	natural antisense	NM_011530	Tap2	transporter 2, ATP-binding cassette, sub-family B (MDR/TAP)	+	34204478	34216321	47.0825	8.32017	6.10231	2.7705	47.0215	46.5716	47.6545	9.87552	6.42672	8.65828	6.08376	6.09829	6.12488	2.90666	2.59658	2.80825
ASMM10P001469	0.000270385	0.0004175	2.5276	up	noncoding	ENSMUST00000128930	Mllt3	Ensembl	1293	chr4	-	87791852	88033281		chr4:87841367-88031523	TTCCACTTGCACGAAAGCTTCCCTAGGCCAAAAAGAGGACCCTAACAGGAGCATTCATAC	exon sense-overlapping	NM_027326	Mllt3	myeloid/lymphoid or mixed-lineage leukemia (trithorax homolog, Drosophila); translocated to, 3	-	87769924	88033407	39.6147	33.6016	5.84797	4.5102	38.7908	40.5456	39.5077	28.7162	36.1088	35.9798	5.80367	5.89421	5.84603	4.29476	4.61677	4.61908
ASMM10P001469	0.000270385	0.0004175	2.5276	up	noncoding	ENSMUST00000128930	Mllt3	Ensembl	1293	chr4	-	87791852	88033281		chr4:87841367-88031523	TTCCACTTGCACGAAAGCTTCCCTAGGCCAAAAAGAGGACCCTAACAGGAGCATTCATAC	exon sense-overlapping	NM_029931	Mllt3	myeloid/lymphoid or mixed-lineage leukemia (trithorax homolog, Drosophila); translocated to, 3	-	87769924	87806314	39.6147	33.6016	5.84797	4.5102	38.7908	40.5456	39.5077	28.7162	36.1088	35.9798	5.80367	5.89421	5.84603	4.29476	4.61677	4.61908
ASMM10P046794	1.12992e-05	2.9053e-05	3.14752	up	noncoding	AK019637	AK019637	Genbank	664	chr11	-	59749438	59750100		chr11:59749455-59750100	AACCATTAGTGGTCAGCCCATTGGGGTGACTGCTGCCTCCATCTCTAAAATAAACAAAGT	natural antisense	NM_012027	Mprip	myosin phosphatase Rho interacting protein	+	59662494	59780860	363.626	264.719	9.12321	7.46899	395.612	355.666	339.601	258.584	279.21	256.363	9.22264	9.07028	9.0767	7.40741	7.53214	7.46742
ASMM10P046794	1.12992e-05	2.9053e-05	3.14752	up	noncoding	AK019637	AK019637	Genbank	664	chr11	-	59749438	59750100		chr11:59749455-59750100	AACCATTAGTGGTCAGCCCATTGGGGTGACTGCTGCCTCCATCTCTAAAATAAACAAAGT	natural antisense	NM_201245	Mprip	myosin phosphatase Rho interacting protein	+	59662494	59780860	363.626	264.719	9.12321	7.46899	395.612	355.666	339.601	258.584	279.21	256.363	9.22264	9.07028	9.0767	7.40741	7.53214	7.46742
ASMM10P056734	4.61046e-06	1.4414e-05	3.06948	up	noncoding	uc007rww.1	Dhx29	UCSC_knowngene	1035	chr13	+	112927792	112941831		chr13:112935602+112940397	GTTTGACCCCCCAGACTTCTGGACGCAAAGGAGCAAGCCGCCGCCTTCAAACTAGAAAAA	exon sense-overlapping	NM_172594	Dhx29	DEAH (Asp-Glu-Ala-His) box polypeptide 29	+	112927792	112969187	204.765	147.299	8.26265	6.64465	220.083	204.199	190.013	155.864	143.894	142.139	8.33538	8.23893	8.21364	6.70246	6.59928	6.63222
ASMM10P016272	2.19562e-05	4.9901e-05	2.21019	up	noncoding	ENSMUST00000159478	Tspo2	Ensembl	3146	chr17	-	48447955	48451492		chr17:48448093-48448434	AAACTGTCCTTGAACCTCCACATGAGCACTGTGACACACAGAGATACACACAATACAGGT	exon sense-overlapping	NM_027292	Tspo2	translocator protein 2	-	48448434	48451501	31.3457	30.1603	5.50939	4.36522	32.0858	31.7265	30.2248	29.791	28.8993	31.7906	5.53486	5.54588	5.44743	4.34758	4.30757	4.44051
ASMM10P015307	0.000159548	0.000262919	2.64741	up	noncoding	AK082247	AK082247	Genbank	2209	chr16	+	72358450	72360659		chr16:72360595+72360659	GTATAATCGTTTGTGTCTTTCTATAGGCAAACAGCTCTCCCTGACTATTTCATTGTAAAA	intergenic							52.8052	42.8533	6.2645	4.85992	47.5371	55.2399	55.6387	46.4163	42.7794	39.3641	6.10092	6.33337	6.35922	4.96469	4.85836	4.75672
ASMM10P013001	1.76217e-05	4.1791e-05	2.51895	up	noncoding	BC030501	BC030501	Genbank	1525	chr15	-	89462761	89464463		chr15:89463026-89463886	TTTGTTCACTGTGTCGCTCACAACCATCACCTCTTCTCTTTCTGTAGTTCTGCTTAAGGC	intergenic							92.409	78.9478	7.09375	5.76093	95.0102	97.0392	85.1775	82.2806	76.1119	78.4508	7.1131	7.16336	7.00478	5.80027	5.70308	5.77942
ASMM10P037910	0.004054	0.00496232	3.85722	up	noncoding	ENSMUST00000176985	1700039E15Rik	Ensembl	1539	chr7	+	45287135	45288998		chr7:45287969+45288071	ACATCTCCTACCCTACCCCAGGGACTTGGGGGAACCCTGCACTCAGAGCACCCAGACTGA	exon sense-overlapping	NM_001033176	1700039E15Rik	RIKEN cDNA 1700039E15 gene	+	45282872	45288993	111.133	60.2848	7.31141	5.36385	72.4456	119.015	141.939	66.0658	52.983	61.8057	6.70735	7.46066	7.76622	5.47894	5.17711	5.4355
ASMM10P053393	5.44094e-05	0.000105055	3.5973	up	noncoding	ENSMUST00000147670	Tradd	Ensembl	610	chr8	-	105259756	105264603		chr8:105260100-105260156	TACCTACCCTTTCTGTTCCCCTTCTTGGCAGAGAGCACTAGAGGCTGACGTTGGGGGTTG	exon sense-overlapping	NM_001033161	Tradd	TNFRSF1A-associated via death domain	-	105258574	105264594	72.4984	43.3288	6.72755	4.88064	79.346	75.1402	63.0089	40.743	45.1953	44.048	6.84139	6.78327	6.558	4.7729	4.93877	4.93024
ASMM10P040399	6.777e-08	8.29e-07	3.91073	up	noncoding	TCONS_00002179	XLOC_001707	Alexander et al 2013	2945	chr10	+	58751850	58759773		chr10:58751878+58751948	GTTCTAGAACTCTCAGCTCCTCCTAGACCATCCTCCCACTTTGATGATATTGGATTGAAC	intergenic							1151.8	708.198	10.8249	8.85749	1222.67	1152.89	1079.84	719.122	722.294	683.178	10.8634	10.8088	10.8025	8.84589	8.86676	8.85982
ASMM10P002502	0.000289357	0.000443233	3.28603	up	noncoding	ENSMUST00000145782	St6galnac6	Ensembl	2397	chr2	+	32607018	32620806		chr2:32618604+32619343	TCCTGACTACTGCAGCGGCCCCGCCTGCAGCGCATGCCATACCACTACTATGAACCCAAG	exon sense-overlapping	NM_001025310	St6galnac6	ST6 (alpha-N-acetyl-neuraminyl-2,3-beta-galactosyl-1,3)-N-acetylgalactosaminide alpha-2,6-sialyltransferase 6	+	32606960	32620804	38.8012	24.793	5.80409	4.08774	46.7006	32.7753	36.9276	24.1233	25.5821	24.6735	6.0748	5.59312	5.74434	4.04338	4.13577	4.08407
ASMM10P002502	0.000289357	0.000443233	3.28603	up	noncoding	ENSMUST00000145782	St6galnac6	Ensembl	2397	chr2	+	32607018	32620806		chr2:32618604+32619343	TCCTGACTACTGCAGCGGCCCCGCCTGCAGCGCATGCCATACCACTACTATGAACCCAAG	exon sense-overlapping	NM_001025311	St6galnac6	ST6 (alpha-N-acetyl-neuraminyl-2,3-beta-galactosyl-1,3)-N-acetylgalactosaminide alpha-2,6-sialyltransferase 6	+	32599708	32620804	38.8012	24.793	5.80409	4.08774	46.7006	32.7753	36.9276	24.1233	25.5821	24.6735	6.0748	5.59312	5.74434	4.04338	4.13577	4.08407
ASMM10P002502	0.000289357	0.000443233	3.28603	up	noncoding	ENSMUST00000145782	St6galnac6	Ensembl	2397	chr2	+	32607018	32620806		chr2:32618604+32619343	TCCTGACTACTGCAGCGGCCCCGCCTGCAGCGCATGCCATACCACTACTATGAACCCAAG	exon sense-overlapping	NM_016973	St6galnac6	ST6 (alpha-N-acetyl-neuraminyl-2,3-beta-galactosyl-1,3)-N-acetylgalactosaminide alpha-2,6-sialyltransferase 6	+	32606960	32620804	38.8012	24.793	5.80409	4.08774	46.7006	32.7753	36.9276	24.1233	25.5821	24.6735	6.0748	5.59312	5.74434	4.04338	4.13577	4.08407
ASMM10P029458	0.000468002	0.000680051	5.91436	up	noncoding	ENSMUST00000132895	Rims3	Ensembl	2099	chr4	+	120854815	120884444		chr4:120884368+120884444	ATATTATAGGTATCCACCCCCAAGTCCAAGCTTAGACTGTATTGTTTAAGGAATGAGAAA	exon sense-overlapping	NM_182929	Rims3	regulating synaptic membrane exocytosis 3	+	120877868	120891560	38.8103	13.7504	5.81924	3.25501	36.3106	41.7309	38.3894	11.8372	18.8129	10.601	5.71518	5.93728	5.80525	3.07212	3.72318	2.96974
ASMM10P015256	2.10843e-05	4.8296e-05	3.86024	up	noncoding	AK014907	AK014907	Genbank	2042	chr16	+	57331950	57335432		chr16:57335330+57335432	CGCACACACACACAAGTCAATCATTTACTGATGGTGAATCACAAAAAATGTTTAAAGCAA	intronic antisense	NM_025599	Cmss1	cms small ribosomal subunit 1	-	57301999	57606867	588.237	351.189	9.82089	7.8722	591.476	605.699	567.535	331.82	340.835	380.913	9.78074	9.84391	9.83801	7.76488	7.818	8.03372
ASMM10P053495	2.0838e-07	1.611e-06	5.24301	up	noncoding	TCONS_00034010	XLOC_025158	Alexander et al 2013	793	chr9	+	64776902	64779338		chr9:64776910+64776982	AAAGAATACAGTATCTTCCCCTCCTCCTCCTCATAGAAGGGAATGAGAATAAGCCTGGAG	intergenic							3005.58	1421.99	12.2406	9.85017	3260.75	2996.5	2759.5	1440.1	1472.25	1353.6	12.2978	12.2218	12.2021	9.83227	9.87924	9.83899
ASMM10P051198	5.24113e-06	1.5846e-05	2.35603	up	noncoding	AK037430	AK037430	Genbank	1035	chr12	+	107047272	107048306		chr12:107048246+107048306	AGAAGTGTGCACCAGAAAGTTCCAAGTCCATCACTGCCCTCTACCACAGATAGTTTACTT	intergenic							183.607	172.291	8.10526	6.86891	193.397	187.833	169.592	181.331	174.195	161.349	8.14179	8.12604	8.04797	6.91069	6.8696	6.82643
ASMM10P029670	1.404e-08	3.27e-07	4.66914	up	noncoding	ENSMUST00000154648	Gpatch3	Ensembl	468	chr4	+	133579703	133583010		chr4:133579713+133579785	TGGGCCCAGAAACTCCTTCCTTTTAGGAAGTCAGAAACAGGTCCCCTCCCTGTCCCCTGT	exon sense-overlapping	NM_172876	Gpatch3	G patch domain containing 3	+	133574744	133584242	4056.02	2238.87	12.6906	10.4674	4263.46	4063.33	3841.27	2325.37	2265.33	2125.9	12.7081	12.6731	12.6905	10.4876	10.4676	10.4471
ASMM10P013521	2.07e-09	1.18e-07	6.24097	up	noncoding	ENSMUST00000181002	Gm26580	Ensembl	2095	chr1	+	21959841	21962530		chr1:21962470+21962530	CTCCTGACAGAGCAGCCTGGGAAAAGGAGCCCACTTCTCTCCTTCCAGAAATTTCCATGT	natural antisense	NM_001160139	Kcnq5	potassium voltage-gated channel, subfamily Q, member 5	-	21398402	21961942	439.011	159.867	9.40799	6.76622	448.841	445.511	422.681	161.435	162.447	155.719	9.39269	9.40692	9.42436	6.75278	6.77441	6.77148
ASMM10P013521	2.07e-09	1.18e-07	6.24097	up	noncoding	ENSMUST00000181002	Gm26580	Ensembl	2095	chr1	+	21959841	21962530		chr1:21962470+21962530	CTCCTGACAGAGCAGCCTGGGAAAAGGAGCCCACTTCTCTCCTTCCAGAAATTTCCATGT	natural antisense	NM_023872	Kcnq5	potassium voltage-gated channel, subfamily Q, member 5	-	21398402	21961942	439.011	159.867	9.40799	6.76622	448.841	445.511	422.681	161.435	162.447	155.719	9.39269	9.40692	9.42436	6.75278	6.77441	6.77148
ASMM10P045640	0.00016787	0.000275292	3.57914	up	noncoding	ENSMUST00000120148	Gm15019	Ensembl	434	chrX	+	135726997	135729474		chrX:135729414+135729474	AGGAAGGCCTTCTCTATCCCACAATGTCCTTCACCCAGAGTTGCTGGAACACCCACACTG	intergenic							38.0565	22.5161	5.78581	3.9462	39.1193	39.0076	36.0426	26.2425	18.7014	22.6044	5.81713	5.83467	5.70564	4.16127	3.71589	3.96144
ASMM10P046116	6.894e-08	8.36e-07	2.81095	up	noncoding	uc007hhi.1	AK087024	UCSC_knowngene	1686	chr10	+	126958022	126960997		chr10:126960614+126960997	TGTGTGTCTTTGCTACTAACCAAATTGTCTCCCTCTCACTTCCAGTTTCAAGGCTAACTC	intergenic							773.07	657.281	10.234	8.74293	808.193	773.773	737.244	664.737	667.043	640.062	10.2421	10.2156	10.2443	8.71933	8.74819	8.76127
ASMM10P031797	0.000195752	0.000314191	3.13642	up	noncoding	AK089758	AK089758	Genbank	2656	chr5	+	57451625	57454277		chr5:57454212+57454277	CTTAGGAAGAACAGCAATATCAATCAACCAGACTACCAGAGCTCCCAGAAACTTAACCAC	intergenic							46.96	32.0845	6.09394	4.44482	51.5076	45.7762	43.5961	28.2506	31.46	36.5428	6.21353	6.07265	5.99562	4.26795	4.42446	4.64203
ASMM10P013692	2.82663e-06	9.815e-06	5.0644	up	noncoding	ENSMUST00000162186	Gm16575	Ensembl	1615	chr15	+	79739573	79741798		chr15:79741730+79741798	TGAGATAGACACTCCTCCATCCCGCCATTAGTTACAAAACCCTCAAATAAAACATACTTT	natural antisense	NM_001205345	Sun2	Sad1 and UNC84 domain containing 2	-	79724067	79742536	171.859	74.3669	8.01602	5.67563	168.61	168.721	178.244	72.7212	75.0139	75.3656	7.94633	7.98014	8.1216	5.62025	5.68437	5.72227
ASMM10P013692	2.82663e-06	9.815e-06	5.0644	up	noncoding	ENSMUST00000162186	Gm16575	Ensembl	1615	chr15	+	79739573	79741798		chr15:79741730+79741798	TGAGATAGACACTCCTCCATCCCGCCATTAGTTACAAAACCCTCAAATAAAACATACTTT	natural antisense	NM_001205346	Sun2	Sad1 and UNC84 domain containing 2	-	79724067	79742536	171.859	74.3669	8.01602	5.67563	168.61	168.721	178.244	72.7212	75.0139	75.3656	7.94633	7.98014	8.1216	5.62025	5.68437	5.72227
ASMM10P013692	2.82663e-06	9.815e-06	5.0644	up	noncoding	ENSMUST00000162186	Gm16575	Ensembl	1615	chr15	+	79739573	79741798		chr15:79741730+79741798	TGAGATAGACACTCCTCCATCCCGCCATTAGTTACAAAACCCTCAAATAAAACATACTTT	natural antisense	NM_194342	Sun2	Sad1 and UNC84 domain containing 2	-	79724067	79742536	171.859	74.3669	8.01602	5.67563	168.61	168.721	178.244	72.7212	75.0139	75.3656	7.94633	7.98014	8.1216	5.62025	5.68437	5.72227
ASMM10P025755	1.37411e-06	5.827e-06	2.60026	up	noncoding	ENSMUST00000172703	Sox2ot	Ensembl	624	chr3	+	34638503	34682619		chr3:34682559+34682619	AATTCTGGGCTGGATATCAAACCCAGAATTTCTTTTTCTTTCTCTTTTTTGAGGGGGTCC	intron sense-overlapping	NM_011443	Sox2	SRY (sex determining region Y)-box 2	+	34650004	34652460	102.288	84.8255	7.24559	5.86693	107.643	100.336	98.8859	84.0859	85.9742	84.4162	7.29204	7.20735	7.23738	5.83297	5.87897	5.88886
ASMM10P012343	5.479e-08	7.33e-07	3.29822	up	noncoding	AK156190	AK156190	Genbank	1669	chr14	+	122471152	122472822		chr14:122472703+122472822	TTAAAATAAATGGATTGAAGCCTTTCTGCTTAGATATTTTCCATCTCTCCCCCCTCCCCT	intergenic							3663.64	2795.02	12.5105	10.7888	3816.92	3708.1	3465.9	2908.16	2840.15	2636.74	12.5156	12.4955	12.5205	10.8141	10.7903	10.7622
ASMM10P041124	1.5649e-07	1.365e-06	3.6187	up	noncoding	ENSMUST00000126111	Disc1	Ensembl	804	chr8	+	125087986	125102878		chr8:125102812+125102878	TGAGTTGTAATTGTCAAAAGCTTGGTTCTTCTGTCACCCCCACTTACACTGGCTTGTCAC	exon sense-overlapping	NM_174853	Disc1	disrupted in schizophrenia 1	+	125054194	125261151	159.776	96.0642	7.89767	6.0422	165.549	163.34	150.44	98.1557	97.1741	92.8627	7.91697	7.92275	7.85329	6.05147	6.04846	6.02667
ASMM10P041124	1.5649e-07	1.365e-06	3.6187	up	noncoding	ENSMUST00000126111	Disc1	Ensembl	804	chr8	+	125087986	125102878		chr8:125102812+125102878	TGAGTTGTAATTGTCAAAAGCTTGGTTCTTCTGTCACCCCCACTTACACTGGCTTGTCAC	exon sense-overlapping	NM_174854	Disc1	disrupted in schizophrenia 1	+	125054194	125261151	159.776	96.0642	7.89767	6.0422	165.549	163.34	150.44	98.1557	97.1741	92.8627	7.91697	7.92275	7.85329	6.05147	6.04846	6.02667
ASMM10P037541	9.218e-08	9.88e-07	3.83055	up	noncoding	ENSMUST00000145783	Arhgef1	Ensembl	4243	chr7	+	24904357	24926589		chr7:24918807+24919183	AGGTACCTCCCCAAGTTCACTACTTCTGACCTTCTCTTCTCTCTTCTGTTGCTTGTTTCA	exon sense-overlapping	NM_001130150	Arhgef1	Rho guanine nucleotide exchange factor (GEF) 1	+	24902985	24926591	470.157	282.865	9.50061	7.56306	495.067	474.826	440.579	295.361	282.146	271.088	9.53208	9.48741	9.48234	7.59243	7.54862	7.54812
ASMM10P037541	9.218e-08	9.88e-07	3.83055	up	noncoding	ENSMUST00000145783	Arhgef1	Ensembl	4243	chr7	+	24904357	24926589		chr7:24918807+24919183	AGGTACCTCCCCAAGTTCACTACTTCTGACCTTCTCTTCTCTCTTCTGTTGCTTGTTTCA	exon sense-overlapping	NM_001130151	Arhgef1	Rho guanine nucleotide exchange factor (GEF) 1	+	24902985	24926591	470.157	282.865	9.50061	7.56306	495.067	474.826	440.579	295.361	282.146	271.088	9.53208	9.48741	9.48234	7.59243	7.54862	7.54812
ASMM10P037541	9.218e-08	9.88e-07	3.83055	up	noncoding	ENSMUST00000145783	Arhgef1	Ensembl	4243	chr7	+	24904357	24926589		chr7:24918807+24919183	AGGTACCTCCCCAAGTTCACTACTTCTGACCTTCTCTTCTCTCTTCTGTTGCTTGTTTCA	exon sense-overlapping	NM_001130152	Arhgef1	Rho guanine nucleotide exchange factor (GEF) 1	+	24904345	24926591	470.157	282.865	9.50061	7.56306	495.067	474.826	440.579	295.361	282.146	271.088	9.53208	9.48741	9.48234	7.59243	7.54862	7.54812
ASMM10P037541	9.218e-08	9.88e-07	3.83055	up	noncoding	ENSMUST00000145783	Arhgef1	Ensembl	4243	chr7	+	24904357	24926589		chr7:24918807+24919183	AGGTACCTCCCCAAGTTCACTACTTCTGACCTTCTCTTCTCTCTTCTGTTGCTTGTTTCA	exon sense-overlapping	NM_008488	Arhgef1	Rho guanine nucleotide exchange factor (GEF) 1	+	24902985	24926591	470.157	282.865	9.50061	7.56306	495.067	474.826	440.579	295.361	282.146	271.088	9.53208	9.48741	9.48234	7.59243	7.54862	7.54812
ASMM10P013690	3.128e-08	5.23e-07	6.8403	up	noncoding	ENSMUST00000127292	Tomm22	Ensembl	783	chr15	+	79671090	79672680		chr15:79671112+79671172	GGCTCGGCGGTTGCGGTGCTGCTGCCGCTTCACCGACGACCCACGCCTCCTCCACCACAG	exon sense-overlapping	NM_172609	Tomm22	translocase of outer mitochondrial membrane 22 homolog (yeast)	+	79670867	79672862	645.249	215.058	9.95494	7.18088	681.96	652.777	601.011	220.782	216.157	208.234	9.99597	9.95307	9.91578	7.1896	7.17684	7.17619
ASMM10P046693	2.22486e-06	8.206e-06	10.0903	up	noncoding	ENSMUST00000127271	Pdlim4	Ensembl	1370	chr11	-	54058950	54068991		chr11:54059007-54059937	TTTGTCCCAGACTTCAGCTCATCCCGGGAAACATTTGGATCTTAGTAGCTTGCTTTGTCT	exon sense-overlapping	NM_019417	Pdlim4	PDZ and LIM domain 4	-	54054927	54069017	86.1382	18.1147	6.98877	3.65388	87.8846	87.1831	83.3468	18.6942	15.9528	19.6971	6.99559	7.00297	6.96776	3.69929	3.49528	3.76706
ASMM10P001477	0.000424783	0.000623179	2.1711	up	noncoding	ENSMUST00000129025	Ulk2	Ensembl	3151	chr11	-	61777501	61854502		chr11:61819409-61827631	TTGGGTTTGCTTCCCCTTCCAGATATGCAGCATATTCAGGAAGAAAACTTATCCTCCCCA	exon sense-overlapping	NM_013881	Ulk2	unc-51 like kinase 2	-	61775597	61855092	64.7351	63.4351	6.56135	5.44293	69.3499	68.6	56.2555	67.0369	59.2651	64.0032	6.65158	6.65169	6.38078	5.49985	5.33963	5.4893
ASMM10P056852	2.15707e-05	4.9194e-05	4.33658	up	noncoding	uc008dpl.1	Cebpz	UCSC_knowngene	3791	chr17	-	78919002	78937070		chr17:78932313-78934860	CTAAACCAAATGGTCCTCTCCCATGAAGAAAAAAGATGTTGGATCCAGGCCTGACGACAT	exon sense-overlapping	NM_001024806	Cebpz	CCAAT/enhancer binding protein zeta	-	78919002	78937070	64.4147	32.1301	6.56355	4.44699	67.773	62.8234	62.6478	31.4938	35.8962	29.0004	6.62066	6.52054	6.54943	4.42498	4.60841	4.30757
ASMM10P056852	2.15707e-05	4.9194e-05	4.33658	up	noncoding	uc008dpl.1	Cebpz	UCSC_knowngene	3791	chr17	-	78919002	78937070		chr17:78932313-78934860	CTAAACCAAATGGTCCTCTCCCATGAAGAAAAAAGATGTTGGATCCAGGCCTGACGACAT	natural antisense	NM_001177403	1110001A16Rik	RIKEN cDNA 1110001A16 gene	+	78916498	78921048	64.4147	32.1301	6.56355	4.44699	67.773	62.8234	62.6478	31.4938	35.8962	29.0004	6.62066	6.52054	6.54943	4.42498	4.60841	4.30757
ASMM10P050876	0.000331713	0.000500321	3.28947	up	noncoding	NR_036607	Gm3086	RefSeq	628	chr12	+	69963408	69969744		chr12:69969670+69969744	AAACCTCCACGGTTGTTTGGAAGGAACCCTTCCCTACTTAGCTTGATTTCTAATAAAAAA	exon sense-overlapping	NM_178628	Atl1	atlastin GTPase 1	+	69893104	69964085	66.643	43.9902	6.60407	4.88622	71.0565	68.9473	59.9252	47.9867	48.1027	35.8812	6.67993	6.65707	6.47522	5.01532	5.02761	4.61572
ASMM10P042110	2.9445e-06	1.0119e-05	4.07556	up	noncoding	NR_027377	Gm17769	RefSeq	2564	chr10	+	77418375	77420939		chr10:77420879+77420939	CCTTGACTCTTACACCCTCCCTCAAATACCAGGAGGTGAAATAAATTGGATGATTAAATC	bidirectional	NM_001024837	Adarb1	adenosine deaminase, RNA-specific, B1	-	77290726	77418273	217.555	117.785	8.35781	6.33081	215.742	218.071	218.851	121.104	112.514	119.738	8.30386	8.34223	8.42734	6.34271	6.25737	6.39236
ASMM10P042110	2.9445e-06	1.0119e-05	4.07556	up	noncoding	NR_027377	Gm17769	RefSeq	2564	chr10	+	77418375	77420939		chr10:77420879+77420939	CCTTGACTCTTACACCCTCCCTCAAATACCAGGAGGTGAAATAAATTGGATGATTAAATC	bidirectional	NM_130895	Adarb1	adenosine deaminase, RNA-specific, B1	-	77290726	77418273	217.555	117.785	8.35781	6.33081	215.742	218.071	218.851	121.104	112.514	119.738	8.30386	8.34223	8.42734	6.34271	6.25737	6.39236
ASMM10P035474	6.6467e-07	3.496e-06	5.04296	up	noncoding	AK003710	AK003710	Genbank	1624	chr7	-	6671268	6672888		chr7:6671338-6671456	TATGTGTGTACGATGTGCTTTGATCATATCTACTCTTTCCTCCAAGTCCCCTGGAACACC	intergenic							89.5895	38.6573	7.04803	4.71376	91.6048	90.1084	87.0553	36.9388	38.9879	40.0451	7.0544	7.05146	7.03824	4.63513	4.72596	4.7802
ASMM10P058044	0.000201255	0.000322107	5.80516	up	noncoding	BG083895	mouselincRNA0404	lincRNA	587	chr13	+	62264946	62265534		chr13:62265433+62265504	CCCAGCTTCTCTTTCAGCCTTAACCAGAGCTAGATGAATGCTATTTCTATAGAGGTGTTT	intergenic							34.0154	11.7637	5.62703	3.0897	31.6234	32.7737	37.6489	10.6726	9.09873	15.5198	5.51368	5.5929	5.77452	2.97046	2.85689	3.44174
ASMM10P022504	0.000209279	0.000333498	5.5126	up	noncoding	ENSMUST00000119562	Gm13397	Ensembl	878	chr2	+	27034679	27035557		chr2:27035439+27035557	AGAAAACGGTGGACTCACAGATTTTGCCAAAGATTAAACCGTTCCCCAGCTTCAAGGCTA	intergenic							87.8573	34.9037	7.01777	4.55504	90.6792	88.4974	84.3954	28.5252	32.3018	43.8842	7.04436	7.02068	6.98828	4.28256	4.46076	4.9218
ASMM10P024303	2.14478e-05	4.8983e-05	4.47249	up	noncoding	ENSMUST00000156239	Gm14249	Ensembl	1017	chr2	+	169480616	169504843		chr2:169504767+169504843	ATTGAAAGCAAGTGAACTCCCACACCCTTTTCTAACCCAACCAGGCGGATGATCTAACAA	intergenic							76.7816	37.093	6.81699	4.65591	81.3347	81.6793	67.3307	35.4526	36.5496	39.2767	6.88152	6.91096	6.6585	4.58131	4.63467	4.75175
ASMM10P038999	8.16544e-05	0.000147775	2.08446	up	noncoding	uc009kqo.1	AK053040	UCSC_knowngene	1653	chr7	+	144764762	144770571		chr7:144770511+144770571	CTCCCTGAGTGTCTCCAATTATTGCTGCTTCCTCCTTGAGATAAATTCTGTCATACATTT	intergenic							74.8266	76.7175	6.77962	5.71995	78.9726	77.0986	68.4086	76.7151	81.3912	72.0463	6.83435	6.82458	6.67993	5.70054	5.79909	5.66021
humanlincRNA2410-_P1	2.9576e-06	1.0151e-05	4.17796	up	noncoding	humanlincRNA2410-	humanlincRNA2410	lincRNA	23232	chrX	-	18656649	18679881		chrX:18656650-18656709	CATTCTTCTAGCCATGATACACATCACAATAAGAGCATAAAATGGCTTTTCCTCCCCATT	intergenic							41.3661	20.7922	5.91177	3.84897	40.2537	43.093	40.7515	19.7649	21.7426	20.8692	5.85694	5.98029	5.89807	3.777	3.91893	3.85098
ASMM10P057075	1.9985e-06	7.651e-06	2.63311	up	noncoding	uc009ntg.1	Aprt	UCSC_knowngene	375	chr8	-	122575401	122576621		chr8:122575510-122576118	TAGCCTCTGGGATGAACTAGATACTAAAAATTAGGTCTAGACTCCAGGGGCTTCCTGTTT	exon sense-overlapping	NM_009698	Aprt	adenine phosphoribosyl transferase	-	122574636	122576907	79.516	64.7505	6.87049	5.47372	78.7595	82.9698	76.8187	66.4882	65.186	62.5774	6.82874	6.93328	6.84944	5.48832	5.47907	5.45377
ASMM10P047337	9.06876e-06	2.4402e-05	4.07047	up	noncoding	ENSMUST00000118146	Gm11511	Ensembl	540	chr11	-	90516776	90517316		chr11:90516973-90517316	TGTGTAGTCATGCTGCACCCAGGGGACAAGCCATCCTTCCCACTAGCTGTGTCACACCTA	intron sense-overlapping	NM_011505	Stxbp4	syntaxin binding protein 4	-	90476492	90638108	101.608	54.3644	7.23543	5.21024	104.52	103.328	96.9755	57.1377	49.5116	56.4439	7.25176	7.24938	7.20517	5.26247	5.07252	5.29572
ASMM10P040155	4.71145e-06	1.466e-05	11.3782	up	noncoding	AK047874	AK047874	Genbank	2121	chr8	+	15375640	15382429		chr8:15382248+15382429	CTCAGTTTCCTCAGGATTCCCCTTTAATTTTTGCTACACATTTCAATGGAATAAATTGGT	intergenic							104.723	19.7929	7.28159	3.7734	112.989	98.4836	102.697	22.4495	18.7203	18.209	7.3687	7.18242	7.29366	3.94869	3.71716	3.65435
ASMM10P029565	3.90079e-05	7.9568e-05	2.67887	up	noncoding	uc008uuw.1	AK019643	UCSC_knowngene	311	chr4	+	127474847	127476840		chr4:127474858+127474933	TATGCTTTCCAGATATTACAGGGGACTCCGATTGGCTCTCCCCGAGTCACGTGCTCCCTG	intergenic							85.5653	68.489	6.97621	5.55459	89.4408	87.4836	79.7716	75.5621	65.8625	64.0424	7.02342	7.00548	6.89973	5.67632	5.49685	5.49059
humanlincRNA1364-_P1	5.852e-08	7.56e-07	6.06828	up	noncoding	humanlincRNA1364-	humanlincRNA1364	lincRNA	9763	chr9	-	117691487	117701250		chr9:117691790-117691849	GGGGACTTTATCATGTGCGTTCATGAACTATTAATAAGCCATCCCTCACTCGTCTCCTGA	intergenic							380.815	142.58	9.20031	6.59903	388.785	382.994	370.667	149.808	140.549	137.383	9.19219	9.19219	9.21657	6.64698	6.56595	6.58414
ASMM10P039792	1.63014e-05	3.9254e-05	8.22779	up	noncoding	AK134482	AK134482	Genbank	1014	chr8	-	105859302	105860314		chr8:105859722-105860107	AACTGGCGAAACGTAATTTTCCTAAATGGCCAGACTGTAAATAATCTTCCCACCCCTTCC	bidirectional	NM_026532	Nutf2	nuclear transport factor 2	+	105860633	105880401	121.645	32.0767	7.48881	4.44831	134.844	129.208	100.883	33.9455	29.7693	32.5153	7.62466	7.57556	7.26621	4.52473	4.34828	4.47191
ASMM10P056737	0.000864822	0.00117965	4.81266	up	noncoding	uc007rzi.2	4833420G17Rik	UCSC_knowngene	2812	chr13	+	119462758	119486117		chr13:119474199+119474832	TCAGGGATTGAGAGAAGAGAAAACTTACTCTGTAAATAACCTTCCTCCAGACAGACCAGG	exon sense-overlapping	NM_026127	4833420G17Rik	RIKEN cDNA 4833420G17 gene	+	119462758	119486117	33.7874	14.6025	5.61667	3.34984	29.9236	36.4788	34.9598	18.3886	15.8057	9.61311	5.4434	5.74545	5.66117	3.67732	3.4828	2.88938
ASMM10P022110	0.000129993	0.000219432	2.11853	up	noncoding	AK083486	AK083486	Genbank	3806	chr2	-	174276554	174280360		chr2:174276568-174280360	GCCATGGCACAGGCACACCCCACATGTAATACCCAAGTATACTTTTAAAACTTTAAAACC	intergenic							40.528	41.2135	5.8824	4.79934	40.8834	40.2437	40.4567	41.8512	44.7198	37.0694	5.87636	5.88319	5.88765	4.81035	4.92234	4.66532
ASMM10P029088	1.737e-07	1.446e-06	3.3926	up	noncoding	uc012dgy.1	AK144962	UCSC_knowngene	2028	chr4	+	88956415	89031301		chr4:89031019+89031301	AAGTCATTTGTAAATATCTACAAAGTCCAGGATAGCGGCTCTTTCTCTCCTCTTGTGCCT	intergenic							191.299	123.883	8.16584	6.40345	200.132	194.263	179.504	126.638	122.397	122.614	8.19185	8.17501	8.13066	6.40667	6.37777	6.42591
mouselincRNA1425+_P1	4.67848e-06	1.4573e-05	10.3868	up	noncoding	mouselincRNA1425+	mouselincRNA1425	lincRNA	5025	chr8	+	6599578	6604603		chr8:6604544+6604603	AGACTCAAATGGAGAAATGAACTCAGTCCTCCAATTGCGGTGCATTCATTACAGCCCCAT	intergenic							40.1257	6.0299	5.86288	2.48621	40.27	42.9754	37.1316	7.09169	5.43279	5.56521	5.85806	5.97668	5.75391	2.63748	2.43718	2.38398
ASMM10P031225	6.2301e-06	1.8087e-05	5.20583	up	noncoding	ENSMUST00000144934	Pdgfa	Ensembl	691	chr5	-	138977144	138994281		chr5:138994204-138994281	CCCCAAACCCAGTCCGACGCAGGGCTGGAGCAGTCTCCGCCCGCCCAGGCCTGCTTACAG	exon sense-overlapping	NM_008808	Pdgfa	platelet derived growth factor, alpha	-	138976971	138994953	154.93	65.0385	7.85323	5.4731	159.809	153.717	151.263	69.6403	67.9173	57.558	7.86759	7.82533	7.86677	5.55619	5.53934	5.32378
humanlincRNA1587-_P1	3.6315e-07	2.306e-06	9.56821	up	noncoding	humanlincRNA1587-	humanlincRNA1587	lincRNA	2462	chr5	-	97153104	97155566		chr5:97153114-97153173	TTCGTGGCTTAGCCACTTTCTACTCGCCATCCTCTCAAGTACAACTATGCCTTATTAAAG	intergenic							133.622	30.6903	7.64495	4.3867	141.919	132.522	126.426	32.1765	30.8224	29.0719	7.70303	7.62471	7.6071	4.45506	4.39411	4.31093
ASMM10P016406	1.10945e-05	2.8667e-05	2.28943	up	noncoding	AK156163	AK156163	Genbank	3122	chr17	-	70739667	70742799		chr17:70739764-70740452	ATTTTATGTATATGAGTACACTGTCGCTGTCCTCAGACACCCCAGAAGAGGGCATTGGAT	intronic antisense	NM_001128180	Dlgap1	discs, large (Drosophila) homolog-associated protein 1	+	70522109	70821413	108.505	103.001	7.33513	6.14015	105.374	112.164	107.976	101.722	106.922	100.359	7.26171	7.36689	7.3768	6.09989	6.18413	6.13642
ASMM10P016406	1.10945e-05	2.8667e-05	2.28943	up	noncoding	AK156163	AK156163	Genbank	3122	chr17	-	70739667	70742799		chr17:70739764-70740452	ATTTTATGTATATGAGTACACTGTCGCTGTCCTCAGACACCCCAGAAGAGGGCATTGGAT	intronic antisense	NM_001128181	Dlgap1	discs, large (Drosophila) homolog-associated protein 1	+	70561746	70816729	108.505	103.001	7.33513	6.14015	105.374	112.164	107.976	101.722	106.922	100.359	7.26171	7.36689	7.3768	6.09989	6.18413	6.13642
ASMM10P016406	1.10945e-05	2.8667e-05	2.28943	up	noncoding	AK156163	AK156163	Genbank	3122	chr17	-	70739667	70742799		chr17:70739764-70740452	ATTTTATGTATATGAGTACACTGTCGCTGTCCTCAGACACCCCAGAAGAGGGCATTGGAT	intronic antisense	NM_027712	Dlgap1	discs, large (Drosophila) homolog-associated protein 1	+	70424791	70816729	108.505	103.001	7.33513	6.14015	105.374	112.164	107.976	101.722	106.922	100.359	7.26171	7.36689	7.3768	6.09989	6.18413	6.13642
ASMM10P016406	1.10945e-05	2.8667e-05	2.28943	up	noncoding	AK156163	AK156163	Genbank	3122	chr17	-	70739667	70742799		chr17:70739764-70740452	ATTTTATGTATATGAGTACACTGTCGCTGTCCTCAGACACCCCAGAAGAGGGCATTGGAT	intronic antisense	NM_177639	Dlgap1	discs, large (Drosophila) homolog-associated protein 1	+	70424791	70821413	108.505	103.001	7.33513	6.14015	105.374	112.164	107.976	101.722	106.922	100.359	7.26171	7.36689	7.3768	6.09989	6.18413	6.13642
ASMM10P033904	2.7687e-07	1.919e-06	6.95901	up	noncoding	ENSMUST00000082150	Hmgb1l	Ensembl	579	chr6	-	131608292	131608871		chr6:131608608-131608871	GAGAAATGAAAACTACATTCCACCACCCTCCCAAAGCGGAGACCAAAAAGAAGTTCAAGG	intergenic							509.153	165.602	9.6158	6.81692	510.442	520.604	496.413	160.561	172.816	163.43	9.57663	9.62338	9.64738	6.74686	6.86071	6.84318
ASMM10P035819	3.9339e-07	2.422e-06	2.7778	up	noncoding	uc029wee.1	AK214897	UCSC_knowngene	260	chr7	-	28314893	28315153	NM_013676	chr7:28314909-28315153	CTTCTGCAGCCCCAGCTTGACTTTGTGTTCAGGTCTTTCAATAAAGAGAAGCTGTTTGAA	exon sense-overlapping	NM_013676	Supt5	suppressor of Ty 5	-	28314895	28338719	549.848	457.927	9.7241	8.25015	565.211	571.236	513.098	473.693	459.51	440.579	9.71735	9.76643	9.68851	8.26271	8.24387	8.24387
ASMM10P001256	0.000616896	0.000871132	2.55411	up	noncoding	ENSMUST00000125623	Mid1ip1	Ensembl	106	chrX	+	10715012	10716448		chrX:10715072+10716397	AAGTTACCCGGGGAATGCCATACTAAAACTTCCCCCCGAAGACTTTAGTGGGAAGAAATT	intergenic							34.9729	29.1232	5.66085	4.30804	38.4483	31.1518	35.3185	31.9787	24.627	30.7639	5.79123	5.51668	5.67465	4.44672	4.08312	4.39426
ASMM10P048978	4.7495e-07	2.761e-06	2.41612	up	noncoding	ENSMUST00000142542	Sez6	Ensembl	4523	chr11	+	77930838	77979048		chr11:77974379+77974439	AGTCCCGCCCACCTCGACCCCTCCCCCAGCCCCTCCCGCTCTGATCTTCCTCCTCTACAG	exon sense-overlapping	NM_021286	Sez6	seizure related gene 6	+	77930942	77979042	18248	24995.5	15.0622	13.7895	19621.6	18389.9	16732.5	26406.2	25030	23550.4	15.0895	15.0611	15.036	13.8172	13.767	13.7843
ASMM10P042749	2.1533e-07	1.642e-06	5.2472	up	noncoding	uc009pea.1	AK171764	UCSC_knowngene	1855	chr9	+	44618266	44620121		chr9:44620061+44620121	TTCTCTTCTCCTCCCAGCAGTTACGGAAGTTCACAAACCTAACAAAATTGTCGTTGAGCT	intron sense-overlapping	NM_001110826	Ddx6	DEAD (Asp-Glu-Ala-Asp) box polypeptide 6	+	44604891	44640731	299.121	127.451	8.83475	6.4432	316.528	290.821	290.014	130.348	125.359	126.645	8.87342	8.78111	8.84972	6.44533	6.4113	6.47296
ASMM10P015813	9.95e-09	2.71e-07	4.13944	up	noncoding	uc008bik.2	DQ561165	UCSC_knowngene	86	chr17	-	27315000	27315086		chr17:27315014-27315086	ACAAAATCATTGGAAAGAAGCGAGTGACTCCCCTCTCCTCCAAACTGTGTGCCTGCCCTG	intergenic							1741	1051.14	11.454	9.40456	1838.02	1746.3	1638.69	1072.69	1061.66	1019.07	11.4756	11.436	11.4505	9.39749	9.39946	9.41672
ASMM10P028830	6.79e-09	2.18e-07	15.1938	up	noncoding	ENSMUST00000129191	E130307A14Rik	Ensembl	2011	chr10	-	39621411	39732007		chr10:39622916-39622975	CCCTCATTTGTAGACATGGAACCTCCCAGCTCCAGCCCTGCTAAGAACTGACAGAACTTG	intronic antisense	NM_134000	Traf3ip2	TRAF3 interacting protein 2	+	39612933	39655307	2865.48	454.365	12.1652	8.23982	3054.12	2855.93	2686.39	468.601	457.352	437.143	12.2071	12.1306	12.158	8.24813	8.23656	8.23475
ASMM10P053985	2.15713e-05	4.9194e-05	2.21449	up	noncoding	ENSMUST00000100748	Lyrm9	Ensembl	365	chr11	+	78826628	78839275		chr11:78838223+78838292	TAACCTCCTCGGCCATCAGGGGGCGCTCGCGCATCACAGTTGAAAACAGAGGCACCTGCA	exon sense-overlapping	NM_001076681	Lyrm9	LYR motif containing 9	+	78826594	78843899	107.257	105.114	7.31458	6.16761	108.921	109.778	103.071	101.908	113.156	100.279	7.31077	7.33184	7.30113	6.10306	6.26438	6.13539
humanlincRNA0966+_P1	2.8077e-07	1.936e-06	5.05019	up	noncoding	humanlincRNA0966+	humanlincRNA0966	lincRNA	14402	chr18	+	83827049	83841451		chr18:83841362+83841421	AATGATTCAGGGATTGATGTCTGAGAAATAAAGCATTTCTGGATGCCCACCCCCATTGTT	intergenic							336.801	149.977	9.00886	6.67252	353.725	338.186	318.493	157.558	144.995	147.378	9.03658	8.99255	8.99744	6.71826	6.61232	6.68698
ASMM10P021838	1.1444e-07	1.133e-06	6.97314	up	noncoding	ENSMUST00000138962	Eif6	Ensembl	671	chr2	-	155822836	155826436		chr2:155826224-155826326	GAGCGAGAGGTCTGAAAAGAGCGACCCACCCCAGTAAGCAGCGAATCCGTGTTTCTACAG	exon sense-overlapping	NM_010579	Eif6	eukaryotic translation initiation factor 6	-	155819836	155826925	106.609	33.405	7.30722	4.50541	111.098	105.487	103.241	34.6185	32.082	33.5144	7.33739	7.28041	7.30385	4.54683	4.45083	4.51855
ASMM10P015113	3.60259e-05	7.4813e-05	2.67906	up	noncoding	AK030998	AK030998	Genbank	1181	chr16	+	34733319	34734500		chr16:34734404+34734500	GCATCTCCTCAGTCCTTGTCTTACGTTTCTAAGTAGTTTTATTCGCTGTCCTTCAGTATT	intergenic							42.8373	34.241	5.95878	4.53705	41.5977	40.2539	46.6601	35.7407	33.8251	33.1573	5.90392	5.88361	6.08882	4.58996	4.52046	4.50074
ASMM10P013879	0.00185336	0.00238786	2.067	up	noncoding	TCONS_00010884	XLOC_008267	Alexander et al 2013	1248	chr15	+	95666046	95669832		chr15:95669198+95669832	TTCCATCCAGATCCACTTCCATTCTATCTCTCATTAGAAAACAGGCTTCTATGCTATATT	intergenic							30.2513	31.1605	5.4576	4.41006	26.4907	28.6338	35.6294	31.2443	28.166	34.0712	5.2831	5.40096	5.68875	4.41466	4.27404	4.54149
ASMM10P041710	0.000851206	0.00116295	2.05091	up	noncoding	ENSMUST00000135050	Paqr5	Ensembl	3307	chr9	-	61953480	62026801		chr9:61953494-61953737	GCCCATAGCCTCACCCTCTAATGACAAGGACCAATTATATTTTGGATGTGAGTGGTCAAG	exon sense-overlapping	NM_028748	Paqr5	progestin and adipoQ receptor family member V	-	61953737	62026790	38.9049	40.5479	5.8123	4.77604	42.7086	39.6019	34.4042	42.9844	42.3836	36.2756	5.94022	5.85976	5.63693	4.84909	4.84565	4.63337
ASMM10P028338	3.77844e-05	7.7767e-05	2.77192	up	noncoding	ENSMUST00000134269	Rnf207	Ensembl	3579	chr4	-	152314552	152318993		chr4:152318758-152318993	TTGCAGAGCAGCAACACTTTGAGGAAGGATCGCCATCCTCACTCCTGGTCACCCAGAGGA	exon sense-overlapping	NM_001033489	Rnf207	ring finger protein 207	-	152307022	152318625	51.879	40.204	6.24058	4.76969	56.3003	48.8533	50.4834	39.0752	43.0371	38.4997	6.34862	6.16329	6.20981	4.71726	4.86709	4.72473
mouselincRNA0997-_P1	6.02456e-06	1.7622e-05	10.2939	up	noncoding	mouselincRNA0997-	mouselincRNA0997	lincRNA	5337	chr3	-	52596760	52602097		chr3:52596808-52596867	CCCCTCCACTCTACTGGGGGATTTTCAAATGTTTAATAGTTTGTCTAGAATTAGTTAGCT	intergenic							156.293	33.4193	7.86499	4.50127	159.815	164.762	144.301	37.4353	29.1617	33.6609	7.86827	7.93525	7.79146	4.65821	4.32044	4.52517
ASMM10UP051	1.1744e-07	1.145e-06	13.2567	up	noncoding	uc.16+	uc.16	UCR	211	chr4	-	124551338	124551549		chr4:124551339-124551398	TAATCTGAAAAAATGCTTAGCTTGTTCAACACAGAGCTTAGAAACCCTCCTTCCACTCCC	intergenic							295.652	49.765	8.81411	5.08546	320.531	286.934	279.493	49.4374	49.3564	50.5011	8.88789	8.75964	8.79479	5.05912	5.06822	5.12905
ASMM10P013222	2.04176e-05	4.7127e-05	3.34303	up	noncoding	AK036023	AK036023	Genbank	3606	chr1	+	14109214	14112819		chr1:14112657+14112819	ACGCACGCACGCTTCAATTTATACCCATTATTTCACTAGAAGTAATCATGTACATTATTG	intergenic							157.451	103.097	7.88214	6.14098	151.143	156.336	164.875	108.634	105.072	95.5851	7.78801	7.85329	8.00512	6.19699	6.15903	6.06693
ASMM10P022177	0.000218937	0.000346744	4.31362	up	noncoding	NR_040745	B230312C02Rik	RefSeq	1336	chr2	-	180370857	180385885		chr2:180382652-180383052	TCACTGTGATGGACGGCATCCTCAAACTGTAAGCCAACAGATGCCCTTCCTTAAATTACT	intergenic							40.4591	19.856	5.87656	3.76766	40.0476	43.3139	38.0156	23.3963	20.3053	15.8662	5.84861	5.98877	5.79229	4.00255	3.82523	3.47519
ASMM10P057673	0.000299774	0.000456873	4.16928	up	noncoding	AK149214	humanlincRNA0339	lincRNA	2329	chr7	-	109106842	109108027	ENSMUST00000124404	chr7:109106900-109107340	TCTGACACCCCTTTCTGACCTCTGTAAGCATTTGTGTGATATAGACATAAATGCAGAAAA	intergenic							32.0387	16.0509	5.53641	3.47661	32.4919	28.1989	35.4253	19.3677	13.064	15.721	5.55118	5.3789	5.67914	3.74759	3.22127	3.46097
ASMM10P049974	1.6788e-07	1.42e-06	2.40616	up	noncoding	AK156949	AK156949	Genbank	3035	chr12	-	41018286	41021320		chr12:41018310-41018429	AAATGGTTGTGATCCACCATGTGGTTGCTGGGAATTGAACTCAGGACCTATGGGATAACT	intergenic							452.092	436.093	9.44753	8.18079	462.27	469.667	424.337	450.892	443.344	414.042	9.43517	9.47558	9.43183	8.19314	8.18453	8.16471
ASMM10P033831	3.8428e-07	2.388e-06	3.88195	up	noncoding	uc009dwx.2	DQ687325	UCSC_knowngene	74	chr6	-	127789493	127789567		chr6:127789510-127789567	TGTAAACTCCTCCATGGGGATGTCCAAGGGCCTTCCCCACCACACAGTGCTCCTGAGAAT	intergenic							2360.26	1514.83	11.8996	9.94277	2431.62	2420.01	2229.14	1499.73	1585.93	1458.83	11.8942	11.916	11.8884	9.89008	9.99393	9.9443
ASMM10P045440	2.85109e-05	6.1566e-05	2.26962	up	noncoding	ENSMUST00000144761	Gm14858	Ensembl	652	chrX	+	102252521	102365498		chrX:102365407+102365498	TTTTAGAGTTTTGTCAACATTTGTTGCCCAGCCACGGCTCTGAAGGCTTGCACTTTTGCT	intronic antisense	NM_027382	Hdac8	histone deacetylase 8	-	102284639	102505148	86.1301	81.1922	6.9845	5.80205	91.5616	86.4117	80.4171	78.6989	81.8553	83.0223	7.05316	6.98874	6.91159	5.73443	5.80833	5.86338
ASMM10P052856	0.000250137	0.000390009	10.5028	up	noncoding	ENSMUST00000133446	Fkbp14	Ensembl	3071	chr6	-	54577604	54597344		chr6:54597289-54597344	TAGCGGGCCCCACTCCCAAGAGTCTCTGAGCATCATTAGCTGCAGGAGATGGAGGAGAAA	exon sense-overlapping	NM_153573	Fkbp14	FK506 binding protein 14	-	54577604	54593128	58.0158	10.8813	6.39524	3.00254	50.2123	53.4306	70.4046	6.28894	12.6415	13.7135	6.17725	6.2868	6.72168	2.56605	3.17557	3.26599
ASMM10P052856	0.000250137	0.000390009	10.5028	up	noncoding	ENSMUST00000133446	Fkbp14	Ensembl	3071	chr6	-	54577604	54597344		chr6:54597289-54597344	TAGCGGGCCCCACTCCCAAGAGTCTCTGAGCATCATTAGCTGCAGGAGATGGAGGAGAAA	natural antisense	NM_001164361	Plekha8	pleckstrin homology domain containing, family A (phosphoinositide binding specific) member 8	+	54595110	54645822	58.0158	10.8813	6.39524	3.00254	50.2123	53.4306	70.4046	6.28894	12.6415	13.7135	6.17725	6.2868	6.72168	2.56605	3.17557	3.26599
ASMM10P018005	4.42051e-05	8.8025e-05	7.67912	up	noncoding	ENSMUST00000128943	B430212C06Rik	Ensembl	1421	chr18	-	67323017	67328150		chr18:67323907-67324490	AGAGATGAAGCCGAGACAAAATCAAAAGCCCCAGATAAGTCCTTCTCTCTGTTTCTCCCA	intergenic							127.951	37.0476	7.57791	4.63697	132.263	127.908	123.681	44.1589	29.9501	37.034	7.5955	7.56267	7.57556	4.8886	4.35848	4.66383
ASMM10P056876	0.00029951	0.000456718	2.92767	up	noncoding	uc008gqe.1	Tmem138	UCSC_knowngene	845	chr19	-	10570884	10577097		chr19:10574900-10575239	TGTTATCCAGCTTGTGCTGTTCATGCTGGCCTGGTCAACCTCCTTTTCCATAAGTTCAAA	exon sense-overlapping	NM_028411	Tmem138	transmembrane protein 138	-	10570884	10577097	65.4331	48.7337	6.58723	5.03748	68.8313	62.0009	65.4671	57.2485	47.4053	41.5474	6.6405	6.50106	6.62013	5.2663	5.00787	4.83827
ASMM10P037173	6.8258e-07	3.567e-06	5.13517	up	noncoding	NR_002452	Nctc1	RefSeq	2106	chr7	-	142544608	142558598		chr7:142544622-142545383	GAGCCCTGAAACTTGTCCTCTGATTTCCACACCCCTTCACACGTAATAAATATGTCAATG	intergenic							209.693	89.4132	8.30074	5.94032	223.493	206.56	199.025	89.0663	87.6781	91.4953	8.355	8.25736	8.28985	5.90549	5.91019	6.0053
ASMM10P014994	7.17436e-06	2.0279e-05	4.56891	up	noncoding	AK083506	AK083506	Genbank	3857	chr16	+	21255232	21259088		chr16:21259025+21259088	ACAAGCTAGGTACAATTCTACCTCCAAGTTACATCCTCAGCCCATGCCTGACTTTTAAAA	intergenic							99.0277	47.2834	7.19967	5.00782	96.28	99.94	100.863	49.4434	43.607	48.7999	7.13069	7.2024	7.26591	5.05949	4.88586	5.0781
ASMM10P039901	7.4317e-07	3.777e-06	6.07662	up	noncoding	AK015175	AK015175	Genbank	2364	chr8	-	116181450	116187369		chr8:116181467-116182136	CCTTCCCTTCAATGATGGAGTGTATCTCCCAAAAGTGTAAGTCAGAATAAACATTTCTAC	intergenic							200.464	72.0388	8.23269	5.62943	212.829	198.904	189.661	73.1784	76.0351	66.9029	8.28409	8.20208	8.21191	5.62738	5.70225	5.55865
ASMM10P010394	9.78003e-06	2.5839e-05	2.93799	up	noncoding	ENSMUST00000123998	A830082K12Rik	Ensembl	2203	chr13	+	78202373	78236564		chr13:78202417+78202477	CTCCTGGCCTTAGCCTCTCAGCCCTAATATTCGTGATCAAGTCTTCCGGTTCGTTTAAAG	intergenic							77.7967	56.8954	6.83735	5.28252	75.95	75.9334	81.5067	57.9251	55.1669	57.5942	6.77489	6.80195	6.93521	5.2849	5.2374	5.32526
humanlincRNA1030-_P1	0.000341851	0.000514302	2.11419	up	noncoding	humanlincRNA1030-	humanlincRNA1030	lincRNA	16532	chr17	-	85885869	85902401		chr17:85885874-85885933	ATTCACCTACATGACCTTCACTGAGCAGACAATTGAGCCACACACATCATTCTGGGATGA	intergenic							49.6829	49.9335	6.16953	5.08943	47.077	55.6074	46.3642	48.0563	51.4596	50.2845	6.0874	6.34482	6.07639	5.01636	5.13049	5.12143
ASMM10P028060	8.22e-09	2.4e-07	5.42712	up	noncoding	TCONS_00023197	XLOC_017914	Alexander et al 2013	142	chr4	-	136085675	136095041		chr4:136094951-136095041	TCCCCCAGGGCCCCCACACCACCACTACCTCCCCGCTTCTCCTTCTGGAGAAGTAACTTG	intergenic							4166.87	1929.82	12.7187	10.2785	4312.27	4256.02	3932.31	1949.3	1960.25	1879.92	12.7201	12.7239	12.7121	10.2504	10.2869	10.2982
ASMM10P017744	3.9684e-07	2.43e-06	2.48858	up	noncoding	AK032188	AK032188	Genbank	2908	chr18	-	36014586	36017496		chr18:36015032-36016723	GGTCAAAGTTCTATCCCCTGCTCCCCAAGTTCTTTCTCTACTTTGCATTATCACTTTTAG	natural antisense	NM_028707	Psd2	pleckstrin and Sec7 domain containing 2	+	35964834	36014716	372.401	343.139	9.15968	7.84436	377.745	376.975	362.484	351.21	353.782	324.425	9.13489	9.16221	9.18195	7.84422	7.87232	7.81656
ASMM10P037070	0.000729723	0.00101202	2.07053	up	noncoding	TCONS_00029578	XLOC_023336	Alexander et al 2013	953	chr7	-	136177025	136181306	TCONS_00029579	chr7:136177342-136177468	CCACCTTGCTCTCAGAACAATGTCCACCCCTGATCATTTCCACTGATGCTTGTGCAGAAG	intergenic							44.1304	45.6617	6.00277	4.95277	40.1239	46.6879	45.5795	41.6518	46.1612	49.1723	5.85284	6.10124	6.05422	4.80289	4.96767	5.08775
ASMM10P010735	8.79252e-06	2.3802e-05	2.56437	up	noncoding	ENSMUST00000162217	Ppp3cb	Ensembl	635	chr14	-	20501551	20503770		chr14:20503320-20503770	TATTAAGTGATCATTGCCTTTTCTGCTGTACGATATGACCCTTCTCATCTCTCTCATTCA	exon sense-overlapping	NM_008914	Ppp3cb	protein phosphatase 3, catalytic subunit, beta isoform	-	20499313	20546573	232.528	202.965	8.45771	7.09911	235.585	230.921	231.078	209.059	213.342	186.493	8.44129	8.42362	8.50823	7.11261	7.1602	7.02452
ASMM10P053511	5.279e-08	7.13e-07	5.05212	up	noncoding	ENSMUST00000154772	Bnip2	Ensembl	676	chr9	+	69989516	69999158		chr9:69998273+69998333	TAACAGCTTTGTCTTGGAAACAACTAACATGCAGTAGGTTTCCCTTCCCCCCATCTTTTG	exon sense-overlapping	NM_001008238	Bnip2	BCL2/adenovirus E1B interacting protein 2	+	69989465	70011659	689.413	311.658	10.0417	7.70479	716.069	698.949	653.22	323.173	306.085	305.716	10.048	10.0349	10.0422	7.72386	7.6603	7.73022
ASMM10P053511	5.279e-08	7.13e-07	5.05212	up	noncoding	ENSMUST00000154772	Bnip2	Ensembl	676	chr9	+	69989516	69999158		chr9:69998273+69998333	TAACAGCTTTGTCTTGGAAACAACTAACATGCAGTAGGTTTCCCTTCCCCCCATCTTTTG	exon sense-overlapping	NM_016787	Bnip2	BCL2/adenovirus E1B interacting protein 2	+	69989465	70011659	689.413	311.658	10.0417	7.70479	716.069	698.949	653.22	323.173	306.085	305.716	10.048	10.0349	10.0422	7.72386	7.6603	7.73022
ASMM10P030538	4.18739e-05	8.4236e-05	5.44498	up	noncoding	AK131630	AK131630	Genbank	451	chr5	-	75154884	75155334		chr5:75155194-75155334	TTTGAGTCACCTATCCAGCTTTCCAGTCAGCAACCTTTAACCTGGATGCTACTCACTGAA	bidirectional	NM_001083316	Pdgfra	platelet derived growth factor receptor, alpha polypeptide	+	75156165	75198204	32.1581	11.9434	5.54646	3.10154	30.4964	30.2255	35.7523	14.022	11.5044	10.304	5.46953	5.47518	5.69468	3.29461	3.0629	2.94709
ASMM10P056239	0.00051469	0.000740765	2.02454	up	noncoding	uc029tww.1	Nron	UCSC_knowngene	3340	chr2	+	33805815	33813591		chr2:33805967+33810044	TGCCAAATCCAGTTGCAAGGACCTGGCCTGCATGAGACCCCTCTCAGACCTCTCAGAATG	intronic antisense	NM_175184	Mvb12b	multivesicular body subunit 12B	-	33729955	33887946	105.751	112.123	7.28241	6.26482	110.811	112.997	93.4438	104.074	120.165	112.131	7.33324	7.3768	7.1372	6.13418	6.35458	6.3057
ASMM10P040025	1.11573e-06	5.049e-06	3.07299	up	noncoding	ENSMUST00000128662	Gm16180	Ensembl	312	chr8	+	3259703	3260641		chr8:3260539+3260641	ATCAGAATGAATGTATTGGTTTTGTGTTTACCCACCTCCCTGGCTGACTCCACTTCCTTG	intronic antisense	NM_010568	Insr	insulin receptor	-	3150921	3279617	323.365	238.442	8.94406	7.32441	339.504	335.431	295.16	244.275	238.603	232.448	8.97672	8.97672	8.87873	7.32823	7.30883	7.33618
ASMM10P040145	0.000242582	0.000379357	7.07894	up	noncoding	ENSMUST00000141214	Dlgap2	Ensembl	2949	chr8	+	14381995	14831758		chr8:14831698+14831758	GGGCAATTGAACCAGTGACAGTCTCAGTAGGGAGACATCCCTTCCACATCCGAGCAAATG	exon sense-overlapping	NM_001145965	Dlgap2	discs, large (Drosophila) homolog-associated protein 2	+	14095874	14847686	36.6082	10.1364	5.7301	2.90657	38.2618	31.2559	40.307	12.2762	11.9235	6.20935	5.78445	5.52289	5.88296	3.11423	3.10004	2.50543
ASMM10P040145	0.000242582	0.000379357	7.07894	up	noncoding	ENSMUST00000141214	Dlgap2	Ensembl	2949	chr8	+	14381995	14831758		chr8:14831698+14831758	GGGCAATTGAACCAGTGACAGTCTCAGTAGGGAGACATCCCTTCCACATCCGAGCAAATG	exon sense-overlapping	NM_172910	Dlgap2	discs, large (Drosophila) homolog-associated protein 2	+	14095874	14847686	36.6082	10.1364	5.7301	2.90657	38.2618	31.2559	40.307	12.2762	11.9235	6.20935	5.78445	5.52289	5.88296	3.11423	3.10004	2.50543
ASMM10P013000	2.2493e-07	1.692e-06	2.19276	up	noncoding	ENSMUST00000165623	Chkb	Ensembl	2455	chr15	-	89427114	89429908		chr15:89427446-89427560	AATAAAGGCTACAGAGGGTGATATTCCAATCTCCCCAGTCCCTGACTCTTGTCCATTGAT	exon sense-overlapping	NM_007692	Chkb	choline kinase beta	-	89426348	89429927	1182.86	1313.9	10.8662	9.73343	1248.8	1193.76	1106.02	1331.09	1332.8	1277.81	10.8937	10.861	10.8438	9.72376	9.73264	9.74389
ASMM10P037537	2.548e-08	4.64e-07	3.07979	up	noncoding	ENSMUST00000129954	Oprm1	Ensembl	1706	chr10	+	6788808	7037177		chr10:6908001+6908061	GCAGCAAGTGCGCTGAACCACTGAGCCATCTCTCTGGTCCCTCTACATTAGCATTGTGCT	exon sense-overlapping	NM_001039652	Oprm1	opioid receptor, mu 1	+	6788600	7038209	1329.61	1070.27	11.0558	9.43295	1402.81	1318.38	1267.65	1101.35	1078.89	1030.56	11.077	11.032	11.0584	9.43304	9.43064	9.43517
ASMM10P037537	2.548e-08	4.64e-07	3.07979	up	noncoding	ENSMUST00000129954	Oprm1	Ensembl	1706	chr10	+	6788808	7037177		chr10:6908001+6908061	GCAGCAAGTGCGCTGAACCACTGAGCCATCTCTCTGGTCCCTCTACATTAGCATTGTGCT	natural antisense	NM_001170800	Ipcef1	interaction protein for cytohesin exchange factors 1	-	6886364	6980465	1329.61	1070.27	11.0558	9.43295	1402.81	1318.38	1267.65	1101.35	1078.89	1030.56	11.077	11.032	11.0584	9.43304	9.43064	9.43517
ASMM10P037537	2.548e-08	4.64e-07	3.07979	up	noncoding	ENSMUST00000129954	Oprm1	Ensembl	1706	chr10	+	6788808	7037177		chr10:6908001+6908061	GCAGCAAGTGCGCTGAACCACTGAGCCATCTCTCTGGTCCCTCTACATTAGCATTGTGCT	natural antisense	NM_001170801	Ipcef1	interaction protein for cytohesin exchange factors 1	-	6917553	6980465	1329.61	1070.27	11.0558	9.43295	1402.81	1318.38	1267.65	1101.35	1078.89	1030.56	11.077	11.032	11.0584	9.43304	9.43064	9.43517
ASMM10P037537	2.548e-08	4.64e-07	3.07979	up	noncoding	ENSMUST00000129954	Oprm1	Ensembl	1706	chr10	+	6788808	7037177		chr10:6908001+6908061	GCAGCAAGTGCGCTGAACCACTGAGCCATCTCTCTGGTCCCTCTACATTAGCATTGTGCT	natural antisense	NM_001170802	Ipcef1	interaction protein for cytohesin exchange factors 1	-	6917553	6980465	1329.61	1070.27	11.0558	9.43295	1402.81	1318.38	1267.65	1101.35	1078.89	1030.56	11.077	11.032	11.0584	9.43304	9.43064	9.43517
ASMM10P045233	4.16053e-05	8.3815e-05	2.68908	up	noncoding	2_00032903	XLOC_019266	Lei Sun et al 2012	297	chrX	+	74294757	74296736		chrX:74294966+74295026	CCTGTGTAGTGAGTTTGAGGCCACCCCAGGTTATGTGAGCCCATCACAAATAAACAAAAA	intergenic							32.4194	25.5893	5.5593	4.13219	29.401	33.2144	34.643	25.6225	26.2063	24.9391	5.41931	5.61236	5.64623	4.12872	4.16911	4.09874
ASMM10P054083	8.528e-08	9.43e-07	4.53419	up	noncoding	NR_046002	C87198	RefSeq	603	chr12	+	56591058	56594554		chr12:56593882+56593943	AGAACACGTACTCCCTCCCTCACAGCTGGTACTGACCATCCTCCCCATTGACCATTTGCT	intergenic							4008.14	2261.9	12.6639	10.483	4202.81	3976.67	3844.95	2359.94	2271.88	2153.88	12.6678	12.628	12.6958	10.5098	10.4696	10.4696
ASMM10P042539	5.5768e-07	3.112e-06	7.0978	up	noncoding	ENSMUST00000165153	Ptbp1	Ensembl	2369	chr10	+	79854632	79863818		chr10:79859541+79859601	CTGGTGCCTGGATTCCCACTTGGTCGGCCCCAGCTAGAGTTCACACATCCTCTCTTGCAG	exon sense-overlapping	NM_001077363	Ptbp1	polypyrimidine tract binding protein 1	+	79854604	79864433	204.302	63.3763	8.26394	5.43656	211.66	205.114	196.133	68.2568	63.0591	58.8131	8.27343	8.24912	8.26926	5.52392	5.43066	5.35511
ASMM10P042539	5.5768e-07	3.112e-06	7.0978	up	noncoding	ENSMUST00000165153	Ptbp1	Ensembl	2369	chr10	+	79854632	79863818		chr10:79859541+79859601	CTGGTGCCTGGATTCCCACTTGGTCGGCCCCAGCTAGAGTTCACACATCCTCTCTTGCAG	exon sense-overlapping	NM_008956	Ptbp1	polypyrimidine tract binding protein 1	+	79854604	79864433	204.302	63.3763	8.26394	5.43656	211.66	205.114	196.133	68.2568	63.0591	58.8131	8.27343	8.24912	8.26926	5.52392	5.43066	5.35511
ASMM10P042539	5.5768e-07	3.112e-06	7.0978	up	noncoding	ENSMUST00000165153	Ptbp1	Ensembl	2369	chr10	+	79854632	79863818		chr10:79859541+79859601	CTGGTGCCTGGATTCCCACTTGGTCGGCCCCAGCTAGAGTTCACACATCCTCTCTTGCAG	natural antisense	NM_001170935	BC005764	cDNA sequence BC005764	-	79860474	79874634	204.302	63.3763	8.26394	5.43656	211.66	205.114	196.133	68.2568	63.0591	58.8131	8.27343	8.24912	8.26926	5.52392	5.43066	5.35511
ASMM10P049949	1.96e-09	1.17e-07	5.38822	up	noncoding	AK040241	AK040241	Genbank	2520	chr1	-	136252670	136255846		chr1:136252712-136254944	AAGGTCAACCCTCTCTCCTCTTTCCTTTAAACAAAACCTTGTTCTTTACATAACTCAGTG	intergenic							1036.18	458.439	10.6826	8.25277	1083.22	1038.38	986.927	474.813	462.348	438.156	10.6944	10.6745	10.6789	8.26629	8.25464	8.23738
ASMM10P003551	0.0202949	0.0228602	3.72603	up	noncoding	ENSMUST00000169943	Efemp2	Ensembl	773	chr19	+	5475067	5478320		chr19:5475460+5476019	CACTGCCGGGGGCCAGCCCAGGTGACTGGCTGTGCCCAGCAGGCCCCTCTCTGCAGATGT	exon sense-overlapping	NM_001164352	Efemp2	epidermal growth factor-containing fibulin-like extracellular matrix protein 2	+	5474734	5481854	135.945	89.9267	7.66954	5.7719	143.255	133.52	131.06	50.3831	64.4838	154.913	7.7179	7.63433	7.6564	5.08801	5.46286	6.76483
ASMM10P003551	0.0202949	0.0228602	3.72603	up	noncoding	ENSMUST00000169943	Efemp2	Ensembl	773	chr19	+	5475067	5478320		chr19:5475460+5476019	CACTGCCGGGGGCCAGCCCAGGTGACTGGCTGTGCCCAGCAGGCCCCTCTCTGCAGATGT	exon sense-overlapping	NM_021474	Efemp2	epidermal growth factor-containing fibulin-like extracellular matrix protein 2	+	5474689	5481854	135.945	89.9267	7.66954	5.7719	143.255	133.52	131.06	50.3831	64.4838	154.913	7.7179	7.63433	7.6564	5.08801	5.46286	6.76483
ASMM10P015176	7.72197e-06	2.1496e-05	2.53447	up	noncoding	uc007zgs.1	AK016097	UCSC_knowngene	622	chr16	+	43979342	43983354		chr16:43979406+43979466	CTCAAAGGGCCGGGCTGTCCCCACCCCAAGGCTGCGCGCCGTGGAAACTCACCCTCGCAG	natural antisense	NM_153528	Gramd1c	GRAM domain containing 1C	-	43980349	44016436	491.796	449.325	9.56255	8.22086	522.699	486.886	465.802	485.137	450.493	412.345	9.60561	9.52772	9.55433	8.29382	8.20869	8.16009
ASMM10P051159	0.000929725	0.00126065	5.10923	up	noncoding	ENSMUST00000129865	Cep350	Ensembl	1309	chr1	-	155863327	155887225		chr1:155887149-155887225	TGTCTGTTTCCCCAACCTTCATCCCAAATTCCAGCTGTATATCTACAACCAGTTGGTCAG	exon sense-overlapping	NM_001039184	Cep350	centrosomal protein 350	-	155844963	155973255	40.0283	16.6184	5.85666	3.50355	43.2051	33.3527	43.5273	17.2565	21.0064	11.5924	5.95824	5.61874	5.993	3.58817	3.8706	3.05189
ASMM10P028119	3.73165e-05	7.701e-05	2.90837	up	noncoding	NR_033543	Gm16287	RefSeq	2322	chr4	-	139175406	139180655		chr4:139175428-139176586	AGCGAGCTGCAGTCCAAAGAGCAGAACTAACTATGTTATTCCTTCTTCTTCTTCTTTTTT	intergenic							69.7367	51.6093	6.67385	5.13364	74.8352	65.3153	69.0596	55.9842	51.61	47.2338	6.75147	6.57677	6.69332	5.23171	5.13724	5.03198
ASMM10P049738	7.86677e-05	0.00014332	2.12086	up	noncoding	ENSMUST00000128827	Gcgr	Ensembl	2502	chr11	+	120530773	120538983		chr11:120538213+120538460	TATGACCATATCTCCATCCCCATTATTAAGGTTGCATGTGTTGGATGTCAGGTCCCCCTA	exon sense-overlapping	NM_008101	Gcgr	glucagon receptor	+	120530726	120538984	108.585	111.963	7.33909	6.25444	112.344	105.393	108.019	118.294	117.151	100.443	7.35947	7.2794	7.37841	6.31003	6.31528	6.13801
ASMM10P026255	6.5747e-07	3.471e-06	4.61699	up	noncoding	NR_027845	Pex11b	RefSeq	2269	chr3	+	96635356	96645381		chr3:96635369+96635429	GGCGTGTGCGCCTTGGCGGCAACCTACAGCGCCTCCTGGCTCCCGCAGGCCCCACCCCTT	exon sense-overlapping	NM_001162388	Pex11b	peroxisomal biogenesis factor 11 beta	+	96635846	96644015	589.081	294.497	9.82184	7.61488	623.374	604.683	539.185	311.508	296.471	275.513	9.8594	9.83967	9.76643	7.66664	7.60983	7.56818
ASMM10P026255	6.5747e-07	3.471e-06	4.61699	up	noncoding	NR_027845	Pex11b	RefSeq	2269	chr3	+	96635356	96645381		chr3:96635369+96635429	GGCGTGTGCGCCTTGGCGGCAACCTACAGCGCCTCCTGGCTCCCGCAGGCCCCACCCCTT	exon sense-overlapping	NM_011069	Pex11b	peroxisomal biogenesis factor 11 beta	+	96635429	96645381	589.081	294.497	9.82184	7.61488	623.374	604.683	539.185	311.508	296.471	275.513	9.8594	9.83967	9.76643	7.66664	7.60983	7.56818
ASMM10P001422	0.00188277	0.00242242	2.42108	up	noncoding	ENSMUST00000128178	Meg3	Ensembl	457	chr12	+	109542267	109544307		chr12:109542320+109543699	GGAAATGTTAGTAGATACCTGGATTCACTAAGGCTCTCTCTTCAGGGATGACATCATCGG	intergenic							65.1783	57.6018	6.56357	5.28792	76.805	58.8633	59.8666	67.3449	57.5271	47.9335	6.79122	6.42611	6.47338	5.50899	5.30306	5.0517
ASMM10P032813	3.5884e-07	2.289e-06	2.37592	up	noncoding	ENSMUST00000177082	Gm20617	Ensembl	717	chr6	-	6456592	6484487		chr6:6464947-6465127	ATGAATGTCAAGGCAAGCCTCTGATACCCTCTTCCCAGCTCCATGGAAATCTCTTTATCT	intergenic							623.7	618.461	9.90654	8.65805	633.203	633.437	604.46	625.639	624.947	604.796	9.87924	9.9106	9.92977	8.63642	8.6569	8.68082
ASMM10P029566	1.92135e-06	7.457e-06	9.79741	up	noncoding	ENSMUST00000143070	4930471C06Rik	Ensembl	579	chr4	+	127474933	127476840		chr4:127475237+127475304	AAGGAGGTCATTCTTGAGGGTGGCTGGATCGATTGTGAGTCTGCCCCAGCTCCAGAGACA	intergenic							188.054	42.4379	8.14111	4.84871	190.205	193.167	180.789	41.7505	39.3885	46.1748	8.11708	8.16515	8.1411	4.80596	4.74168	4.99849
ASMM10P049567	1.56816e-06	6.392e-06	2.8336	up	noncoding	ENSMUST00000155532	Prkar1a	Ensembl	376	chr11	+	109665943	109666976		chr11:109666909+109666976	ATTGAATGTAGGCACCCCCACACCCTGCCTTTATTGTTTTTGAGACAGGGTCTTTGGTAA	exon sense-overlapping	NM_021880	Prkar1a	protein kinase, cAMP dependent regulatory, type I, alpha	+	109650948	109669648	564.26	461.761	9.76528	8.26264	568.775	566.657	557.348	456.818	475.606	452.858	9.72763	9.75488	9.81333	8.21756	8.29038	8.28
ASMM10P034499	2.05631e-05	4.7385e-05	5.95152	up	noncoding	ENSMUST00000156515	Hoxa11os	Ensembl	2118	chr6	+	52244392	52249791		chr6:52244928+52245051	GCATATAAAAATTTAACAGCGGTGCTGCGCTAGATTCCCAACTCCCCTTTCATAAAGCGC	natural antisense	NM_010450	Hoxa11	homeobox A11	-	52242104	52245810	101.381	37.5289	7.23261	4.65935	100.96	101.596	101.587	41.2408	39.4834	31.8623	7.20045	7.22305	7.27432	4.78965	4.74533	4.44308
ASMM10P003230	1.51954e-05	3.6991e-05	2.42152	up	noncoding	ENSMUST00000160186	Atxn3	Ensembl	439	chr12	-	101923080	101934355		chr12:101926532-101932955	AAAGTAGTTGGCAACAGCAGCAGCAGCAGGAGGTAGACCGACCTGGACCCCTTTCATATC	exon sense-overlapping	NM_001167914	Atxn3	ataxin 3	-	101932923	101958243	815.635	801.25	10.307	9.03107	809.946	830.14	806.82	777.296	835.864	790.59	10.2478	10.3153	10.3578	8.95281	9.08216	9.05825
ASMM10P003230	1.51954e-05	3.6991e-05	2.42152	up	noncoding	ENSMUST00000160186	Atxn3	Ensembl	439	chr12	-	101923080	101934355		chr12:101926532-101932955	AAAGTAGTTGGCAACAGCAGCAGCAGCAGGAGGTAGACCGACCTGGACCCCTTTCATATC	exon sense-overlapping	NM_029705	Atxn3	ataxin 3	-	101918900	101958243	815.635	801.25	10.307	9.03107	809.946	830.14	806.82	777.296	835.864	790.59	10.2478	10.3153	10.3578	8.95281	9.08216	9.05825
ASMM10P015574	5.581e-08	7.38e-07	3.85892	up	noncoding	uc029tae.1	2700054A10Rik	UCSC_knowngene	4477	chr17	-	13487020	13568888	uc029taf.1	chr17:13568772-13568888	AAGATGGGCTGTCATGGAAGCGCACCCCCATCTCCGCTCACCCTGGCTGTGCTCCTTGAA	intergenic							680.26	406.289	10.0245	8.07629	712.492	685.832	642.454	410.824	409.658	398.386	10.0422	10.0128	10.0185	8.04893	8.07279	8.10713
ASMM10P028489	8.871e-08	9.65e-07	2.65049	up	noncoding	NR_040577	1700123M08Rik	RefSeq	1066	chr4	+	11966573	11994295		chr4:11977509+11977570	AGTCCAGCCCCTGAATGTACTTTGGTTGGTGCTTCAGTCTCTGAGAGCCCCAAGGGTCCA	bidirectional	NM_001033453	Pdp1	pyruvate dehyrogenase phosphatase catalytic subunit 1	-	11958184	11966450	117.527	96.5249	7.45595	6.04969	122.37	118.028	112.182	97.2566	97.0492	95.2688	7.48274	7.44867	7.43645	6.03951	6.0465	6.06307
ASMM10P028489	8.871e-08	9.65e-07	2.65049	up	noncoding	NR_040577	1700123M08Rik	RefSeq	1066	chr4	+	11966573	11994295		chr4:11977509+11977570	AGTCCAGCCCCTGAATGTACTTTGGTTGGTGCTTCAGTCTCTGAGAGCCCCAAGGGTCCA	bidirectional	NM_001098230	Pdp1	pyruvate dehyrogenase phosphatase catalytic subunit 1	-	11958184	11966450	117.527	96.5249	7.45595	6.04969	122.37	118.028	112.182	97.2566	97.0492	95.2688	7.48274	7.44867	7.43645	6.03951	6.0465	6.06307
ASMM10P028489	8.871e-08	9.65e-07	2.65049	up	noncoding	NR_040577	1700123M08Rik	RefSeq	1066	chr4	+	11966573	11994295		chr4:11977509+11977570	AGTCCAGCCCCTGAATGTACTTTGGTTGGTGCTTCAGTCTCTGAGAGCCCCAAGGGTCCA	bidirectional	NM_001098231	Pdp1	pyruvate dehyrogenase phosphatase catalytic subunit 1	-	11958184	11965713	117.527	96.5249	7.45595	6.04969	122.37	118.028	112.182	97.2566	97.0492	95.2688	7.48274	7.44867	7.43645	6.03951	6.0465	6.06307
ASMM10P019269	2.3533e-07	1.735e-06	3.1079	up	noncoding	ENSMUST00000181365	Gm26644	Ensembl	958	chr19	-	44692366	44695275		chr19:44693072-44693296	AGAAGCGTTTGTGAAACAGATTTTTACAAAATGTTTTGACCCTGCTCTCCCCTCCTCCCC	intergenic							1767.45	1414.95	11.4793	9.84338	1855.07	1748.03	1699.24	1466.94	1440.02	1337.88	11.4928	11.4384	11.5067	9.85657	9.84938	9.8242
ASMM10P015722	0.00217129	0.00276671	2.85477	up	noncoding	ENSMUST00000177441	Rab26	Ensembl	1658	chr17	-	24529064	24533712		chr17:24530282-24530390	TGTTACTTAACAGGAAGGATAGACATGATGAACCCCTCAGCTCATGGTTGCCAGGCTATT	exon sense-overlapping	NM_177375	Rab26	RAB26, member RAS oncogene family	-	24529053	24533747	29.0959	22.0327	5.40911	3.89573	27.4067	29.2172	30.6638	21.3114	28.1297	16.6569	5.33031	5.42844	5.46856	3.87499	4.27234	3.53987
ASMM10P053156	0.000125509	0.000212626	3.20586	up	noncoding	ENSMUST00000156613	Zfp142	Ensembl	5902	chr1	-	74566682	74588246		chr1:74588175-74588231	TTGCCACTCTTCCCTGCAATTCTCGATGGTTCCGCTTTGGGGCTTCAGAAGGGGGGTACT	exon sense-overlapping	NM_029888	Zfp142	zinc finger protein 142	-	74565127	74588028	39.9273	26.494	5.85793	4.17722	41.0684	39.3293	39.3843	28.8058	22.244	28.4321	5.88251	5.84861	5.84267	4.29922	3.94969	4.28276
ASMM10P048262	4.92557e-05	9.6671e-05	6.36294	up	noncoding	NR_045906	2810471M01Rik	RefSeq	1597	chr11	+	28681563	28693276		chr11:28693180+28693276	CCCTGTAAATATCTGCTTGATTTTTCAAACAGCCTTCCTCCAATCATTAGAAGAATACAG	intergenic							57.1952	19.022	6.38526	3.71556	62.4084	52.1905	56.9868	19.1123	15.9371	22.0165	6.50395	6.25485	6.39697	3.72941	3.49394	3.92333
ASMM10P030203	9.59719e-06	2.5482e-05	3.22586	up	noncoding	ENSMUST00000142527	Hk1	Ensembl	2832	chr10	-	62296957	62342708		chr10:62297119-62299149	AATACAAAATGTAATGTCCAATCTAAGTCCCGGCCTATGCACCATCCCCCAGGGATTTAG	exon sense-overlapping	NM_001146100	Hk1	hexokinase 1	-	62268854	62340421	123.491	83.0349	7.52452	5.83484	126.054	123.712	120.708	77.5973	86.7132	84.7943	7.52203	7.5142	7.53734	5.71518	5.89346	5.89587
ASMM10P030203	9.59719e-06	2.5482e-05	3.22586	up	noncoding	ENSMUST00000142527	Hk1	Ensembl	2832	chr10	-	62296957	62342708		chr10:62297119-62299149	AATACAAAATGTAATGTCCAATCTAAGTCCCGGCCTATGCACCATCCCCCAGGGATTTAG	exon sense-overlapping	NM_010438	Hk1	hexokinase 1	-	62268854	62379908	123.491	83.0349	7.52452	5.83484	126.054	123.712	120.708	77.5973	86.7132	84.7943	7.52203	7.5142	7.53734	5.71518	5.89346	5.89587
ASMM10P016985	8.264e-08	9.28e-07	4.8661	up	noncoding	ENSMUST00000155703	Igfbp2	Ensembl	906	chr1	+	72848698	72852148		chr1:72848977+72849085	TCACACGTTAGCTAATAGTCTTCTCCTTAATTACAACAGCCACCCTCCTCAGGGAGGTTA	exon sense-overlapping	NM_008342	Igfbp2	insulin-like growth factor binding protein 2	+	72824479	72852471	288.928	133.819	8.79036	6.5076	291.76	294.699	280.324	132.832	134.138	134.486	8.77286	8.79569	8.80254	6.47152	6.50079	6.55049
ASMM10P044465	2.4234e-07	1.768e-06	6.39807	up	noncoding	ENSMUST00000143059	Nxf2	Ensembl	1814	chrX	-	134944525	134956350		chrX:134956259-134956350	GACTGAGCATCACCTTTGAAATTTGAGATCATAGTATTTCTCCTCCTCTCCTTCTTACAG	exon sense-overlapping	NM_031259	Nxf2	nuclear RNA export factor 2	-	134944530	134964754	565.376	201.304	9.76506	7.08742	583.969	587.661	524.497	212.578	195.791	195.544	9.76558	9.80277	9.72683	7.13783	7.03095	7.09349
ASMM10P050438	0.00021205	0.000337409	3.14882	up	noncoding	ENSMUST00000179051	Gm7658	Ensembl	1256	chr1	-	21511869	21513127		chr1:21513079-21513127	ACGGCACCGCTCCCTTTTCCGGTCGGCGTGTTTCTGCATCGGATCGTCTTCCGCAGCCCG	intron sense-overlapping	NM_001160139	Kcnq5	potassium voltage-gated channel, subfamily Q, member 5	-	21398402	21961942	40.3156	27.0134	5.86439	4.20958	47.4697	36.7133	36.7638	28.6952	27.1831	25.1618	6.09916	5.75685	5.73716	4.29351	4.22334	4.11188
ASMM10P050438	0.00021205	0.000337409	3.14882	up	noncoding	ENSMUST00000179051	Gm7658	Ensembl	1256	chr1	-	21511869	21513127		chr1:21513079-21513127	ACGGCACCGCTCCCTTTTCCGGTCGGCGTGTTTCTGCATCGGATCGTCTTCCGCAGCCCG	intron sense-overlapping	NM_023872	Kcnq5	potassium voltage-gated channel, subfamily Q, member 5	-	21398402	21961942	40.3156	27.0134	5.86439	4.20958	47.4697	36.7133	36.7638	28.6952	27.1831	25.1618	6.09916	5.75685	5.73716	4.29351	4.22334	4.11188
ASMM10UP073	7.84965e-05	0.000143101	4.79244	up	noncoding	uc.18+	uc.18	UCR	240	chr4	-	117647134	117647374		chr4:117647138-117647197	ATCCTGCTTTATCCCAGCCCATCAAATATTAAACACTTGCATTAGCAGGTGCTGCCGCTT	intronic antisense	NM_080469	Eri3	exoribonuclease 3	+	117550493	117674281	43.6738	19.203	5.98991	3.72914	42.0017	46.4684	42.5513	16.5805	18.442	22.5866	5.91694	6.09534	5.95744	3.52837	3.69856	3.96051
ASMM10P023075	3.1529e-07	2.086e-06	5.93926	up	noncoding	ENSMUST00000153614	Ube2e3	Ensembl	1317	chr2	+	78869239	78914551		chr2:78914457+78914551	CTTTTAATGCAGTATATTCTGATCATGGTGTACTCTCCTCCAATACCTCCCAGATCTACC	exon sense-overlapping	NM_009454	Ube2e3	ubiquitin-conjugating enzyme E2E 3	+	78869046	78920583	212.69	78.5068	8.32251	5.75222	219.038	213.997	205.034	83.6711	75.422	76.4274	8.32571	8.31128	8.33054	5.82355	5.69144	5.74168
ASMM10P001660	4.51875e-06	1.4206e-05	11.5696	up	noncoding	ENSMUST00000132262	Gm16194	Ensembl	347	chr17	+	29114169	29133699		chr17:29121052+29133637	TTGTTACCCGGGAGGATCTGGCGAAAATGTCTTTGGCTCCAGCCCTGGTACCCACAGACT	intergenic							155.331	29.413	7.85452	4.32224	159.847	157.816	148.33	30.6714	32.2705	25.2972	7.86873	7.86606	7.82876	4.38777	4.45936	4.1196
ASMM10P020199	0.0016422	0.00213302	3.49139	up	noncoding	ENSMUST00000117996	Gm13355	Ensembl	317	chr2	-	18641785	18642102		chr2:18641851-18642102	ATAAACTTACCCTCCTGGATTTTAGGGATTCTTCAGGTCCCCACAGCTTATGTGCCCATT	intergenic							88.2715	55.5192	7.02136	5.21756	90.3603	95.9975	78.4566	44.2566	50.6855	71.6155	7.04015	7.14407	6.87986	4.89214	5.10875	5.6518
ASMM10P057580	0.00050964	0.000734371	2.51665	up	noncoding	BE634561	humanlincRNA1553	lincRNA	458	chr5	-	67366150	67366603		chr5:67366167-67366603	GCAGTCTTCTTTCCTTTCTTCTAATACCAAACCACCTAAAAGCTACATCTAAAATTCACT	intergenic							38.7508	33.2316	5.8162	4.48469	40.7104	35.5925	39.9496	36.5067	35.4455	27.7426	5.87066	5.71286	5.86507	4.61727	4.58978	4.24703
ASMM10P023505	1.2825e-07	1.213e-06	3.38225	up	noncoding	ENSMUST00000136219	Lpcat4	Ensembl	865	chr2	+	112241484	112244057		chr2:112242632+112242700	TTGCTCTTTCCTCCCCACTTCACTCTGTGCTTTGGGTTTTTTGTTTTTGTTTTCTTTTTT	exon sense-overlapping	NM_207206	Lpcat4	lysophosphatidylcholine acyltransferase 4	+	112239840	112247111	748.775	519.731	10.1825	8.42447	791.863	751.238	703.225	539.779	513.383	506.031	10.2064	10.1627	10.1783	8.439	8.39059	8.44384
ASMM10P031194	3.37588e-06	1.1222e-05	16.1852	up	noncoding	TCONS_00025410	XLOC_019521	Alexander et al 2013	1164	chr5	-	137334945	137336161	TCONS_00025409	chr5:137336104-137336161	TTCATACCTTTCATCTCAGCCCTTGGCAGAGGCAGAGAGGCAGAGAGGCAGAGAGGCAGA	intergenic							196.875	26.7168	8.20586	4.18925	210.545	191.502	188.579	29.277	27.9692	22.9043	8.2617	8.15281	8.20306	4.3233	4.26347	3.98099
ASMM10P031468	3.27246e-05	6.8998e-05	2.37649	up	noncoding	AK089588	AK089588	Genbank	1183	chr5	+	15805563	15806744		chr5:15806681+15806744	TTTGAGATGCTAATTCACTTCCTGCCACTGTCAGACATCAGTCCTCCCTGGAGAATAACT	intergenic							59.6146	53.7367	6.44522	5.19639	63.8587	59.1893	55.7959	55.5549	51.3566	54.2985	6.5363	6.4338	6.36557	5.22232	5.12754	5.23931
ASMM10P014646	2.9946e-07	2.019e-06	2.51086	up	noncoding	uc007ztx.1	AK085480	UCSC_knowngene	1505	chr16	-	86770226	86806364		chr16:86805147-86806364	CTTCATCCTCTCCCTTCCAACAATGCTATGAGCATCCAAGAGGAACTTCTGCTTTAAGTA	intergenic							830.96	790.015	10.3381	9.00989	868.544	830.087	794.25	817.819	803.507	748.721	10.3563	10.3129	10.345	9.02757	9.02209	8.98
ASMM10P016982	2.4031e-07	1.757e-06	5.17678	up	noncoding	AK013461	AK013461	Genbank	1838	chr17	+	30938869	30940706		chr17:30940646+30940706	ACATGCATGTCCCCCCTTCCACATACACATACCCACATAGTAAATAAATAAATGTAATTT	intergenic							331.655	144.254	8.98836	6.6163	332.906	349.771	312.29	149.455	145.35	137.956	8.94621	9.04646	8.97241	6.64271	6.61552	6.59068
ASMM10P039071	1.96027e-05	4.5594e-05	2.07411	up	noncoding	ENSMUST00000152264	Gm15875	Ensembl	273	chr8	-	11838977	11840400		chr8:11839031-11839205	GCCATGGCTTCAACACCCTCCGATCTAAAGGTCTTCATCTTTCACTTTATTTCTATTTAA	bidirectional	NM_029326	Tex29	testis expressed 29	+	11840520	11855761	85.5094	88.56	6.97983	5.92734	86.0825	85.9439	84.5019	94.9583	84.3719	86.35	6.96469	6.98431	6.9905	6.00609	5.85318	5.92276
ASMM10P042774	8.03e-09	2.37e-07	3.72045	up	noncoding	uc029wyp.1	AK196096	UCSC_knowngene	372	chr9	+	45929358	45929730	NM_008794, uc009pgq.1	chr9:45929575+45929722	GCCTTCTCCCCTTCCCATCTTCTGAGCTAATTGTTAATATGAATTTTTTAATGCTTAAGA	exon sense-overlapping	NM_008794	Pcsk7	proprotein convertase subtilisin/kexin type 7	+	45906568	45929722	2173.69	1467.6	11.7936	9.89816	2226.19	2225.26	2069.62	1501.06	1485.57	1416.17	11.7729	11.804	11.804	9.89251	9.89407	9.90791
ASMM10P042774	8.03e-09	2.37e-07	3.72045	up	noncoding	uc029wyp.1	AK196096	UCSC_knowngene	372	chr9	+	45929358	45929730	NM_008794, uc009pgq.1	chr9:45929575+45929722	GCCTTCTCCCCTTCCCATCTTCTGAGCTAATTGTTAATATGAATTTTTTAATGCTTAAGA	natural antisense	NM_011526	Tagln	transgelin	-	45929627	45936058	2173.69	1467.6	11.7936	9.89816	2226.19	2225.26	2069.62	1501.06	1485.57	1416.17	11.7729	11.804	11.804	9.89251	9.89407	9.90791
ASMM10P055545	5.57257e-05	0.000107254	2.39677	up	noncoding	ENSMUST00000125445	Tmem39b	Ensembl	1851	chr4	-	129676354	129696796		chr4:129692658-129692709	CCCTTCTCTGGGTCCTGTTCTACTCCTCTAGGTAATTTCCTGGCCTGAGTCAGCTGGAGG	exon sense-overlapping	NM_199305	Tmem39b	transmembrane protein 39b	-	129676354	129696838	35.8282	31.8977	5.70072	4.43963	37.9768	34.5595	34.9484	29.5968	34.4306	31.6657	5.77239	5.66919	5.66057	4.33777	4.54566	4.43545
ASMM10P032701	2.7539e-07	1.911e-06	10.2847	up	noncoding	NR_102372	Dmr	RefSeq	655	chr5	+	144358524	144361005		chr5:144358566+144358626	AGACCGATGGGCGGTGCTGAAGCGAGGATGGCGTGGTTTAGACAGCCCCAGCTGAGGCAG	bidirectional	NM_025833	Baiap2l1	BAI1-associated protein 2-like 1	-	144264524	144358112	37.7376	5.38152	5.77489	2.41247	40.7578	36.0137	36.4413	5.15463	5.31155	5.6784	5.87229	5.7293	5.72309	2.42282	2.41546	2.39912
ASMM10P019711	7.30396e-06	2.0583e-05	4.0321	up	noncoding	ENSMUST00000051080	Gm9806	Ensembl	552	chr19	+	16780546	16781103		chr19:16781043+16781103	TTGCCCGCGAGCGGACCGCCGGGCCTCTCCCGCCGGCCGCGCCTCCTATCCGTCGCTTAG	natural antisense	NM_173028	Vps13a	vacuolar protein sorting 13A (yeast)	-	16615365	16780933	227.56	124.862	8.4226	6.41106	237.117	227.679	217.884	137.445	125.716	111.425	8.449	8.39932	8.41946	6.52179	6.4159	6.29551
ASMM10P037455	2.80019e-06	9.745e-06	3.66935	up	noncoding	ENSMUST00000159981	1700058P15Rik	Ensembl	413	chr7	+	19258491	19259739		chr7:19259679+19259739	ATCCTCTAACCCCCACATAAACAGACATACACAGTGAATAAATAAATGTAGCAAGACTTT	intronic antisense	NM_009499	Vasp	vasodilator-stimulated phosphoprotein	-	19256929	19271854	253.207	154.726	8.59421	6.71869	247.609	256.773	255.24	162.198	152.733	149.246	8.51611	8.59766	8.66887	6.75962	6.68698	6.70946
ASMM10P054986	1.01322e-06	4.708e-06	5.88755	up	noncoding	ENSMUST00000152303	Dolpp1	Ensembl	984	chr2	+	30397420	30399988		chr2:30397443+30397503	GTTCTTGGGTATCTGTCTCTCCAGGCCCATCTCCGAGTTTTTCCTCATCCGGGACACGAG	exon sense-overlapping	NM_020329	Dolpp1	dolichyl pyrophosphate phosphatase 1	+	30392415	30400527	262.625	99.796	8.64984	6.09217	272.203	267.455	248.218	102.485	105.921	90.9819	8.66273	8.65774	8.62905	6.10801	6.17118	5.99732
ASMM10P011841	1.16089e-05	2.9625e-05	3.95903	up	noncoding	NR_040472	1700112H15Rik	RefSeq	778	chr1	-	184527840	184557691		chr1:184527854-184528070	AAGTGCCTTCCACAGTGGATTTTATCCTCTAAAACTAAATAAACTCTCCTTTCCTTGAGT	intergenic							65.1082	35.6149	6.58049	4.59535	63.6436	69.3346	62.3464	33.6225	38.622	34.6003	6.53215	6.66732	6.54202	4.51245	4.71222	4.56137
ASMM10P015695	3.88901e-06	1.2553e-05	3.90301	up	noncoding	ENSMUST00000151448	Prss30	Ensembl	844	chr17	-	23973089	23974678		chr17:23973427-23973480	CTCATGATGGATTTGGAGAAGCCCACCCAGTGTCCAGGTTTCTGCCCATTGCAGAAACAG	exon sense-overlapping	NM_013921	Prss30	protease, serine 30	-	23972126	23975230	83.839	46.4517	6.94581	4.98122	81.8804	88.7119	80.9247	48.7902	47.0239	43.5409	6.892	7.02587	6.91955	5.03793	4.99689	4.90884
ASMM10P048106	1.91151e-06	7.432e-06	2.66816	up	noncoding	uc007hxv.1	BC019819	UCSC_knowngene	2041	chr11	+	6006287	6008328		chr11:6007857+6008328	TAATGAAGTCAATGCTGCTTTTCCCCTTGAGCGCCCCGATTGGGATTACACCACTACAGA	intronic antisense	NM_001174053	Camk2b	calcium/calmodulin-dependent protein kinase II, beta	-	5969665	6065748	887.92	800.973	10.4478	9.03196	916.535	870.68	876.545	832.464	811.728	758.727	10.4499	10.3959	10.4976	9.05601	9.03938	9.00048
ASMM10P048106	1.91151e-06	7.432e-06	2.66816	up	noncoding	uc007hxv.1	BC019819	UCSC_knowngene	2041	chr11	+	6006287	6008328		chr11:6007857+6008328	TAATGAAGTCAATGCTGCTTTTCCCCTTGAGCGCCCCGATTGGGATTACACCACTACAGA	intronic antisense	NM_001174054	Camk2b	calcium/calmodulin-dependent protein kinase II, beta	-	5969665	6065748	887.92	800.973	10.4478	9.03196	916.535	870.68	876.545	832.464	811.728	758.727	10.4499	10.3959	10.4976	9.05601	9.03938	9.00048
ASMM10P048106	1.91151e-06	7.432e-06	2.66816	up	noncoding	uc007hxv.1	BC019819	UCSC_knowngene	2041	chr11	+	6006287	6008328		chr11:6007857+6008328	TAATGAAGTCAATGCTGCTTTTCCCCTTGAGCGCCCCGATTGGGATTACACCACTACAGA	intronic antisense	NM_007595	Camk2b	calcium/calmodulin-dependent protein kinase II, beta	-	5969665	6065748	887.92	800.973	10.4478	9.03196	916.535	870.68	876.545	832.464	811.728	758.727	10.4499	10.3959	10.4976	9.05601	9.03938	9.00048
ASMM10P034446	5.68097e-06	1.6858e-05	5.16236	up	noncoding	AK085289	AK085289	Genbank	821	chr6	+	48599083	48599904		chr6:48599841+48599904	CTCTCCCTTCAAATTCATGTAAACACCTGCACACGGTCCTGGAATACTAATTACTAGAAG	intergenic							112.794	47.9037	7.39457	5.02654	110.884	118.024	109.474	48.2566	51.8034	43.6512	7.33454	7.44793	7.40124	5.02359	5.14277	4.91326
ASMM10P019087	1.173e-08	2.91e-07	4.84262	up	noncoding	AK133488	AK133488	Genbank	1566	chr19	-	24670474	24672040		chr19:24671093-24672040	ATGAAACCTCCCTTAATAGTGAGCTGTTATTTCCCCTCCTCCTATCTCTTATTTGCTTCA	intergenic							1111.17	548.259	10.7735	8.49772	1166.29	1116.78	1050.44	560.474	561.004	523.3	10.7989	10.7539	10.7677	8.4958	8.51107	8.4863
ASMM10P050125	1.2556e-07	1.196e-06	4.27821	up	noncoding	AK083633	AK083633	Genbank	1745	chr12	-	74893825	74895570		chr12:74893940-74894035	TGGTACATACAGTTATAAATTAAGTAACACTTCTTCCCCTTCACTTTCCTTCCTCCAAAC	intergenic							614.556	329.221	9.88208	7.78507	643.387	605.503	594.779	342.94	327.507	317.217	9.9015	9.84323	9.9015	7.81362	7.75791	7.78368
ASMM10P023278	2.96513e-06	1.0165e-05	11.3816	up	noncoding	uc008kym.2	DQ698191	UCSC_knowngene	68	chr2	+	92544433	92544501		chr2:92544441+92544501	ACCCACTTCTTTTCCACATGGGCAACTGTGGAGCAATGAAGGCCGAGTCAAACTAACAGG	intergenic							42.0545	5.42208	5.92914	2.42051	43.4938	45.5687	37.1009	5.1504	5.33928	5.77655	5.96775	6.06765	5.75203	2.42225	2.4199	2.41938
ASMM10P010231	5.48157e-06	1.6398e-05	5.46974	up	noncoding	uc007qse.1	AK043531	UCSC_knowngene	2492	chr13	+	56002264	56084849		chr13:56084772+56084849	CGGCCCTCCATGCTTAGTTCCTATTTTGCAGCTTTGGTGTCATATGTGAATTAAATAAAA	natural antisense	NM_001159513	H2afy	H2A histone family, member Y	-	56073621	56135550	93.6636	37.3974	7.1143	4.66283	93.9681	92.9935	94.0292	38.5369	33.8711	39.7843	7.09533	7.09696	7.15061	4.69621	4.52179	4.77048
ASMM10P010231	5.48157e-06	1.6398e-05	5.46974	up	noncoding	uc007qse.1	AK043531	UCSC_knowngene	2492	chr13	+	56002264	56084849		chr13:56084772+56084849	CGGCCCTCCATGCTTAGTTCCTATTTTGCAGCTTTGGTGTCATATGTGAATTAAATAAAA	natural antisense	NM_001159514	H2afy	H2A histone family, member Y	-	56073621	56135550	93.6636	37.3974	7.1143	4.66283	93.9681	92.9935	94.0292	38.5369	33.8711	39.7843	7.09533	7.09696	7.15061	4.69621	4.52179	4.77048
ASMM10P010231	5.48157e-06	1.6398e-05	5.46974	up	noncoding	uc007qse.1	AK043531	UCSC_knowngene	2492	chr13	+	56002264	56084849		chr13:56084772+56084849	CGGCCCTCCATGCTTAGTTCCTATTTTGCAGCTTTGGTGTCATATGTGAATTAAATAAAA	natural antisense	NM_001159515	H2afy	H2A histone family, member Y	-	56073621	56135550	93.6636	37.3974	7.1143	4.66283	93.9681	92.9935	94.0292	38.5369	33.8711	39.7843	7.09533	7.09696	7.15061	4.69621	4.52179	4.77048
ASMM10P010231	5.48157e-06	1.6398e-05	5.46974	up	noncoding	uc007qse.1	AK043531	UCSC_knowngene	2492	chr13	+	56002264	56084849		chr13:56084772+56084849	CGGCCCTCCATGCTTAGTTCCTATTTTGCAGCTTTGGTGTCATATGTGAATTAAATAAAA	natural antisense	NM_012015	H2afy	H2A histone family, member Y	-	56073621	56135550	93.6636	37.3974	7.1143	4.66283	93.9681	92.9935	94.0292	38.5369	33.8711	39.7843	7.09533	7.09696	7.15061	4.69621	4.52179	4.77048
ASMM10P043101	0.00109707	0.00146664	5.82743	up	noncoding	NR_040401	C920006O11Rik	RefSeq	1447	chr9	+	78175913	78178882		chr9:78178778+78178882	GACTTCACCATCTATGGATGCTTCGCTTTTGATGTGTTTGCCTGTTTATAATCTATTTTA	intergenic							35.359	12.3286	5.67892	3.13606	34.696	38.538	32.8429	12.6312	17.6232	6.73131	5.64746	5.81968	5.56962	3.14883	3.63775	2.6216
ASMM10P028133	2.1348e-07	1.632e-06	6.36353	up	noncoding	AK135002	AK135002	Genbank	1172	chr4	-	140437402	140461294		chr4:140437416-140438209	CCTCTTCCTCTACTCTCTGATCTCAGCTGGGTCAGTCTTTAATAAAATGTCTGTGTTGTT	intergenic							475.178	169.66	9.51709	6.84726	503.564	480.327	441.641	180.724	168.709	159.548	9.55747	9.50639	9.48741	6.90688	6.82502	6.80988
ASMM10P014262	0.000148947	0.000247135	3.13033	up	noncoding	AK085643	AK085643	Genbank	3205	chr16	-	26398577	26401776		chr16:26398726-26399084	GGAATGACATGGACCCACAATGTTCCCTCTTTGCTTAGCTTTTTATTAGTTCATTTTAAA	intergenic							30.8382	20.7461	5.48746	3.84115	26.8548	31.2875	34.3723	20.6618	22.3327	19.2438	5.30213	5.52454	5.63572	3.83549	3.95498	3.73297
ASMM10P041189	0.000145297	0.000241553	10.1131	up	noncoding	TCONS_00034124	TCONS_00034124	Alexander et al 2013	800	chr9	-	13414329	13415308	TCONS_00034121, TCONS_00034122, TCONS_00034126	chr9:13414728-13415308	AGCCTCCATTTCTTTGTGTTTGTAAGTACATGTTGCTGTGGGAGTGTGCTTGTGTATATG	intergenic							43.2406	7.01753	5.94576	2.6076	47.3576	50.19	32.1741	7.31609	8.16898	5.56753	6.0961	6.20209	5.53908	2.6645	2.77402	2.38429
ASMM10P023019	0.000652799	0.000916912	3.29504	up	noncoding	ENSMUST00000118445	Gm13640	Ensembl	264	chr2	+	73809161	73809425		chr2:73809348+73809425	ACTTTCTCAACCTCATTGGCAGCTTAGCTATAGCTTGCTGTGATTCCTTCCTCCAAACGT	intergenic							38.3157	24.354	5.78247	4.06218	34.213	47.1718	33.5624	23.5575	26.4475	23.057	5.62854	6.11861	5.60027	4.01232	4.18265	3.99156
ASMM10P013345	1.2293e-07	1.176e-06	6.55033	up	noncoding	AK143244	AK143244	Genbank	997	chr15	+	31418356	31419351		chr15:31419266+31419351	CGTATGCAAGCCCACATATGCGCGCGGCACACACAGACACACAATTTAAAAACTAAAAAA	intergenic							201.35	67.1827	8.23937	5.5278	208.14	202.584	193.325	71.1026	66.9779	63.4677	8.24438	8.22667	8.24706	5.58616	5.52058	5.47667
ASMM10P039353	0.00117067	0.00155739	3.88233	up	noncoding	AK048779	AK048779	Genbank	3816	chr8	-	48735226	48739095		chr8:48735334-48738302	GGGCCAAATCCTGTTGGATTATTATTTTTAACTTCCTCTTTTCTTTCTTTCAAACGGTGC	intergenic							31.8513	17.5708	5.53151	3.57459	32.5734	31.4347	31.5459	23.1913	12.6122	16.9089	5.55432	5.53022	5.50999	3.99124	3.17237	3.56015
ASMM10P031736	0.000170412	0.00027892	5.07505	up	noncoding	ENSMUST00000123363	Gm16014	Ensembl	538	chr5	+	43876035	43877304		chr5:43877244+43877304	TTCACCTCACCACCCTTAGTTAACTCATATGCTGTTCATCATATTCTGGTCTCTTTGTTG	intron sense-overlapping	NM_007646	Cd38	CD38 antigen	+	43868826	43912374	90.3694	39.2862	7.05854	4.71511	85.6197	92.928	92.5604	48.9405	33.9434	34.9747	6.95632	7.096	7.12329	5.04312	4.52517	4.57705
ASMM10P030128	0.00110673	0.00147851	4.39796	up	noncoding	AK084503	AK084503	Genbank	2922	chr5	-	12142040	12144961		chr5:12142185-12144367	GGATGTGATATCATGAGTTATTAGAACCTAAGATTAAACAAAGCTCCCTTTTCTCTCTGT	intergenic							35.9194	17.4724	5.70405	3.56722	38.2033	34.9515	34.6034	21.3609	19.2643	11.7921	5.78255	5.68523	5.64438	3.87816	3.75421	3.06929
ASMM10P041186	4.9445e-06	1.5189e-05	2.65063	up	noncoding	NR_040755	4930568E12Rik	RefSeq	781	chr9	-	13091266	13105855		chr9:13091315-13091591	AGGCCTCTACCAAAGCTCTGCTTTTATTTTGAGAACTCTCTTTCCTTCAATCTTTTAACA	intergenic							44.0958	35.6409	6.00094	4.5946	42.8065	43.5528	45.928	36.5556	34.4756	35.8914	5.94339	5.99449	6.06493	4.62027	4.54735	4.61618
ASMM10P038555	1.32308e-05	3.3017e-05	5.12462	up	noncoding	ENSMUST00000143931	Slc18b1	Ensembl	916	chr10	+	23824486	23827088		chr10:23824615+23824685	TACAATCTTTCCACACAAGTTCTCCAGTTTTCCTCTCCATGACGGATTCTGTCCATGTTT	exon sense-overlapping	NM_183116	Slc18b1	solute carrier family 18, subfamily B, member 1	+	23796985	23827968	87.4892	37.3198	7.01205	4.6546	92.7198	82.0189	87.7291	41.7436	34.5177	35.698	7.06957	6.91672	7.04984	4.80566	4.54984	4.6083
ASMM10P015969	0.000440074	0.000642782	2.34663	up	noncoding	ENSMUST00000165139	H2-Aa	Ensembl	664	chr17	-	34283771	34287777		chr17:34283870-34284090	GCAGAGCTTCAGGGAGAGAAACTCCATCACCCACTCATGTCCAGACCATTTCCTTTACAG	exon sense-overlapping	NM_010378	H2-Aa	histocompatibility 2, class II antigen A, alpha	-	34282750	34287771	41.3001	37.5969	5.89898	4.66839	44.7422	43.226	35.9321	41.0043	35.2326	36.5538	6.01111	5.98432	5.70152	4.78187	4.58055	4.64276
ASMM10P047933	5.31e-09	1.9e-07	5.59272	up	noncoding	ENSMUST00000128019	Cbx8	Ensembl	789	chr11	-	119039052	119040831		chr11:119040012-119040093	ATACACGCTGACTTCGGTGCAGCCAGGACACACCCCCTTCTCTCTCTTTTCTTTCTTTAG	exon sense-overlapping	NM_013926	Cbx8	chromobox 8	-	119038435	119040913	2449.7	1096.94	11.9542	9.47067	2534.64	2486.9	2327.58	1144.67	1105.8	1040.35	11.9548	11.9548	11.9531	9.49571	9.46705	9.44926
ASMM10P040393	6.2115e-07	3.327e-06	4.76503	up	noncoding	ENSMUST00000127561	Gm15878	Ensembl	306	chr8	+	45949611	45949917		chr8:45949857+45949917	CCTAATGTCTATGCCACCCTCCAAGCAGAACCATTGTTCATTGAAACAGTTGATGAATGA	intergenic							233.934	108.352	8.46803	6.21554	230.961	235.316	235.525	110.58	107.515	106.96	8.40894	8.45523	8.53992	6.22193	6.19091	6.2338
ASMM10P047575	6.28e-09	2.07e-07	2.39662	up	noncoding	ENSMUST00000147682	Ghdc	Ensembl	905	chr11	-	100766810	100768713		chr11:100768161-100768217	CCGGGGGGATGACGAGGGGCTGTCCCTGTGCCTTGGGCCCACTCCTTCTTCCTTCCTCAG	exon sense-overlapping	NM_031871	Ghdc	GH3 domain containing	-	100766331	100770957	446.898	433.842	9.43296	8.17196	465.146	454.543	421.004	444.355	440.648	416.524	9.44486	9.43343	9.42059	8.17043	8.17501	8.17043
ASMM10P056395	2.9541e-07	2.008e-06	19.784	up	noncoding	TCONS_00025308	XLOC_019299	Alexander et al 2013	361	chr5	-	109546316	109553345	TCONS_00025307, TCONS_00025309, TCONS_00025310, TCONS_00025311, TCONS_00025312, TCONS_00025313, TCONS_00025314	chr5:109546350-109551462	AGCCTGGCAGGTGCCTGGAGGGGTTCTTCCCTCAAGTCTGAGATGACAGCAGCACAGCAA	intergenic							71.3264	5.32349	6.7072	2.40093	78.8197	67.4347	67.7247	5.17393	5.20033	5.5962	6.83034	6.62308	6.66817	2.42596	2.38965	2.38719
ASMM10P032348	0.000129365	0.000218503	2.51259	up	noncoding	AK082811	AK082811	Genbank	1161	chr5	+	120255257	120256416		chr5:120256353+120256416	GGTGCAGTGTGGGTGCCCTTCCCAGCATGCTCTGGTAAAAGAAACAAATAAAATAAATAA	intergenic							55.2474	46.9045	6.32584	4.99667	56.5295	59.902	49.3107	48.0737	44.5575	48.0823	6.35387	6.45087	6.17279	5.01692	4.91749	5.05559
ASMM10P033061	6.26e-08	7.87e-07	3.86199	up	noncoding	ENSMUST00000149162	Dennd2a	Ensembl	1702	chr6	-	39463252	39489166		chr6:39488898-39489166	AGAGACTTTACCTCTTTGTCCCTTATTGGGGTTTAGTCTGTGACCCTCTCCCATCTTTCT	exon sense-overlapping	NM_172477	Dennd2a	DENN/MADD domain containing 2A	-	39462377	39557834	328.733	192.402	8.97383	7.02448	335.977	341.246	308.977	198.225	194.447	184.534	8.96154	9.00779	8.95215	7.0415	7.02375	7.0082
ASMM10P016710	1.74869e-05	4.1506e-05	3.03257	up	noncoding	NR_029730	Mirlet7e	RefSeq	93	chr17	+	17830351	17830444		chr17:17830381+17830444	ATAGTTGAGGAAGACACCCGAGGAGATCACTATACGGCCTCCTAGCTTTCCCCAGGCTGC	intergenic							86.4099	61.1698	6.99046	5.38992	89.9327	88.4246	80.8723	58.407	61.0977	64.0048	7.03386	7.0188	6.91871	5.29723	5.38302	5.4895
ASMM10P020711	0.00233005	0.00295564	3.46453	up	noncoding	ENSMUST00000134476	Gm13599	Ensembl	678	chr2	-	67309658	67396491		chr2:67309672-67309852	GCTAAACAAGGCCAACTCCATGATTCCCCCTCAATAAGAAGCAATGATTGGACTCAGTAT	intergenic							61.1755	37.3374	6.45672	4.66406	58.5477	45.7083	79.2706	34.0979	35.4693	42.445	6.40631	6.07183	6.892	4.52999	4.59068	4.8715
ASMM10P001437	3.6426e-05	7.5467e-05	3.86296	up	noncoding	ENSMUST00000128383	Piezo1	Ensembl	6317	chr8	-	122481981	122499885		chr8:122489567-122490062	CAGGAGCCAGCCCAGGGGGCTCCTCCCCGCCACGGAGACAGTGGTGGCGCCCCTGGCTGG	exon sense-overlapping	NM_001037298	Piezo1	piezo-type mechanosensitive ion channel component 1	-	122481697	122551329	53.1665	29.5334	6.27826	4.32855	54.1079	52.4232	52.9685	33.1463	29.5001	25.9539	6.28455	6.26214	6.28809	4.49198	4.33685	4.15683
ASMM10P001437	3.6426e-05	7.5467e-05	3.86296	up	noncoding	ENSMUST00000128383	Piezo1	Ensembl	6317	chr8	-	122481981	122499885		chr8:122489567-122490062	CAGGAGCCAGCCCAGGGGGCTCCTCCCCGCCACGGAGACAGTGGTGGCGCCCCTGGCTGG	natural antisense	NM_153775	Ctu2	cytosolic thiouridylase subunit 2 homolog (S. pombe)	+	122476142	122483092	53.1665	29.5334	6.27826	4.32855	54.1079	52.4232	52.9685	33.1463	29.5001	25.9539	6.28455	6.26214	6.28809	4.49198	4.33685	4.15683
ASMM10P013414	0.000140951	0.000235391	3.81159	up	noncoding	AK029562	AK029562	Genbank	2499	chr1	+	19614268	19616767		chr1:19616707+19616767	CTCAGAAACTTTCTTCTTTCTCTTTACCTCTTTGCCTGGAGGCTAGAGAACCTTTTTCCC	intergenic							42.8171	23.7776	5.95475	4.02436	46.92	44.0945	37.4368	23.2529	26.8098	21.2702	6.08143	6.01684	5.76599	3.99322	4.20296	3.8769
ASMM10P016361	9.03167e-06	2.4317e-05	5.23082	up	noncoding	AK004294	AK004294	Genbank	669	chr17	-	64049861	64050672		chr17:64049989-64050425	AGAGAACATTTACTCTTCCAGTCTTAAGGTAAATGCCATCTTCTCCCAGCAGTCTCCGAG	intronic antisense	NM_001037997	Fert2	fer (fms/fps related) protein kinase, testis specific 2	+	63896017	64139496	109.921	45.9953	7.34934	4.9623	116.703	109.037	104.024	48.57	48.7357	40.6803	7.40913	7.32167	7.31722	5.03251	5.04834	4.80605
ASMM10P016361	9.03167e-06	2.4317e-05	5.23082	up	noncoding	AK004294	AK004294	Genbank	669	chr17	-	64049861	64050672		chr17:64049989-64050425	AGAGAACATTTACTCTTCCAGTCTTAAGGTAAATGCCATCTTCTCCCAGCAGTCTCCGAG	intronic antisense	NM_008000	Fert2	fer (fms/fps related) protein kinase, testis specific 2	+	63937971	64139496	109.921	45.9953	7.34934	4.9623	116.703	109.037	104.024	48.57	48.7357	40.6803	7.40913	7.32167	7.31722	5.03251	5.04834	4.80605
ASMM10P041069	0.00046114	0.000671232	2.5667	up	noncoding	ENSMUST00000181647	Gm26812	Ensembl	328	chr8	+	121851882	121860325		chr8:121860265+121860325	CTGAGCCTCTTCCCTGATGATTCTAGCTTGTTTTGACAACTAAAACTTTTATGCTTGGTG	intergenic							56.3084	47.1857	6.359	4.99908	59.3606	57.4786	52.0859	40.4017	50.3985	50.7569	6.42591	6.38977	6.26132	4.76163	5.09962	5.13599
humanlincRNA2316+_P1	6.45965e-05	0.000121615	3.68675	up	noncoding	humanlincRNA2316+	humanlincRNA2316	lincRNA	11775	chr15	+	74500199	74511974		chr15:74511464+74511523	AGGATTAGCCATGCTTCCCTGAAGCTCACACAGAACTTTCTAGTCTTCTCTCCTAGCAAA	intergenic							39.1501	22.4859	5.83366	3.95131	36.5026	40.1207	40.827	21.8031	20.1907	25.464	5.72177	5.87811	5.90108	3.90797	3.81698	4.12897
ASMM10P023726	1.42691e-06	5.983e-06	5.33471	up	noncoding	ENSMUST00000144687	Stard7	Ensembl	1358	chr2	+	127290074	127297313		chr2:127290897+127290957	TTAGTTTTATTCTTGCCAAGTCTGTGCACAACACTAATCTTGCCTCGCTTCCTTTTTTAG	exon sense-overlapping	NM_139308	Stard7	START domain containing 7	+	127270228	127298934	58.5365	23.3231	6.42109	4.00568	59.6861	57.516	58.4074	22.6946	22.178	25.0968	6.43641	6.39152	6.43535	3.96296	3.94627	4.10781
ASMM10P018596	3.4625e-07	2.242e-06	4.46687	up	noncoding	ENSMUST00000129518	St8sia3	Ensembl	745	chr18	+	64266807	64269908		chr18:64266886+64266946	TCACTCTCTGGGTTCCCCTCCCTGAGGCCAGCACCTATCTGAACTCATGCTCCTCTTCAG	exon sense-overlapping	NM_009182	St8sia3	ST8 alpha-N-acetyl-neuraminide alpha-2,8-sialyltransferase 3	+	64254358	64276144	848.557	445.18	10.3676	8.20838	894.444	843.985	807.243	440.538	453.971	441.03	10.4058	10.3382	10.359	8.15652	8.22227	8.24635
ASMM10P024489	0.00159649	0.00208036	2.99018	up	noncoding	ENSMUST00000151525	Myo1b	Ensembl	3045	chr1	-	51810680	51915912		chr1:51810697-51813002	GTAGACCTTTACCTCAGATGTTATTTTGAGAATTGTCACCTCTCTTCCAGGATAGCTAGA	exon sense-overlapping	NM_001161817	Myo1b	myosin IB	-	51749765	51915974	50.8619	36.3432	6.20222	4.62198	57.52	40.7749	54.2908	32.0654	33.583	43.3811	6.37934	5.90108	6.32623	4.45031	4.51193	4.90372
ASMM10P024489	0.00159649	0.00208036	2.99018	up	noncoding	ENSMUST00000151525	Myo1b	Ensembl	3045	chr1	-	51810680	51915912		chr1:51810697-51813002	GTAGACCTTTACCTCAGATGTTATTTTGAGAATTGTCACCTCTCTTCCAGGATAGCTAGA	exon sense-overlapping	NM_010863	Myo1b	myosin IB	-	51749765	51915974	50.8619	36.3432	6.20222	4.62198	57.52	40.7749	54.2908	32.0654	33.583	43.3811	6.37934	5.90108	6.32623	4.45031	4.51193	4.90372
ASMM10P009845	0.000287404	0.000440641	4.03883	up	noncoding	NR_027371	Arhgap1	RefSeq	2979	chr2	+	91650117	91672320		chr2:91650253+91651748	ATTGCCGGAACGAGAATTTCCCTTCTCAGGCTTCATCTACCCATTGACTAGCAGATAAAC	exon sense-overlapping	NM_001145902	Arhgap1	Rho GTPase activating protein 1	+	91650117	91672320	37.1392	19.4048	5.75254	3.73861	32.9592	37.1509	41.3075	16.01	19.9392	22.2651	5.57103	5.77275	5.91385	3.47656	3.79884	3.94042
ASMM10P009845	0.000287404	0.000440641	4.03883	up	noncoding	NR_027371	Arhgap1	RefSeq	2979	chr2	+	91650117	91672320		chr2:91650253+91651748	ATTGCCGGAACGAGAATTTCCCTTCTCAGGCTTCATCTACCCATTGACTAGCAGATAAAC	exon sense-overlapping	NM_146124	Arhgap1	Rho GTPase activating protein 1	+	91653207	91672320	37.1392	19.4048	5.75254	3.73861	32.9592	37.1509	41.3075	16.01	19.9392	22.2651	5.57103	5.77275	5.91385	3.47656	3.79884	3.94042
ASMM10P033766	0.000190399	0.000307057	3.97022	up	noncoding	ENSMUST00000141251	Emg1	Ensembl	1074	chr6	-	124704950	124712141		chr6:124705290-124705514	TTAGTGAAATCCATAACTGTTGTGTGACGTAAAGGACACATAGCCCAGTTTCCCCAGGCT	exon sense-overlapping	NM_013536	Emg1	EMG1 nucleolar protein homolog (S. cerevisiae)	-	124704369	124712178	38.9933	20.613	5.81551	3.8263	45.6255	35.833	35.5214	19.7357	23.5122	18.5912	6.03907	5.72325	5.68422	3.77456	4.02033	3.68401
ASMM10P027860	5.1e-10	5.7e-08	7.46942	up	noncoding	ENSMUST00000138371	Zfp362	Ensembl	469	chr4	-	128789320	128790092		chr4:128789334-128789560	CCCCAGGCCCCAGCTGTACTCCGCACATTTTCCGTTATTGTGATTTTATTAAATTTATTT	exon sense-overlapping	NM_001081098	Zfp362	zinc finger protein 362	-	128773084	128806112	1078.75	338.858	10.7283	7.82731	1115.09	1090.64	1030.52	349.452	344.186	322.936	10.7258	10.7258	10.7333	7.83702	7.83442	7.8105
ASMM10P040968	1.3868e-05	3.4343e-05	3.29648	up	noncoding	AK084216	AK084216	Genbank	1212	chr10	+	63336153	63337362		chr10:63337292+63337362	ATTGGAAACCAGCCTGACATATATAAAATAGTGAGTTCCGGACCAGCCTGGGCTAAACAG	natural antisense	NM_019812	Sirt1	sirtuin 1	-	63319004	63339032	67.4743	44.2325	6.63059	4.90967	70.3495	65.9374	66.1361	44.468	41.272	46.9575	6.66989	6.58797	6.63392	4.89818	4.80682	5.024
ASMM10P038249	5.8188e-07	3.191e-06	4.68414	up	noncoding	TCONS_00029142	XLOC_021729	Alexander et al 2013	362	chr7	+	83814620	83820803		chr7:83820743+83820803	GAAGCTGAGCCTCAACTATTACCTTCCCTTCCCCTGCAATATATATTAACCGTGGGAAAG	intergenic							723.661	355.731	10.1215	7.89369	781.644	726.223	663.116	367.315	353.161	346.716	10.1943	10.1015	10.0686	7.90203	7.87111	7.90793
ASMM10P056983	0.000100538	0.000176072	4.11337	up	noncoding	uc009bpm.2	Tcrb	UCSC_knowngene	497	chr6	+	41535556	41538592		chr6:41535611+41537511	ACTGTGACAGGATTGCGGCTTTCCTATGCAAGCCACCACAGCTCTCTTACATCTCAGTGT	intergenic							61.0408	32.24	6.48224	4.44192	59.3543	63.1333	60.6346	38.0378	31.1036	27.5785	6.42536	6.5277	6.49366	4.6783	4.4086	4.23885
ASMM10P031131	5.04205e-06	1.5408e-05	5.03093	up	noncoding	uc008zux.1	AK140583	UCSC_knowngene	4076	chr5	-	131988009	131992085		chr5:131988023-131992085	ATTTTCTCAGTTGCTCTTTGTGGGAACCATCTTCCCTGATTGTAGCAGAGCCCCTTCATT	intron sense-overlapping	NM_177047	Auts2	autism susceptibility candidate 2	-	131437681	132542343	33.8558	13.8983	5.62073	3.28991	32.6203	33.3013	35.6459	14.3207	14.5497	12.8246	5.55715	5.6159	5.68914	3.32442	3.37124	3.17406
ASMM10P038063	2.87229e-05	6.1875e-05	4.63946	up	noncoding	AK034294	AK034294	Genbank	1382	chr7	+	67645442	67646825		chr7:67646755+67646825	GGAAAAGCACATCAACTGATTAACCAATACCAAATGGCCAGCCCTGAAAACTCTCTCTCT	bidirectional	NM_027413	Lrrc28	leucine rich repeat containing 28	-	67594398	67645236	39.3381	17.5995	5.83195	3.618	42.425	33.7342	41.855	17.9006	16.5853	18.3127	5.93191	5.63484	5.92911	3.6376	3.55362	3.66277
ASMM10P038063	2.87229e-05	6.1875e-05	4.63946	up	noncoding	AK034294	AK034294	Genbank	1382	chr7	+	67645442	67646825		chr7:67646755+67646825	GGAAAAGCACATCAACTGATTAACCAATACCAAATGGCCAGCCCTGAAAACTCTCTCTCT	bidirectional	NM_175124	Lrrc28	leucine rich repeat containing 28	-	67513409	67645236	39.3381	17.5995	5.83195	3.618	42.425	33.7342	41.855	17.9006	16.5853	18.3127	5.93191	5.63484	5.92911	3.6376	3.55362	3.66277
ASMM10P043519	7.15984e-06	2.0251e-05	6.96537	up	noncoding	uc009sdq.1	Nktr	UCSC_knowngene	2633	chr9	+	121719180	121742787		chr9:121739817+121740075	GCTTCATAGTGTCTTTAGCTCACCGGTTCATTAGATTTTCTTCGTTTCTTCCCACCCCAT	exon sense-overlapping	NM_010918	Nktr	natural killer tumor recognition sequence	+	121719180	121756841	67.5479	20.6999	6.63514	3.83494	69.462	67.4743	65.7074	18.7709	23.4005	19.9283	6.65574	6.62484	6.62484	3.70631	4.01354	3.78496
ASMM10P038624	2.68238e-06	9.44e-06	5.36574	up	noncoding	AK028633	AK028633	Genbank	4458	chr7	+	112939534	112943993		chr7:112943929+112943993	CTAAGCTACCCCTCAGCCCTTTGTTATTATTTTCGAAAGTAATAAAATACACAAGCTAAC	intergenic							231.286	95.1369	8.44904	6.02526	234.53	237.461	221.866	101.89	98.3679	85.1522	8.43257	8.46849	8.44604	6.10276	6.07004	5.90298
ASMM10P009808	2.5085e-07	1.812e-06	7.08557	up	noncoding	NR_015500	A530013C23Rik	RefSeq	2140	chr2	+	167691207	167697413		chr2:167691265+167695326	CTCGTGGAAGCTAATGTTGCCAGTGAAGTGTGCACACCTCCTCTTCTCCCTCAGCCATGG	intergenic							651.173	208.882	9.96539	7.1405	655.43	658.124	639.967	203.963	212.15	210.533	9.92423	9.96468	10.0072	7.07971	7.15083	7.19098
ASMM10P056503	1.01862e-06	4.717e-06	2.92129	up	noncoding	TCONS_00029471	XLOC_022836	Alexander et al 2013	1459	chr7	-	69391097	69397191		chr7:69391965-69393752	GAAAAACACCAGGATGATGTCACAGCCCTTCCCCTCCTGTGAATAGAACCATTTTAATCA	intergenic							1760.16	1490.76	11.4689	9.92231	1801.23	1810.48	1668.78	1472.53	1530.54	1469.21	11.4399	11.4847	11.4821	9.86669	9.94719	9.95307
ASMM10P053586	0.00134865	0.0017785	2.86169	up	noncoding	ENSMUST00000136155	Plp2	Ensembl	1212	chrX	-	7667959	7671372		chrX:7671291-7671349	CCGGCCAGACGGCGGGACAGACGGCTGGGTGTGCAGCGACCTCGAACCCGTGAGCCAGAA	exon sense-overlapping	NM_019755	Plp2	proteolipid protein 2	-	7668115	7671278	45.7825	34.5059	6.04912	4.53225	51.6326	38.3439	47.371	42.1918	31.4459	29.8801	6.2195	5.81211	6.11574	4.8216	4.42357	4.35158
ASMM10P053586	0.00134865	0.0017785	2.86169	up	noncoding	ENSMUST00000136155	Plp2	Ensembl	1212	chrX	-	7667959	7671372		chrX:7671291-7671349	CCGGCCAGACGGCGGGACAGACGGCTGGGTGTGCAGCGACCTCGAACCCGTGAGCCAGAA	natural antisense	NM_175097	Prickle3	prickle homolog 3 (Drosophila)	+	7658532	7668186	45.7825	34.5059	6.04912	4.53225	51.6326	38.3439	47.371	42.1918	31.4459	29.8801	6.2195	5.81211	6.11574	4.8216	4.42357	4.35158
ASMM10P016368	1.9414e-07	1.548e-06	5.29906	up	noncoding	uc008dgg.2	Rab31	UCSC_knowngene	3216	chr17	-	65651725	65675053		chr17:65674739-65675053	CCTGACTTCCTCCTCTTTCTGTGAACAGCAACTAAGCTGATTTGTCATCTAGCATTACAA	exon sense-overlapping	NM_133685	Rab31	RAB31, member RAS oncogene family	-	65651725	65772752	234.603	97.6505	8.4714	6.06566	246.23	239.495	218.084	99.8171	100.334	92.8007	8.50657	8.48401	8.42362	6.07618	6.09508	6.02572
ASMM10P037232	1.04e-09	8.6e-08	2102.98	up	noncoding	uc009kqy.1	Tpcn2	UCSC_knowngene	2998	chr7	-	145253922	145283927		chr7:145255325-145255450	CTCTTCCACCCAGTCATCTGGACTGCTGCTGAGCTGGCAAGAGATGCTCACAGCATGATG	exon sense-overlapping	NM_146206	Tpcn2	two pore segment channel 2	-	145253922	145283927	6568.48	5.28224	13.4322	2.39396	6445.72	6812.71	6447.01	5.01252	5.21522	5.61898	13.3522	13.4722	13.4722	2.39893	2.39355	2.3894
ASMM10P027322	4.6588e-07	2.721e-06	5.97342	up	noncoding	ENSMUST00000128214	Gm11415	Ensembl	480	chr4	-	83884737	83888858		chr4:83888376-83888605	TCTAACTGGTGATATAACTGGTGAAGTGGGCATCTGAACCACCTTCCTCTCCTTATTCCT	intergenic							184.493	67.5544	8.11686	5.53831	191	178.132	184.348	66.2865	69.9391	66.4376	8.12199	8.05883	8.16977	5.48438	5.58217	5.54837
ASMM10P035158	0.000142175	0.000237108	12.3241	up	noncoding	uc009ebu.1	DQ713967	UCSC_knowngene	66	chr6	+	127830149	127830215		chr6:127830155+127830215	CTCAGGTTTCTCCTTAGCCACTGGCGAAATTGTGTTTTACTACAATACTGTCTTGCTTCC	intergenic							47.3039	5.60432	6.07599	2.45258	43.6439	35.2105	63.0572	5.38884	5.4839	5.94023	5.97337	5.69493	6.55967	2.46018	2.44681	2.45074
ASMM10P033388	1.11675e-05	2.8785e-05	5.19135	up	noncoding	ENSMUST00000056191	Tet3	Ensembl	2523	chr6	-	83398438	83441678		chr6:83398452-83398617	ACCTCAGCTCTCTCCCAGAGGAAGGAACTCATATTTCAGAAAGAAAAGAAAGAAAGAAAG	exon sense-overlapping	NM_183138	Tet3	tet methylcytosine dioxygenase 3	-	83362373	83441678	65.2717	27.1274	6.58612	4.21001	62.6888	69.2013	63.9252	27.2127	24.5102	29.6592	6.51079	6.66446	6.58309	4.21172	4.07762	4.34068
ASMM10P056320	5.36295e-06	1.6129e-05	2.60984	up	noncoding	TCONS_00022551	XLOC_016363	Alexander et al 2013	2322	chr4	+	26154784	26165466		chr4:26154889+26163260	AATTCCATGGAATCATTCTGAAATAGTTCCCTCTCTTTTAGCCCGAGTCTGCCGCTTCAG	intergenic							210.096	178.557	8.30347	6.91951	209.988	215.157	205.144	188.525	171.488	175.659	8.25822	8.32068	8.33152	6.96876	6.84944	6.94034
ASMM10P022582	4.88315e-06	1.5054e-05	3.66035	up	noncoding	ENSMUST00000133603	Nup188	Ensembl	2511	chr2	+	30286428	30326686		chr2:30326601+30326686	CCGTTGACCTTCAGACCCCATCTTAGCTTAACTTGTAGTTGCTTTGTTTGTTTTTCCATC	exon sense-overlapping	NM_198304	Nup188	nucleoporin 188	+	30286432	30344262	45.2547	26.2573	6.04058	4.1686	46.1076	43.2344	46.4223	26.4556	27.6787	24.6376	6.05555	5.98517	6.08103	4.17417	4.24962	4.082
ASMM10P031818	4.14613e-05	8.3545e-05	8.7552	up	noncoding	ENSMUST00000126692	Klhl5	Ensembl	2196	chr5	+	65156069	65168142		chr5:65163021+65163081	AGCGAAGAGCAAACCAAAACAAAATAGTTTCCCACCCTTCCAGCCAAAGTCATAAGACTA	exon sense-overlapping	NM_175174	Klhl5	kelch-like 5	+	65131230	65168142	173.854	43.9532	8.02279	4.89265	164.583	161.256	195.724	50.7112	42.3043	38.8441	7.90623	7.89779	8.26433	5.09736	4.84267	4.73791
ASMM10P054827	8.05727e-05	0.000146036	6.95554	up	noncoding	TCONS_00015117	XLOC_011323	Alexander et al 2013	298	chr18	+	68581873	68586320		chr18:68581890+68581950	AGCCAAAAAACCTTCACCATCCTTAGAGCACAGCCTGGAGTGATAGAACATTGATTCCTA	intergenic							217.925	69.5332	8.35974	5.56158	224.838	228.394	200.542	58.347	66.7965	83.4563	8.36598	8.40987	8.30339	5.29572	5.51769	5.87133
ASMM10P031767	0.000117331	0.000201108	2.7538	up	noncoding	AK132670	AK132670	Genbank	3151	chr5	+	50543643	50689220		chr5:50689160+50689220	ATCCTCCCCAAAAGTCTTTGTGCTAGATGGCTAATATCATTAAACTCATTTTACCAATGG	intergenic							50.2146	39.0398	6.18583	4.72441	49.604	55.0728	45.9669	38.2037	42.3122	36.6036	6.16244	6.32944	6.06563	4.6847	4.84308	4.64544
ASMM10P029816	2.72229e-06	9.549e-06	2.60794	up	noncoding	ENSMUST00000124506	Mfap2	Ensembl	506	chr4	+	141010636	141015012		chr4:141014922+141014982	AGGGTGCGTGGGGACCCAGACCTCATGCGTGAGCCTCCAGTCTGACCCACCCGTCCCCAG	exon sense-overlapping	NM_008546	Mfap2	microfibrillar-associated protein 2	+	141010636	141015984	88.137	72.7002	7.02393	5.64102	89.5591	89.6503	85.2014	71.8371	76.5656	69.6978	7.02483	7.04114	7.00581	5.6018	5.70969	5.61156
ASMM10P032307	2.98736e-06	1.0224e-05	4.47532	up	noncoding	ENSMUST00000151159	Gm13832	Ensembl	370	chr5	+	115359096	115422863		chr5:115422795+115422863	TATCTGAAATAAAACTGCCTGGCAATGGCATTGTGAACTTCCAGCACCTTCCTCACAGCA	intergenic							93.3704	45.4107	7.10754	4.94555	93.6506	94.8119	91.6488	48.5438	46.1324	41.5559	7.08899	7.12387	7.10977	5.03135	4.96659	4.83871
ASMM10P027023	8.75623e-06	2.3745e-05	2.36688	up	noncoding	ENSMUST00000130843	Exosc3	Ensembl	825	chr4	-	45317488	45320604		chr4:45317566-45317677	AATGGTGTTTTGTTGGTCATACTTGCTCCCCATTCTCTGTAACTCCTTCCAGGTTCCTTC	exon sense-overlapping	NM_025513	Exosc3	exosome component 3	-	45316629	45320603	125.29	115.183	7.54491	6.30192	132.726	128.311	114.833	117.896	117.989	109.665	7.60146	7.56663	7.46662	6.3057	6.3267	6.27336
ASMM10P001259	0.000207217	0.000330399	3.01808	up	noncoding	ENSMUST00000125657	Gm15605	Ensembl	891	chr6	-	83106607	83109054		chr6:83107764-83108810	TGTCCACCCAGCAGAAGAACCTCCCTGACCACTCCGAAGTCTTGCTTGAGCTGCAGCGCC	natural antisense	NM_001081266	Ccdc142	coiled-coil domain containing 142	+	83101515	83109121	64.5614	45.9729	6.55442	4.96079	70.3779	67.3763	55.93	48.4873	48.9532	40.4782	6.67026	6.62175	6.37125	5.02916	5.05471	4.7985
ASMM10P054820	5.738e-07	3.161e-06	4.22889	up	noncoding	uc012bdo.1	Csf1r	UCSC_knowngene	3803	chr18	+	61105780	61131139		chr18:61117698+61117758	AGTACTTCAGGGCCGTCTCCCTAGGTAATCCATCGTTCCTCCTCCTCAGCAAGAATGGAC	exon sense-overlapping	NM_001037859	Csf1r	colony stimulating factor 1 receptor	+	61105571	61131139	684.21	373.762	10.036	7.9557	695.634	698.163	658.832	386.036	392.624	342.624	10.0185	10.0324	10.0571	7.96607	8.01015	7.89088
ASMM10P044821	0.000307105	0.00046712	2.19025	up	noncoding	ENSMUST00000149649	Rnf25	Ensembl	423	chr1	-	74594221	74594801		chr1:74594726-74594801	AGGGTTAGGGTTCAGTCATCTGTCTGTCTTTCTCACACTGTTTCTTTTTCTCCTCCCATT	exon sense-overlapping	NM_021313	Rnf25	ring finger protein 25	-	74593751	74601397	74.8137	73.3557	6.78001	5.64891	76.3755	72.7842	75.2812	82.0858	74.651	63.3301	6.78453	6.73835	6.81715	5.79636	5.67646	5.47391
ASMM10P022537	8.07521e-06	2.2289e-05	3.38678	up	noncoding	ENSMUST00000177012	Gm13381	Ensembl	640	chr2	+	28562196	28576416		chr2:28564959+28565019	GACTGACAGAGGGACCACAAAGACGACAAGCCCCACCAACACAGATACACTGGGACATAG	intronic antisense	NM_009885	Cel	carboxyl ester lipase	-	28555819	28563362	44.6087	28.0412	6.01849	4.25858	45.0737	43.7469	45.0054	25.9757	29.8278	28.3202	6.02027	6.00035	6.03485	4.14868	4.35179	4.27526
ASMM10P022537	8.07521e-06	2.2289e-05	3.38678	up	noncoding	ENSMUST00000177012	Gm13381	Ensembl	640	chr2	+	28562196	28576416		chr2:28564959+28565019	GACTGACAGAGGGACCACAAAGACGACAAGCCCCACCAACACAGATACACTGGGACATAG	intronic antisense	NM_148928	Gtf3c5	general transcription factor IIIC, polypeptide 5	-	28566262	28583279	44.6087	28.0412	6.01849	4.25858	45.0737	43.7469	45.0054	25.9757	29.8278	28.3202	6.02027	6.00035	6.03485	4.14868	4.35179	4.27526
ASMM10P036819	0.000240177	0.000375936	2.09128	up	noncoding	AK054338	AK054338	Genbank	1778	chr7	-	114851343	114854571		chr7:114851373-114852630	GTTTTTGTTTTTTATTCCCTCATCTGTAAAGTGACCTTGCCTGGCTAGAAAAGAACTAAA	intergenic							59.6461	61.2454	6.44927	5.38488	62.2156	58.7456	57.977	65.9075	64.2302	53.5986	6.49887	6.42304	6.42591	5.47518	5.45807	5.2214
ASMM10P018514	2.26825e-06	8.311e-06	2.37994	up	noncoding	AK087386	AK087386	Genbank	1332	chr18	+	53418198	53419529		chr18:53419466+53419529	ATGTGCAACATGGGCTGTGGCATTCGTGTGTCCCCCGTTCCCCACAAATAAAATAAATTA	bidirectional	NM_008908	Ppic	peptidylprolyl isomerase C	-	53406340	53418007	183.016	170.444	8.10539	6.85446	193.614	178.61	176.823	178.924	170.639	161.769	8.14313	8.06125	8.11177	6.8938	6.83983	6.82976
ASMM10P028998	3.4837e-07	2.245e-06	11.3813	up	noncoding	AK157043	AK157043	Genbank	1824	chr4	+	74457057	74458880		chr4:74458543+74458880	GGAATGTCAAAATAGGGGTAACTTATATTAAATATGTTCTTGACATCCCCACCCCCTTTA	intergenic							1258.03	263.896	10.9717	7.46313	1329.76	1319.19	1125.14	277.056	269.228	245.404	10.9975	11.0353	10.8824	7.50288	7.48034	7.40618
ASMM10P044379	6.82023e-05	0.000127214	5.38015	up	noncoding	ENSMUST00000145323	Btbd11	Ensembl	3337	chr10	+	85629514	85641636		chr10:85641517+85641636	AGGAAAAGAAACTAAGACAGCAAGTCTCCCATTTGTGAGGTCCCTCATCTTCACTCCAGA	exon sense-overlapping	NM_001017525	Btbd11	BTB (POZ) domain containing 11	+	85598410	85660292	58.353	23.3169	6.41832	3.99067	61.0785	55.7484	58.2321	23.6193	26.9876	19.344	6.47403	6.34929	6.43164	4.01581	4.2143	3.7419
ASMM10P044379	6.82023e-05	0.000127214	5.38015	up	noncoding	ENSMUST00000145323	Btbd11	Ensembl	3337	chr10	+	85629514	85641636		chr10:85641517+85641636	AGGAAAAGAAACTAAGACAGCAAGTCTCCCATTTGTGAGGTCCCTCATCTTCACTCCAGA	exon sense-overlapping	NM_028709	Btbd11	BTB (POZ) domain containing 11	+	85386813	85660292	58.353	23.3169	6.41832	3.99067	61.0785	55.7484	58.2321	23.6193	26.9876	19.344	6.47403	6.34929	6.43164	4.01581	4.2143	3.7419
ASMM10P049288	8.0594e-07	3.988e-06	2.81518	up	noncoding	ENSMUST00000119956	Gm11573	Ensembl	394	chr11	+	97096932	97097326		chr11:97097266+97097326	CAGGAATGGCAAAACCAGGAGGAAAATAAGATCCCCACTTCCAACCATGGACAACTCTAA	intergenic							44.2417	33.5559	6.00647	4.51325	44.2935	42.6508	45.7808	33.4197	33.5525	33.6956	5.99449	5.96565	6.05927	4.50258	4.51019	4.52697
mouselincRNA0597-_P1	1.06761e-05	2.7824e-05	4.90862	up	noncoding	mouselincRNA0597-	mouselincRNA0597	lincRNA	10750	chr15	-	97075591	97086341		chr15:97075754-97075813	TTGAAACCACAGCCAGATCCCTCCATCAGGGTTACTAATGTCCCTTGGATTTTTGAAGGA	intergenic							34.5515	14.5467	5.64693	3.35161	37.3967	34.1105	32.1473	13.7513	15.559	14.3299	5.75391	5.64893	5.53796	3.2674	3.4585	3.32895
ASMM10P057979	2.61248e-05	5.7238e-05	5.54981	up	noncoding	BY731049	mouselincRNA0606	lincRNA	703	chr15	-	103096150	103102111		chr15:103101971-103102035	AAACTCGGATCCCCGGGCCCTCCTTTTTCTTTACAGCAGTGTTCTTCGTTCCACTCCTGA	intergenic							176.448	69.6748	8.04997	5.57753	164.69	174.106	190.549	72.1096	74.7038	62.2111	7.90696	8.0259	8.21705	5.6077	5.67811	5.44678
ASMM10P058111	1.13445e-06	5.1e-06	3.45903	up	noncoding	AA915228	mouselincRNA0815	lincRNA	268	chr19	+	14841790	14842058		chr19:14841998+14842058	TTGATAGTCTCTTATTACACTCATCCTTCACTCTCTGCACTCAGAATGATTTATCGGGAA	intergenic							67.9573	42.4489	6.64101	4.85064	71.1599	68.1425	64.5695	43.3591	40.949	43.0386	6.68218	6.64186	6.59899	4.86364	4.79587	4.89242
ASMM10P052155	6.27003e-05	0.000118732	4.32359	up	noncoding	AK037866	AK037866	Genbank	2904	chr1	-	163926458	163929363		chr1:163926529-163927694	GCCCAAAGGAAAAGAGAAAGTTTCTCTCCTTCCTCTTTTATGATTTGTGTTGCATTTTTA	bidirectional	NM_028776	Scyl3	SCY1-like 3 (S. cerevisiae)	+	163930063	163955126	142.382	72.2192	7.73352	5.62129	143.804	147.219	136.123	84.342	71.0149	61.3007	7.72515	7.76622	7.70918	5.83593	5.60519	5.42276
ASMM10P041292	1.11584e-05	2.8779e-05	7.51242	up	noncoding	AK016117	AK016117	Genbank	553	chr9	-	22435897	22436449		chr9:22435911-22436449	ACCAGGCATACATAAACTCAAAGGCACACACATACACATAAATAAAGACAAATAAGCCTT	intronic antisense	NM_026739	9530077C05Rik	RIKEN cDNA 9530077C05 gene	+	22411576	22444679	173.44	51.2397	8.02902	5.11974	179.144	171.236	169.939	54.5819	44.3378	54.7992	8.03528	8.0004	8.05139	5.19601	4.90915	5.25408
ASMM10P024859	1.09112e-05	2.8306e-05	8.35859	up	noncoding	TCONS_00020997	XLOC_015846	Alexander et al 2013	1113	chr3	-	82146237	82150192		chr3:82146251-82146549	TGCACACACACATGCATTAACAGCAAATAGGGCTGAGTGTAGTGAACCAAATAGAGGCAA	intergenic							80.6457	20.6056	6.8911	3.82784	88.5764	77.1238	76.2369	23.6526	18.6035	19.5609	7.01009	6.82538	6.83783	4.01716	3.70883	3.75753
ASMM10P002141	4.1005e-07	2.484e-06	2.08392	up	noncoding	ENSMUST00000139987	Tmem134	Ensembl	1489	chr19	+	4125959	4132305		chr19:4127126+4127576	TCAGCACCAGCTCGCAGTGGTCCTTCAGCACCATCAGCAGCAGCACACAGCGCTCCTACA	exon sense-overlapping	NM_001078649	Tmem134	transmembrane protein 134	+	4125959	4132307	1324.61	1564.97	11.0546	9.99532	1357.36	1343.53	1272.93	1576.31	1598.76	1519.84	11.0281	11.0679	11.0679	9.97373	10.0038	10.0085
ASMM10P002141	4.1005e-07	2.484e-06	2.08392	up	noncoding	ENSMUST00000139987	Tmem134	Ensembl	1489	chr19	+	4125959	4132305		chr19:4127126+4127576	TCAGCACCAGCTCGCAGTGGTCCTTCAGCACCATCAGCAGCAGCACACAGCGCTCCTACA	exon sense-overlapping	NM_025889	Tmem134	transmembrane protein 134	+	4125959	4132307	1324.61	1564.97	11.0546	9.99532	1357.36	1343.53	1272.93	1576.31	1598.76	1519.84	11.0281	11.0679	11.0679	9.97373	10.0038	10.0085
ASMM10P056890	0.000383343	0.00056896	2.89926	up	noncoding	uc008idf.1	AK163333	UCSC_knowngene	983	chr1_GL456211_random	+	75153	79597		chr1_GL456211_random:76125+78646	CAGCATCCAGATGTTCACTCTGACCAAAGCCTTAGAAAAGGCTCTTCTCCAGCATTTCAT	intergenic							29.2224	21.4955	5.41432	3.87863	27.9603	27.9817	31.7252	20.3633	25.4046	18.7185	5.35533	5.36837	5.51925	3.81716	4.12607	3.69266
ASMM10P055859	2.916e-06	1.0061e-05	3.71748	up	noncoding	TCONS_00002246	XLOC_001937	Alexander et al 2013	137	chr10	+	85829343	85829812	NM_001135569	chr10:85829405+85829732	CCCGCTGGAGCTCTCCACCATGCCCGGGGGCGTACCCTGGTCCGCCTACTTGAAAATGCT	intergenic							116.51	68.2052	7.44229	5.54796	120.345	119.279	109.906	72.3011	69.6045	62.7101	7.45323	7.46573	7.40789	5.61292	5.57405	5.4569
ASMM10P027340	6.7639e-07	3.54e-06	6.64795	up	noncoding	AK039704	AK039704	Genbank	1933	chr4	-	86747528	86749458		chr4:86747545-86749022	TATTTGTAAATCAGGCTGGCCTTAAACACTCACCCTCCATTGCTGGAATTAAAGACTTGT	natural antisense	NM_184088	Dennd4c	DENN/MADD domain containing 4C	+	86748554	86850602	142.223	46.9819	7.73043	4.99752	140.879	146.761	139.029	44.844	49.3092	46.7925	7.69268	7.76069	7.73791	4.91003	5.0656	5.01692
ASMM10P032337	2.43562e-06	8.754e-06	2.80194	up	noncoding	ENSMUST00000135540	Tesc	Ensembl	994	chr5	+	118027869	118061870		chr5:118056476+118056536	CGTCTCCCCCTTCTCGGACCATGGAGTCCCAAGGTCACCAAGTGTCTGCCCCACTGGCAG	exon sense-overlapping	NM_021344	Tesc	tescalcin	+	118027823	118061870	731.279	618.008	10.1436	8.6572	772.945	718.269	702.622	629.084	616.533	608.407	10.1783	10.0748	10.1778	8.64166	8.64268	8.68725
ASMM10P022750	0.0106703	0.0124057	3.43836	up	noncoding	ENSMUST00000152645	Gm13587	Ensembl	366	chr2	+	38672536	38676552		chr2:38675826+38675904	ACATCCCTGCAGGGCACCCAGATGGACCAGACCACACCCACATCCCTGCAGGTGAAGTGA	intergenic							98.1062	66.3475	7.1864	5.40468	94.2132	97.634	102.471	47.7341	47.9099	103.399	7.0991	7.17049	7.28961	5.00634	5.02231	6.18538
humanlincRNA0077+_P1	2.16928e-05	4.9409e-05	3.40661	up	noncoding	humanlincRNA0077+	humanlincRNA0077	lincRNA	35729	chr3	+	115834058	115869787		chr3:115869607+115869666	GTGACCTTCCCTTCTGTCGCTCAATGACTAAAAGTATACTTAGCCTTTATAACATATAAG	intergenic							84.5695	53.5659	6.95853	5.1902	91.222	85.9101	76.5764	57.7705	52.8019	50.1254	7.04796	6.98348	6.84415	5.2815	5.17366	5.11543
ASMM10P010066	6.41486e-06	1.8522e-05	2.57123	up	noncoding	NR_045275	8430429K09Rik	RefSeq	1679	chr11	+	3452471	3458342		chr11:3452575+3456762	GAATAAATATGGAGGGCAGGATAGAAGAGAACAGCTCACCTTCCAGCCGCCAGGAACCAG	bidirectional	NM_145355	Rnf185	ring finger protein 185	-	3415982	3452325	56.4815	47.2142	6.3689	5.00644	56.7153	54.6435	58.0856	47.4737	49.2595	44.9094	6.35797	6.32056	6.42818	4.99689	5.06342	4.95902
ASMM10P021513	6.57768e-05	0.000123479	6.65149	up	noncoding	ENSMUST00000151051	Gm14029	Ensembl	1348	chr2	-	129182481	129183947		chr2:129182872-129183115	AAGCTCACGGGAACATGGGCCATCCTCACTTCCTATATTTGGCAAACAATGAGCACATTA	intergenic							39.7106	12.0719	5.84932	3.11564	37.9428	42.7148	38.4743	15.197	10.4319	10.5867	5.77101	5.96726	5.8097	3.40833	2.96999	2.96861
ASMM10P027055	2.1057e-07	1.618e-06	7.03391	up	noncoding	ENSMUST00000136912	Alg2	Ensembl	810	chr4	-	47465066	47470770		chr4:47465083-47465418	CTGTCAGGCTTGGTTGAGGCATCTCTCCAGCTCCCATACTTTAGTTTTGATATTTTTCAC	exon sense-overlapping	NM_019998	Alg2	asparagine-linked glycosylation 2 (alpha-1,3-mannosyltransferase)	-	47469832	47474367	502.66	161.781	9.59624	6.78191	522.698	503.91	481.371	157.095	170.815	157.434	9.60448	9.57466	9.60959	6.71441	6.84176	6.78957
ASMM10P021424	1.70706e-06	6.794e-06	4.5308	up	noncoding	ENSMUST00000155820	Duox2	Ensembl	1451	chr2	-	122282707	122285569		chr2:122282721-122283060	TCATAGGCACCTGCACTCACGTGTGCATACACCTACACACACATAAACATATATATACGT	exon sense-overlapping	NM_177610	Duox2	dual oxidase 2	-	122280436	122298165	84.9143	40.7948	6.96975	4.78999	87.7665	84.2111	82.7653	39.4605	43.618	39.306	6.99408	6.95782	6.95736	4.73029	4.88692	4.75275
ASMM10P022013	1.5312e-07	1.342e-06	2.20524	up	noncoding	ENSMUST00000151070	Gm14268	Ensembl	807	chr2	-	166380827	166398157		chr2:166380845-166381113	GGTTGTGATTCTGAGTCCTCTGCTTCCTCCCTTTCGGGGTGTCCAGATGCCTTTGCACAC	intergenic							267.937	277.864	8.68098	7.54005	278.611	266.742	258.458	282.648	280.676	270.268	8.70472	8.65552	8.68271	7.53595	7.54005	7.54414
ASMM10P049840	2.64897e-05	5.7887e-05	8.84745	up	noncoding	AK085978	AK085978	Genbank	880	chr12	-	16229749	16232227		chr12:16229766-16230448	TTTTCTATCTGTGTTCCTTCCCTCATAATTGTAGCGAATACAGTTGTTATTGCATGGCTC	intergenic							79.2861	19.1631	6.86701	3.72175	79.5593	81.1963	77.1026	23.3238	17.7842	16.3815	6.84603	6.90031	6.85469	3.99823	3.65147	3.51555
ASMM10P033773	1.212e-07	1.163e-06	2.67476	up	noncoding	ENSMUST00000132492	Lrrc23	Ensembl	536	chr6	-	124770604	124774610		chr6:124774496-124774610	TTCCAACTCCCTCTCTTTGCTCCCCACCCTGGGTCAATGTTACCATATGCCGGGATGTAG	exon sense-overlapping	NM_013588	Lrrc23	leucine rich repeat containing 23	-	124769862	124779718	1117.03	1020.59	10.7829	9.3635	1166.01	1131.42	1053.65	1064.88	1037.82	959.078	10.7969	10.7784	10.7734	9.38686	9.36906	9.33458
ASMM10P026620	3.1311e-05	6.6599e-05	2.69352	up	noncoding	ENSMUST00000147409	Uox	Ensembl	639	chr3	+	146597147	146612325		chr3:146610209+146610269	AGCTGGCATGCTTAACTTCACCTAGCCTTCCTCAACCAGTCGGTTATATTTTCATTACAG	exon sense-overlapping	NM_009474	Uox	urate oxidase	+	146597148	146631483	57.2704	45.7575	6.38693	4.95744	56.6406	59.2923	55.8782	50.1735	44.6852	42.4138	6.35553	6.43655	6.36872	5.08165	4.92086	4.86982
ASMM10P027852	4.1864e-07	2.522e-06	3.00314	up	noncoding	ENSMUST00000116114	Gm12947	Ensembl	420	chr4	-	127408378	127408798		chr4:127408403-127408798	TACAAACCTGTAAAGCATGGCCAGCCTGGGATTGGTGCCACCCACTCCTCCCGATTCATC	intergenic							8219.01	7772.8	13.8178	12.2314	8737.36	8299.06	7620.61	8261.15	7748.49	7308.77	13.8385	13.8172	13.7978	12.2767	12.2153	12.2021
ASMM10P003704	2.9917e-07	2.019e-06	5.62516	up	noncoding	ENSMUST00000174019	D5Ertd579e	Ensembl	652	chr5	-	36584787	36613739		chr5:36584823-36607937	GAAAAAGCTTTGTACTCTCCCCTTTTCCCCACGTCAGAGTGTGAAGACGCAAGTTACAAT	exon sense-overlapping	NM_001113362	Tbc1d14	TBC1 domain family, member 14	-	36490603	36586226	444.569	180.822	9.42848	6.93658	467.514	436.368	429.825	184.911	188.873	168.682	9.45306	9.37932	9.45306	6.94098	6.98272	6.88606
ASMM10P032964	0.00124779	0.00165323	2.29109	up	noncoding	ENSMUST00000136877	Podxl	Ensembl	344	chr6	-	31522991	31524311		chr6:31523441-31523536	AAGGACAAAATGTCTTCAGAAATCTCTCTCCATGATGTCACAGACTGCCACGGAATGAAG	exon sense-overlapping	NM_013723	Podxl	podocalyxin-like	-	31519492	31563937	54.6202	51.4786	6.31699	5.12096	53.3912	51.9818	58.4875	58.8458	53.4519	42.138	6.26438	6.25004	6.43655	5.3099	5.19217	4.8608
ASMM10P011580	3.27682e-06	1.0984e-05	10.2303	up	noncoding	ENSMUST00000167151	4930469B13Rik	Ensembl	502	chr14	+	19616002	19617710		chr14:19616039+19616099	ATCCCAACCCTCCACCATCTCTAAGGAGGAGGAGAGGTTGAAGAGGTTGGAGAATCTGAC	intergenic							66.241	13.5415	6.60758	3.25281	65.3217	65.6617	67.7397	14.4605	14.2431	11.9208	6.57006	6.58362	6.66905	3.33764	3.33975	3.08102
ASMM10P056813	0.000511917	0.000737024	2.27031	up	noncoding	uc007yar.1	Mgrn1	UCSC_knowngene	2663	chr16	+	4911321	4938296		chr16:4932301+4936895	TCTACCTACCAGGATGGTCCACCTCCATGGAGACGCCACACAGCCTTGGCACCACCAGCT	exon sense-overlapping	NM_001252437	Mgrn1	mahogunin, ring finger 1	+	4886099	4938296	37.0851	34.9117	5.74663	4.56374	33.437	41.6037	36.2146	36.1487	36.5784	32.0081	5.59224	5.93376	5.71388	4.6059	4.63596	4.44935
ASMM10P056813	0.000511917	0.000737024	2.27031	up	noncoding	uc007yar.1	Mgrn1	UCSC_knowngene	2663	chr16	+	4911321	4938296		chr16:4932301+4936895	TCTACCTACCAGGATGGTCCACCTCCATGGAGACGCCACACAGCCTTGGCACCACCAGCT	exon sense-overlapping	NM_029657	Mgrn1	mahogunin, ring finger 1	+	4886099	4938296	37.0851	34.9117	5.74663	4.56374	33.437	41.6037	36.2146	36.1487	36.5784	32.0081	5.59224	5.93376	5.71388	4.6059	4.63596	4.44935
ASMM10P003687	9.20249e-06	2.4691e-05	10.0146	up	noncoding	ENSMUST00000173823	Gabbr1	Ensembl	4204	chr17	+	37046019	37074290		chr17:37064732+37067775	CAAAACAGACAAGTGGATCGTTATATCCAGAACTCCCAGCCCAACCTGAACAATCTGACT	exon sense-overlapping	NM_019439	Gabbr1	gamma-aminobutyric acid (GABA) B receptor, 1	+	37045965	37074305	220.672	49.1523	8.37602	5.05199	222.802	217.9	221.315	56.4154	49.0808	41.9607	8.34785	8.33812	8.44209	5.24356	5.05818	4.85422
ASMM10P036020	4.67261e-06	1.456e-05	4.02483	up	noncoding	uc009gnj.1	AK134755	UCSC_knowngene	1607	chr7	-	43695208	43797945		chr7:43703054-43703128	CATTAGGTGACTCATAACCTCCTGTAACTCCAGCCCTAAGGGGTTCCAACAACCTCTTCT	natural antisense	NM_008940	Klk8	kallikrein related-peptidase 8	+	43797576	43803822	84.8821	45.5961	6.96301	4.95408	87.1262	87.7748	79.7452	48.9413	43.1824	44.6647	6.98112	7.0088	6.89911	5.04321	4.87074	4.9483
ASMM10P036020	4.67261e-06	1.456e-05	4.02483	up	noncoding	uc009gnj.1	AK134755	UCSC_knowngene	1607	chr7	-	43695208	43797945		chr7:43703054-43703128	CATTAGGTGACTCATAACCTCCTGTAACTCCAGCCCTAAGGGGTTCCAACAACCTCTTCT	natural antisense	NM_174866	Klk14	kallikrein related-peptidase 14	+	43690417	43695535	84.8821	45.5961	6.96301	4.95408	87.1262	87.7748	79.7452	48.9413	43.1824	44.6647	6.98112	7.0088	6.89911	5.04321	4.87074	4.9483
ASMM10P047440	2.30799e-05	5.1925e-05	2.37827	up	noncoding	ENSMUST00000144012	Pip4k2b	Ensembl	576	chr11	-	97720395	97726743		chr11:97724916-97725025	ATTGAACTCTGGACCTTTGGAAGAAAAGACAGTACTCTTAACCGCTGAGCCATCTCTCCA	exon sense-overlapping	NM_054051	Pip4k2b	phosphatidylinositol-5-phosphate 4-kinase, type II, beta	-	97715156	97744704	235.363	222.901	8.47753	7.22762	245.614	241.245	219.232	243.375	221.42	203.906	8.50264	8.49822	8.43174	7.32379	7.20673	7.15234
ASMM10P036386	1.6237e-07	1.391e-06	4.13998	up	noncoding	ENSMUST00000146771	Furin	Ensembl	5736	chr7	-	80388584	80396353		chr7:80388707-80389193	TAAATCAGACAATCTCTCTCTCCAGGCTGCTTTCAGTTCTGGTGTTTATCACAGCTAGCC	exon sense-overlapping	NM_011046	Furin	furin (paired basic amino acid cleaving enzyme)	-	80389193	80402762	538.567	300.018	9.69535	7.64573	573.451	542.201	500.05	310.183	301.978	287.894	9.74389	9.68212	9.66005	7.66128	7.63578	7.64014
ASMM10P031293	1.61148e-05	3.8871e-05	4.37157	up	noncoding	ENSMUST00000153751	Tecpr1	Ensembl	2760	chr5	-	144209457	144215659		chr5:144214433-144215659	CATGTGTGAAAGAGAGTCAGATTTGCTGATGCGAATACCATGCTTTCTTCCCCCTTCTAG	exon sense-overlapping	NM_027410	Tecpr1	tectonin beta-propeller repeat containing 1	-	144195346	144223578	108.036	53.761	7.32225	5.19409	115.269	110.54	98.2984	56.3421	56.9599	47.9811	7.39172	7.34446	7.23055	5.24162	5.28794	5.05272
ASMM10P011754	1.554e-08	3.44e-07	79.3999	up	noncoding	NR_027380	Gm3219	RefSeq	632	chr14	+	34345054	34345658		chr14:34345238+34345658	AATAAAAGCATGGAAGTTTTTTCAGATTAGAAGTTCTCTATGGGGACGCCCCAGCCCAGC	intergenic							294.416	5.8879	8.81059	2.49953	305.716	298.154	279.379	5.36897	6.33699	5.95774	8.8239	8.81595	8.79193	2.45723	2.58749	2.45386
ASMM10P025061	2.25325e-05	5.0856e-05	3.11491	up	noncoding	ENSMUST00000133305	Sdccag8	Ensembl	2971	chr1	+	176814659	176956360		chr1:176956171+176956360	AAGGGGTGTTCAGCCCCACCATGCTCTCTTACTCTTACTCGTTTGTCCTCTTACCTCTCA	exon sense-overlapping	NM_029756	Sdccag8	serologically defined colon cancer antigen 8	+	176814811	177020432	122.406	85.5832	7.51174	5.87255	126.279	116.708	124.231	88.3306	90.8302	77.5889	7.52363	7.43034	7.58125	5.89617	5.95824	5.76325
ASMM10P015509	1.17656e-06	5.215e-06	2.28593	up	noncoding	ENSMUST00000168016	Spats2l	Ensembl	2348	chr1	+	57774889	57857541		chr1:57857438+57857541	AGTTAGACTTTGCTGTGTCTGGTTCTGAAGCTGACTCCCTTTTCCCTGTTTCTCAGAGTT	exon sense-overlapping	NM_001164566	Spats2l	spermatogenesis associated, serine-rich 2-like	+	57845570	57948397	145.861	139.916	7.76486	6.57208	149.959	144.431	143.194	144.844	142.766	132.139	7.77612	7.7364	7.78206	6.59711	6.58797	6.53117
ASMM10P015509	1.17656e-06	5.215e-06	2.28593	up	noncoding	ENSMUST00000168016	Spats2l	Ensembl	2348	chr1	+	57774889	57857541		chr1:57857438+57857541	AGTTAGACTTTGCTGTGTCTGGTTCTGAAGCTGACTCCCTTTTCCCTGTTTCTCAGAGTT	exon sense-overlapping	NM_144882	Spats2l	spermatogenesis associated, serine-rich 2-like	+	57774860	57948397	145.861	139.916	7.76486	6.57208	149.959	144.431	143.194	144.844	142.766	132.139	7.77612	7.7364	7.78206	6.59711	6.58797	6.53117
ASMM10P019090	0.000154313	0.000255287	5.03434	up	noncoding	NR_033744	Cbwd1	RefSeq	2011	chr19	-	24919915	24961616		chr19:24961330-24961383	AGGGGGGCTGCCGTGTCTCCTCAGGCACCCGGGCCTCCTGGCCGAGGACGAATCTTCGAG	exon sense-overlapping	NM_146097	Cbwd1	COBW domain containing 1	-	24919915	24961616	29.6984	11.9173	5.43373	3.10193	27.0023	28.0566	34.0363	14.9029	10.4336	10.4154	5.31098	5.37148	5.61874	3.37885	2.9701	2.95684
ASMM10P003621	6.8684e-07	3.577e-06	4.66525	up	noncoding	ENSMUST00000172344	F730043M19Rik	Ensembl	357	chr12	-	33147144	33147596	uc007nim.1	chr12:33147152-33147279	TGCACCCCTCCATCCTTATCCCTCAGGATGCCTTCAGGAGTCAGAAGCAAAGGGGAAATG	bidirectional	NM_028139	Atxn7l1	ataxin 7-like 1	+	33147685	33251157	280.134	135.098	8.74555	6.5236	291.193	272.799	276.412	135.546	132.744	137.004	8.76873	8.68922	8.7787	6.50064	6.48799	6.58216
ASMM10P051589	4.188e-08	6.26e-07	5.44471	up	noncoding	ENSMUST00000153175	4930401O12Rik	Ensembl	754	chr13	-	31213409	31222096	NR_045957	chr13:31213470-31213956	TTCAAGACCTTTCTCCTCCTCCTGATCCTAGAGTCATTCTGTGGGTGTGAATATCTTCCT	intergenic							1124.33	490.777	10.7918	8.34699	1143.13	1176.2	1053.67	509.912	492.881	469.537	10.7677	10.8325	10.7753	8.36501	8.33875	8.33721
ASMM10P053882	1.7375e-07	1.446e-06	2.62474	up	noncoding	ENSMUST00000159241	Gstt4	Ensembl	940	chr10	-	75814943	75822527		chr10:75821296-75821343	CCCAGACCCTCCCTGCCCACTCAGGTCACCACCATAGCAAGGAATACATCGAAATCAACC	exon sense-overlapping	NM_029472	Gstt4	glutathione S-transferase, theta 4	-	75814943	75822543	1919.82	1858.37	11.6114	10.2192	1979.5	1931.9	1848.05	1883.88	1903.06	1788.16	11.6007	11.5959	11.6376	10.1954	10.2378	10.2245
ASMM10P041008	0.00375894	0.0046192	3.38579	up	noncoding	AK015648	AK015648	Genbank	1563	chr8	+	115585391	115595152		chr8:115595013+115595152	TTCTTTTCCAGCTAAAATTGGGCAGGCAGAACTCCCCACTGAGGTAAAAGACAATTTTTT	intergenic							34.6638	22.4025	5.65591	3.89642	34.6196	32.2166	37.1551	30.1933	22.1658	14.8483	5.64354	5.56934	5.75487	4.36501	3.94509	3.37916
ASMM10P030664	1.98851e-06	7.641e-06	2.35768	up	noncoding	AK015865	AK015865	Genbank	492	chr10	-	67962478	67973708		chr10:67962514-67962756	GATGTAAAGTATAATAAAAAGCCTTTCAACCCCTACCTCACAACCCCATTCTCCTATAAA	intergenic							288.907	279.722	8.78746	7.55009	304.768	281.854	280.098	281.996	279.591	277.58	8.82217	8.73851	8.8017	7.53431	7.53431	7.58166
ASMM10P020268	3.4476e-07	2.235e-06	4.95954	up	noncoding	ENSMUST00000141470	Ssna1	Ensembl	1006	chr2	-	25271085	25272438		chr2:25272151-25272297	TGTCATTGCTGGTTGGGGTCGGAAGCTCACGAGTCCCCACCCACAGCTCTGTCTTCCCAC	exon sense-overlapping	NM_023464	Ssna1	Sjogren's syndrome nuclear autoantigen 1	-	25271038	25272418	429.742	197.966	9.37674	7.06653	461.177	436.498	391.549	199.203	199.69	195.005	9.43343	9.38052	9.31625	7.04984	7.06112	7.08861
ASMM10P010086	3.6728e-07	2.327e-06	5.39804	up	noncoding	NR_045485	Tor2a	RefSeq	1464	chr2	+	32757233	32762244		chr2:32757455+32758756	GACTTGCCGGGACCCAGCCCCCAGCAAGCCGTTGGTCCTTTCCCTGCACGGCTGGACAGG	exon sense-overlapping	NM_152800	Tor2a	torsin family 2, member A	+	32757233	32762244	395.46	166.832	9.25692	6.82449	391.344	398.156	396.88	168.825	169.957	161.715	9.20354	9.23741	9.32982	6.81191	6.83281	6.82874
ASMM10P010086	3.6728e-07	2.327e-06	5.39804	up	noncoding	NR_045485	Tor2a	RefSeq	1464	chr2	+	32757233	32762244		chr2:32757455+32758756	GACTTGCCGGGACCCAGCCCCCAGCAAGCCGTTGGTCCTTTCCCTGCACGGCTGGACAGG	natural antisense	NM_177384	Ttc16	tetratricopeptide repeat domain 16	-	32762176	32775383	395.46	166.832	9.25692	6.82449	391.344	398.156	396.88	168.825	169.957	161.715	9.20354	9.23741	9.32982	6.81191	6.83281	6.82874
ASMM10P042919	7.4477e-07	3.778e-06	3.74301	up	noncoding	TCONS_00033990	XLOC_025131	Alexander et al 2013	1160	chr9	+	60538780	60540082	TCONS_00033988, TCONS_00033989, TCONS_00033993	chr9:60538982+60539120	GATGAGAACTCCCTCTGAAAGTGTCCTCTAACCCACACATACACACACCACCATGGCATG	intergenic							722.3	449.428	10.127	8.22284	729.585	730.716	706.598	450.425	458.352	439.506	10.0818	10.1123	10.187	8.18805	8.24024	8.24024
ASMM10P029182	0.000230127	0.000362485	3.27499	up	noncoding	ENSMUST00000119268	Gm12793	Ensembl	292	chr4	+	101341356	101341648		chr4:101341542+101341648	ATTTGAAGACACAGTAACTGAGAAGTCGCCCATCCTCTATGGCAGTGGAGTCAAACACAT	intergenic							36.5942	23.8197	5.7363	4.02482	34.3605	36.8834	38.5386	23.5731	20.1415	27.7446	5.63301	5.76425	5.81165	4.01306	3.81413	4.24726
ASMM10P036195	0.0116706	0.0134981	5.92478	up	noncoding	TCONS_00002512	XLOC_002680	Alexander et al 2013	1025	chr10	-	126788635	126792475		chr10:126788650-126788863	TAGAAGTAATGAGCTGAGCCCACATTCCCAAGCATTTACCCATCTAGTGGCAATAAGTGG	intergenic							55.401	18.7867	6.20649	3.63973	25.5449	61.955	78.7032	13.6387	15.1472	27.5742	5.23568	6.49968	6.88411	3.25553	3.4252	4.23846
ASMM10P018517	4.59115e-05	9.1101e-05	2.30897	up	noncoding	AK139893	AK139893	Genbank	1909	chr18	+	53755254	53757160		chr18:53757100+53757160	CATCTGTAACACCAGTTCCACAGGATTTAGTGCCCTCTTTTGGTCTTCACCTCCTTTTTT	intergenic							82.5877	76.7463	6.92613	5.71888	85.1667	85.6252	76.9711	78.4029	81.628	70.2082	6.9472	6.97713	6.85407	5.72862	5.80356	5.62448
ASMM10P016033	0.000217197	0.000344363	5.39633	up	noncoding	ENSMUST00000173253	Tubb5	Ensembl	979	chr17	-	35835604	35837060		chr17:35836811-35837060	ATAACGGAATTGCAGTGTCTTCACCTCAGCCTCGTTTCAGCGTGTCTGGAATTGAAATGA	exon sense-overlapping	NM_011655	Tubb5	tubulin, beta 5 class I	-	35833919	35838301	61.1199	24.4065	6.48034	4.04836	63.9447	63.6419	55.773	18.5251	26.8857	27.8085	6.53752	6.53955	6.36395	3.68627	4.20832	4.25049
humanlincRNA1114+_P1	8.33453e-05	0.00015032	6.30794	up	noncoding	humanlincRNA1114+	humanlincRNA1114	lincRNA	13434	chr1	+	121230521	121243955		chr1:121243841+121243900	ATTACATCACTGCCTCAGCCCTCATTACAAGAGACTGCATGAAGAAAACCAGGGATCATC	intergenic							78.3649	27.0108	6.85025	4.19308	81.7557	76.3854	76.9535	32.5008	21.5758	26.9558	6.88936	6.80877	6.8526	4.46644	3.90719	4.2056
ASMM10P035744	9.85127e-06	2.6003e-05	8.82277	up	noncoding	AK149231	AK149231	Genbank	588	chr7	-	25089320	25089907		chr7:25089440-25089907	AAATAACCAAATCCCAAGCTTTAACTACAGCTGTGAAACCAAATATCGGGAGGGGGGTGG	intergenic							34.7349	5.94818	5.6565	2.51527	34.0512	31.4646	38.6889	5.27775	5.43565	7.13114	5.62072	5.53206	5.81672	2.44281	2.43775	2.66524
ASMM10P033648	1.18802e-05	3.0199e-05	4.25603	up	noncoding	uc009dii.1	AK078466	UCSC_knowngene	1763	chr6	-	114920053	114921816		chr6:114920142-114921316	CACTTTACTTTGACAAGTTTCCTCTACATATAAAAAGCACCTCAGCTTCTCAGCTTCCAA	exon sense-overlapping	NM_177683	Vgll4	vestigial like 4 (Drosophila)	-	114862091	114921752	107.764	55.1274	7.32447	5.23497	106.045	101.984	115.262	56.703	55.9216	52.7575	7.26996	7.22903	7.47443	5.25192	5.25839	5.19459
ASMM10P057931	0.000635323	0.00089504	2.45701	up	noncoding	CA880872	humanlincRNA0897	lincRNA	253	chr11	+	90467757	90468010	NM_021433, uc007dbd.1	chr11:90467895+90468010	TGAACTCTGGGGCTTTCTCTAAGCTTATTCCAAGCCATTCTCACTCTCTGCATTCCATTG	intergenic							43.605	38.0104	5.98041	4.68351	49.014	43.0885	38.7125	42.0278	33.1746	38.8288	6.14279	5.98014	5.8183	4.81596	4.49777	4.73678
ASMM10P026308	1.92435e-05	4.4981e-05	3.69934	up	noncoding	AK146850	AK146850	Genbank	2221	chr3	+	102599372	102601593		chr3:102601533+102601593	TTTAATCTTTTGGAGAGCTGAGTCCGTTAAGTCCTACCTCATTGCCTTCTCTACCATACC	intergenic							74.4714	43.6653	6.77269	4.88543	75.3111	76.6235	71.4796	48.4774	42.9331	39.5856	6.76107	6.81424	6.74278	5.02902	4.86271	4.76455
ASMM10P044293	1.11657e-05	2.8785e-05	2.85744	up	noncoding	ENSMUST00000062642	Gm9785	Ensembl	1006	chrX	-	103525324	103526330		chrX:103525978-103526330	GAACAGAGGTCTTGTCACCCCCACTCCAAGCCTCTCCTGTAATTGCCACTGCGAACTTAG	intergenic							627.308	509.181	9.91414	8.39942	634.181	603.071	644.672	517.607	516.561	493.374	9.8812	9.83801	10.0232	8.39309	8.39881	8.40635
ASMM10UP291	0.00801576	0.00944272	2.71513	up	noncoding	uc.378+	uc.378	UCR	251	chr12	+	90331579	90331830		chr12:90331771+90331830	CTTCTCCTTGGTAACAGATAAGAGTCTTTCCACTTCAATCTTCGAAGGTGGCTACAAAGC	exon sense-overlapping	NM_001198587	Nrxn3	neurexin III	+	88794503	90334933	35.7774	28.6932	5.68924	4.24822	35.5237	29.2407	42.5679	38.0493	27.7972	20.2332	5.6801	5.42939	5.95824	4.67893	4.25609	3.80965
ASMM10UP291	0.00801576	0.00944272	2.71513	up	noncoding	uc.378+	uc.378	UCR	251	chr12	+	90331579	90331830		chr12:90331771+90331830	CTTCTCCTTGGTAACAGATAAGAGTCTTTCCACTTCAATCTTCGAAGGTGGCTACAAAGC	exon sense-overlapping	NM_001252074	Nrxn3	neurexin III	+	89812482	90334933	35.7774	28.6932	5.68924	4.24822	35.5237	29.2407	42.5679	38.0493	27.7972	20.2332	5.6801	5.42939	5.95824	4.67893	4.25609	3.80965
ASMM10P035558	1.04622e-06	4.824e-06	8.65165	up	noncoding	AK084180	AK084180	Genbank	2886	chr7	-	12823738	12826623		chr7:12823835-12824358	TAAAAAGCCGTGTCTTTAAAGTTATTATCTTCAATCCCAGTACTCAGGAGGCAGAGGCAG	intergenic							291.691	75.2627	8.80611	5.69313	282.249	293.392	299.433	75.9606	79.17	70.6574	8.72606	8.78978	8.90248	5.68437	5.76169	5.63334
ASMM10P032743	2.17095e-05	4.9422e-05	6.09858	up	noncoding	NR_040429	Gm15408	RefSeq	1379	chr5	+	149006961	149012776		chr5:149012716+149012776	TGATGATAATAGACTGAACTTTTGAAACTGTAAGCCAGACCCAATTAAATGTTTGCCTTC	intergenic							66.3893	23.2702	6.60195	3.99347	72.2065	64.8876	62.0737	25.6949	24.0432	20.0725	6.70377	6.56595	6.53611	4.13337	4.05157	3.79547
ASMM10P046998	2.41268e-05	5.3667e-05	3.90129	up	noncoding	ENSMUST00000125687	Camta2	Ensembl	4411	chr11	-	70669465	70683776		chr11:70683628-70683776	TGGTGATATTCTAAACAGGGCTTCTCTTCCCAAGTCCATGTTCTTCTGCACTTCCTCTCT	exon sense-overlapping	NM_001190376	Camta2	calmodulin binding transcription activator 2	-	70669462	70688105	88.6538	49.3543	7.02805	5.0641	93.2229	89.3965	83.3421	55.7658	46.1617	46.1354	7.07915	7.0375	6.9675	5.22723	4.96778	4.9973
ASMM10P046998	2.41268e-05	5.3667e-05	3.90129	up	noncoding	ENSMUST00000125687	Camta2	Ensembl	4411	chr11	-	70669465	70683776		chr11:70683628-70683776	TGGTGATATTCTAAACAGGGCTTCTCTTCCCAAGTCCATGTTCTTCTGCACTTCCTCTCT	exon sense-overlapping	NM_001190378	Camta2	calmodulin binding transcription activator 2	-	70669462	70688105	88.6538	49.3543	7.02805	5.0641	93.2229	89.3965	83.3421	55.7658	46.1617	46.1354	7.07915	7.0375	6.9675	5.22723	4.96778	4.9973
ASMM10P046998	2.41268e-05	5.3667e-05	3.90129	up	noncoding	ENSMUST00000125687	Camta2	Ensembl	4411	chr11	-	70669465	70683776		chr11:70683628-70683776	TGGTGATATTCTAAACAGGGCTTCTCTTCCCAAGTCCATGTTCTTCTGCACTTCCTCTCT	exon sense-overlapping	NM_001190379	Camta2	calmodulin binding transcription activator 2	-	70669462	70688105	88.6538	49.3543	7.02805	5.0641	93.2229	89.3965	83.3421	55.7658	46.1617	46.1354	7.07915	7.0375	6.9675	5.22723	4.96778	4.9973
ASMM10P046998	2.41268e-05	5.3667e-05	3.90129	up	noncoding	ENSMUST00000125687	Camta2	Ensembl	4411	chr11	-	70669465	70683776		chr11:70683628-70683776	TGGTGATATTCTAAACAGGGCTTCTCTTCCCAAGTCCATGTTCTTCTGCACTTCCTCTCT	exon sense-overlapping	NM_178116	Camta2	calmodulin binding transcription activator 2	-	70669462	70688105	88.6538	49.3543	7.02805	5.0641	93.2229	89.3965	83.3421	55.7658	46.1617	46.1354	7.07915	7.0375	6.9675	5.22723	4.96778	4.9973
ASMM10P039732	3.42515e-05	7.1611e-05	9.663	up	noncoding	AK144425	AK144425	Genbank	1006	chr8	-	95089682	95090676		chr8:95090278-95090676	TCTGGGTTCTCAATACAGGGATGTACATGTACACACACCTTACTCTTCATCCCTTGGACA	natural antisense	NM_028805	Katnb1	katanin p80 (WD40-containing) subunit B 1	+	95081200	95099874	56.3869	11.7603	6.36207	3.0896	62.7765	54.2901	52.0941	10.1889	14.5429	10.549	6.51301	6.31146	6.26175	2.93218	3.37101	2.96562
ASMM10P056196	7.06024e-06	2.0023e-05	2.12366	up	noncoding	TCONS_00013585	XLOC_010800	Alexander et al 2013	3525	chr17	-	39842994	39847253	TCONS_00013581, TCONS_00013588	chr17:39846955-39847212	TATTCCTAGCTCTGGAATTACCGCGGCTGCTGGCACCAGACTTGCCCTCCAATGGATCCT	intergenic							3501.62	4267.56	12.4544	11.3679	3741.93	3500.47	3262.45	4602.57	4253.67	3946.44	12.4791	12.4335	12.4506	11.4338	11.3432	11.3266
ASMM10P030982	8.22165e-06	2.2582e-05	2.19164	up	noncoding	ENSMUST00000181905	Gm10390	Ensembl	4269	chr5	-	120131484	120139263		chr5:120131522-120135580	AATATTTTAGATATACTGACTTATGCCATGAAAGTGAACCCTGCCCGCTTCCCCCTGCTC	natural antisense	NM_028762	Rbm19	RNA binding motif protein 19	+	120116512	120198971	457.377	486.731	9.46503	8.33302	461.115	458.798	452.217	514.164	492.844	453.184	9.43304	9.44486	9.5172	8.37969	8.33812	8.28125
ASMM10P019185	0.00127206	0.00168249	3.70785	up	noncoding	AK136590	AK136590	Genbank	882	chr19	-	38929988	38930868		chr19:38930014-38930868	AGTCGCATTTGTAAGCCTACCCACACACCTCTAAATATGCACACTAAATAAAAATGTAAA	bidirectional	NM_008234	Hells	helicase, lymphoid specific	+	38930989	38968277	38.0707	22.157	5.79095	3.90037	34.1414	39.6062	40.4645	21.1292	28.6553	16.6866	5.62448	5.85998	5.88841	3.8645	4.29528	3.54133
ASMM10P033348	0.000892523	0.00121527	2.875	up	noncoding	ENSMUST00000162991	Ctnna2	Ensembl	684	chr6	-	76882755	76902888		chr6:76902545-76902888	TATCTCTTTCAGCACCTAAGGCCTTCATAACCTCTTTCTCCTAGGTAATTCCCAGTTGTT	exon sense-overlapping	NM_001109764	Ctnna2	catenin (cadherin associated protein), alpha 2	-	76881636	77979667	49.8829	37.4278	6.17522	4.65165	57.3649	42.839	49.4449	41.3319	40.0645	30.8871	6.37584	5.97203	6.17778	4.79119	4.76394	4.39982
ASMM10P033348	0.000892523	0.00121527	2.875	up	noncoding	ENSMUST00000162991	Ctnna2	Ensembl	684	chr6	-	76882755	76902888		chr6:76902545-76902888	TATCTCTTTCAGCACCTAAGGCCTTCATAACCTCTTTCTCCTAGGTAATTCCCAGTTGTT	exon sense-overlapping	NM_145732	Ctnna2	catenin (cadherin associated protein), alpha 2	-	76881636	77979667	49.8829	37.4278	6.17522	4.65165	57.3649	42.839	49.4449	41.3319	40.0645	30.8871	6.37584	5.97203	6.17778	4.79119	4.76394	4.39982
ASMM10P021902	4.30008e-05	8.6032e-05	2.72022	up	noncoding	NR_015463	9430008C03Rik	RefSeq	3175	chr2	-	158353699	158361509		chr2:158361135-158361196	AATCCATTGACCAGGATTTAAGTTGAGACTCCCCCAGGACCCCGGGTGCAGCATCTGGGT	intergenic							113.216	90.8912	7.40199	5.95826	111.404	117.112	111.131	94.641	97.3605	80.672	7.3432	7.43756	7.4252	6.00091	6.05051	5.82338
ASMM10P041633	7.67909e-05	0.000140567	2.44841	up	noncoding	NR_045841	4933407G14Rik	RefSeq	1262	chr10	+	75449509	75463104		chr10:75463044+75463104	TGCAACCACCAGTTCTAATGAGCAGACCTCTCACCCACCAATAAAGTAAAATTTTAAAAC	intergenic							54.989	48.1815	6.328	5.03616	59.8206	52.0308	53.1156	48.8449	45.3159	50.3838	6.43958	6.25184	6.29259	5.04059	4.94251	5.12538
ASMM10P046296	8.1007e-07	4.002e-06	9.10144	up	noncoding	AK076662	AK076662	Genbank	1019	chr11	-	6415210	6416225		chr11:6415264-6416225	GCACAAGCAGCCCCCTCATTTTAAAGATTATGAAATACTTTTTAAATGTCCTACTTTCCA	natural antisense	NM_008907	Ppia	peptidylprolyl isomerase A	+	6415869	6419810	194.746	47.2209	8.19097	5.00487	197.271	200.382	186.586	51.0875	47.2751	43.3	8.17237	8.21248	8.18805	5.10894	5.00453	4.90114
ASMM10P020030	4.95992e-05	9.7187e-05	7.39452	up	noncoding	ENSMUST00000163160	Gm17197	Ensembl	452	chr19	+	56364261	56366241		chr19:56366181+56366241	CAGGGGCTTCAGTATGCTCTGCCTTTGTATAAATTGACATCCTCCACAATAAAATGTTTG	natural antisense	NM_008733	Nrap	nebulin-related anchoring protein	-	56320040	56390035	51.4887	14.5157	6.2297	3.34324	46.7175	51.9245	55.8243	11.9352	15.5752	16.0366	6.07552	6.24728	6.3663	3.08245	3.46018	3.4871
ASMM10P020030	4.95992e-05	9.7187e-05	7.39452	up	noncoding	ENSMUST00000163160	Gm17197	Ensembl	452	chr19	+	56364261	56366241		chr19:56366181+56366241	CAGGGGCTTCAGTATGCTCTGCCTTTGTATAAATTGACATCCTCCACAATAAAATGTTTG	natural antisense	NM_198059	Nrap	nebulin-related anchoring protein	-	56320040	56390035	51.4887	14.5157	6.2297	3.34324	46.7175	51.9245	55.8243	11.9352	15.5752	16.0366	6.07552	6.24728	6.3663	3.08245	3.46018	3.4871
ASMM10P016914	7.7482e-07	3.86e-06	3.21791	up	noncoding	uc008bol.2	DQ725142	UCSC_knowngene	67	chr17	+	27358713	27358780		chr17:27358720+27358780	ATAGGACCTCGCTGCTAATGCTGGAGTTTTTCATGCTTCTCTGGACAGTGCCCTCCCCCC	intergenic							211.31	145.241	8.31217	6.62604	217.97	217.462	198.497	153.349	145.413	136.961	8.31835	8.33306	8.28509	6.67979	6.61644	6.5819
ASMM10P052737	6.07371e-06	1.7743e-05	3.05271	up	noncoding	ENSMUST00000164275	Iars	Ensembl	889	chr13	+	49708215	49715156		chr13:49715091+49715156	ATACTGTCTCTACCTCAGCTCCTTTCTAGGTCCCTCGTCTTGTTGGTATTAGGATTCTCT	exon sense-overlapping	NM_172015	Iars	isoleucine-tRNA synthetase	+	49682129	49734267	168.845	121.84	7.98887	6.37878	175.482	169.207	161.846	121.886	116.743	126.893	8.00647	7.98314	7.97699	6.3517	6.30829	6.47633
ASMM10P013572	8.44243e-06	2.3069e-05	4.80369	up	noncoding	uc007wff.2	DQ686591	UCSC_knowngene	93	chr15	+	74647513	74647606		chr15:74647546+74647606	AATTATCTAAATAATCTCTCATATGGTTAATGAGATATTACTAACCCCCGCCTACTCTCT	intergenic							110.812	50.1947	7.36036	5.09622	116.271	115.115	101.049	49.0489	54.6081	46.9271	7.4044	7.40913	7.26757	5.04543	5.2212	5.02204
ASMM10P011816	2.27565e-06	8.331e-06	2.37673	up	noncoding	ENSMUST00000147957	Gpr137c	Ensembl	1395	chr14	+	45219718	45223922		chr14:45223665+45223922	CATTCACATGCACATACCCCCTCACAGATACATAGTTTAAAAATAGAACCTTGATCATTA	exon sense-overlapping	NM_027518	Gpr137c	G protein-coupled receptor 137C	+	45219716	45280976	42.4719	38.3567	5.95073	4.70175	41.8692	42.2949	43.2517	38.9901	39.2037	36.8763	5.9127	5.95599	5.9835	4.71355	4.73471	4.657
humanlincRNA1773+_P1	2.2057e-07	1.669e-06	3.0865	up	noncoding	humanlincRNA1773+	humanlincRNA1773	lincRNA	10786	chr18	+	55538589	55549375		chr18:55549316+55549375	TTTCTGTTAGGAGACATTTTAAAACGTATTAGCACCCTCCCCCTAAGCCATCAGCCTAAC	intergenic							1607.71	1285.61	11.3311	9.70517	1650.53	1653.66	1518.94	1344.19	1298.26	1214.38	11.3111	11.3607	11.3217	9.73405	9.70536	9.6761
ASMM10P051057	9.03885e-06	2.4329e-05	3.89655	up	noncoding	NR_033562	Gm1995	RefSeq	4341	chr12	+	87861349	87865690	NR_033570	chr12:87865628+87865690	CTTTGTCCCCTCTTCTACCATCTGTAAACAAGTTTTTAAAAACATAGATGAATGGTACCA	intergenic							64.0034	35.5002	6.55243	4.59023	68.2686	60.9111	62.8305	36.9035	32.866	36.7311	6.63003	6.47466	6.5526	4.63381	4.48613	4.65076
ASMM10P019804	9.16692e-05	0.000162867	2.2924	up	noncoding	AK089623	AK089623	Genbank	1704	chr19	+	32841965	32843664		chr19:32843604+32843664	GCTGCCATGTGGGTGCTGGGAATTGAACCCTGGTCCTTTGGAAGAACAGCCAGTGTTCTT	intergenic							222.436	216.972	8.3891	7.19224	217.929	241.91	207.469	221.735	232.194	196.985	8.31761	8.5036	8.34608	7.19872	7.27238	7.10562
ASMM10P019308	3.52644e-06	1.1613e-05	6.10894	up	noncoding	uc008hss.1	AK029443	UCSC_knowngene	1762	chr19	-	46303592	46305611		chr19:46303606-46304850	TCATCCCCCAAACCCCAAACCCACGTGGTGACAAATAAGAAATAAAATCATTTTAGAAAG	bidirectional	NM_001177370	Nfkb2	nuclear factor of kappa light polypeptide gene enhancer in B cells 2, p49/p100	+	46305929	46312090	236.395	85.7105	8.48456	5.87364	238.962	242.987	227.237	91.6021	89.6644	75.8649	8.45969	8.51228	8.48171	5.9493	5.93938	5.73223
ASMM10P019308	3.52644e-06	1.1613e-05	6.10894	up	noncoding	uc008hss.1	AK029443	UCSC_knowngene	1762	chr19	-	46303592	46305611		chr19:46303606-46304850	TCATCCCCCAAACCCCAAACCCACGTGGTGACAAATAAGAAATAAAATCATTTTAGAAAG	bidirectional	NM_019408	Nfkb2	nuclear factor of kappa light polypeptide gene enhancer in B cells 2, p49/p100	+	46305694	46312090	236.395	85.7105	8.48456	5.87364	238.962	242.987	227.237	91.6021	89.6644	75.8649	8.45969	8.51228	8.48171	5.9493	5.93938	5.73223
ASMM10P046032	0.000138968	0.00023254	2.2844	up	noncoding	AK135697	AK135697	Genbank	2877	chr10	+	112975621	113028222		chr10:113028133+113028222	TTGAAAAGCAGAGGCCATGAATTCTCTTTCCCTCTTTAGGCCTTCATATGTGAATTTCCT	intergenic							66.1499	61.9821	6.60021	5.40839	70.7696	62.5398	65.1403	57.4218	64.8977	63.6267	6.67599	6.51301	6.61163	5.27135	5.47281	5.48103
ASMM10P049736	2.36989e-05	5.291e-05	11.975	up	noncoding	ENSMUST00000144706	Slc25a10	Ensembl	1658	chr11	+	120491887	120498593		chr11:120497202+120497383	AATCAAATTCACAAGGTATCCCAGGCCAAGATAATTCCTGTGTCGCTTCTCTTGGAGACC	exon sense-overlapping	NM_013770	Slc25a10	solute carrier family 25 (mitochondrial carrier, dicarboxylate transporter), member 10	+	120491836	120501161	51.6268	7.49605	6.23051	2.64856	54.242	52.3427	48.2957	10.0921	6.76378	5.63228	6.28864	6.25949	6.14341	2.92361	2.63089	2.39118
humanlincRNA0498-_P1	1.96931e-05	4.5716e-05	3.3047	up	noncoding	humanlincRNA0498-	humanlincRNA0498	lincRNA	7613	chr10	-	119058078	119065691		chr10:119058352-119058411	GCTTTTAGAGTCACTGTAGGATGAGAAGCCATTCTTTCTTCCTTCCATGTCTGGGAGAGA	intergenic							63.2428	41.3254	6.53527	4.81075	58.2057	67.7552	63.7675	42.5127	40.3239	41.1396	6.39614	6.63104	6.57864	4.83472	4.77374	4.82379
ASMM10P056193	0.00054286	0.000776859	3.15718	up	noncoding	TCONS_00013581	XLOC_010800	Alexander et al 2013	3627	chr17	-	39842994	39847253	TCONS_00013579, TCONS_00013580, TCONS_00013582, TCONS_00013583, TCONS_00013584, TCONS_00013585, TCONS_00013586	chr17:39845615-39845861	GACGGCGGGGGCGCAACGTCGGGGAACCGGGAAGCCCCCTGACCCTCCGGGCGAAGCCAG	intergenic							61.2114	42.3634	6.48623	4.82759	61.7055	64.3986	57.5301	46.544	47.1967	33.3494	6.48713	6.55777	6.4138	4.97018	5.00255	4.51005
ASMM10P054723	1.89515e-05	4.4434e-05	2.40289	up	noncoding	TCONS_00013576	XLOC_010763	Alexander et al 2013	654	chr17	-	36497317	36513881	TCONS_00013574	chr17:36497530-36497587	ATGACATCTGCTTCCTGTTTCCCAGCCTCCCATGCAACAACTATAGAACCCTGGAACCTG	intergenic							202.517	186.539	8.24468	6.97991	206.094	212.328	189.127	178.23	193.383	188.004	8.22952	8.29783	8.2067	6.88858	7.01693	7.03423
ASMM10P015056	1.848e-08	3.8e-07	5.2624	up	noncoding	TCONS_00012129	XLOC_009064	Alexander et al 2013	383	chr16	+	30694624	30699223		chr16:30699162+30699223	TTGAGAGGAGCTCGCCAGAAGGGTCTTCACACAACTCCACCCCTCAGCTGTTTTCTCGTG	intergenic							348.063	148.64	9.05339	6.65767	351.31	351.967	340.911	152.283	149.487	144.152	9.02385	9.05417	9.08216	6.66949	6.65116	6.65236
ASMM10P000045	0.000972581	0.00131287	2.50538	up	noncoding	ENSMUST00000000821	Usp32	Ensembl	3362	chr11	-	84985646	85029135		chr11:85017792-85022155	AAACATAAAGATTGCTCTTCTTCTCCATCTACAAATGGACTGTTTACCTTGACTACCAAT	exon sense-overlapping	NM_001029934	Usp32	ubiquitin specific peptidase 32	-	84984487	85139955	37.6397	32.4736	5.77818	4.45315	35.523	36.9256	40.4704	32.5732	37.9547	26.893	5.67969	5.76599	5.88886	4.46934	4.6875	4.20262
ASMM10P056209	3.34527e-06	1.1141e-05	4.1915	up	noncoding	TCONS_00015098	XLOC_011240	Alexander et al 2013	276	chr18	+	50208738	50209147		chr18:50208840+50208970	CAAAAACTAAGGCTAGTCATCTCGCTCAGTTTCCCACTTGAGCTGTTTGAAACTTGCATT	intergenic							164.866	86.0302	7.94954	5.88208	174.051	161.819	158.727	92.7191	86.3675	79.004	7.99469	7.90696	7.94698	5.96726	5.88668	5.79229
ASMM10P037130	2.162e-08	4.13e-07	6.63486	up	noncoding	NR_033532	B230206H07Rik	RefSeq	2935	chr7	-	141359177	141365110		chr7:141360454-141360879	TGGGAAGATGGGTGGATTACAGACCATGGTCCCAGAACACGCCCCACTTCCCCTGTATAG	natural antisense	NM_133191	Eps8l2	EPS8-like 2	+	141339001	141363016	365.408	123.64	9.13109	6.40102	367.212	377.029	351.985	125.024	124.331	121.564	9.0944	9.16346	9.13539	6.39027	6.39936	6.41343
ASMM10P021720	9.02427e-05	0.000160772	3.14574	up	noncoding	ENSMUST00000117833	Gm14142	Ensembl	296	chr2	-	150946326	150946809		chr2:150946340-150946416	CTTGCTTTGTGGAAACAAAAAGCGCCTGAGCTCCTGGAGCCCATCCCCTGGGAATCCATG	intron sense-overlapping	NM_207204	Ninl	ninein-like	-	150934518	151009398	73.6421	50.4434	6.7563	5.1029	75.7315	78.2783	66.9166	48.2225	56.4983	46.6094	6.77106	6.84944	6.64841	5.02287	5.27388	5.01196
ASMM10P037404	3.598e-08	5.76e-07	5.55186	up	noncoding	AK139565	AK139565	Genbank	1722	chr7	+	16477634	16479353		chr7:16479290+16479353	GTTCTGGGAACTCGTTCTGAAACACTAAGCCCCCACCATCTAATAAATATCTGTTTATTA	bidirectional	NM_008718	Npas1	neuronal PAS domain protein 1	-	16455720	16476780	214.14	84.4401	8.3329	5.85993	215.654	220.529	206.237	85.8023	86.2437	81.2743	8.30241	8.35754	8.33875	5.85921	5.88549	5.83509
ASMM10P042044	6.2641e-07	3.34e-06	2.41935	up	noncoding	ENSMUST00000137347	Ftcd	Ensembl	2914	chr10	+	76575651	76590338		chr10:76584104+76584169	TCTTAGCTCGGGGCTCGGGGTAAGAGTGTCTGTCTCCCCTTCTTTAAGTCTCTCCCACTG	exon sense-overlapping	NM_080845	Ftcd	formiminotransferase cyclodeaminase	+	76575647	76590338	333.973	315.525	8.99553	7.72091	349.45	332.635	319.832	330.077	316.946	299.551	9.01478	8.96691	9.00491	7.75567	7.70918	7.69789
ASMM10P025992	0.000116235	0.000199675	4.38449	up	noncoding	NR_040381	Rbm46os	RefSeq	3261	chr3	+	82904476	82943638		chr3:82904545+82904605	AGCCAAGTTTCTTTGATGTCAGGTCCCAGCTTCGCTTCACACAACGACTGGTAGCTTTTG	bidirectional	NM_023624	Lrat	lecithin-retinol acyltransferase (phosphatidylcholine-retinol-O-acyltransferase)	-	82892581	82903974	43.0044	20.4837	5.95995	3.82754	35.6534	46.2603	47.0996	20.9037	19.1949	21.3525	5.68681	6.08862	6.10442	3.85185	3.74848	3.88229
ASMM10P046369	1.501e-08	3.37e-07	2.7543	up	noncoding	AK047156	AK047156	Genbank	1298	chr11	-	18751326	18752622		chr11:18751382-18752622	AATGGGATGTTTTCATCTTCCCTGTTTCAAAAGGAAGTTGGTGTGATCTCCCCTCTCCCT	intergenic							702.317	597.853	10.0749	8.61317	720.568	722.596	663.786	619.677	596.283	577.599	10.0615	10.091	10.0721	8.61973	8.60182	8.61796
ASMM10P046502	1.74798e-05	4.1501e-05	8.87252	up	noncoding	TCONS_00004276	XLOC_003979	Alexander et al 2013	1415	chr11	-	31708072	31712749	TCONS_00004275	chr11:31708089-31708239	GCTCATCTATCCAGCCCCCAAGTGAAAGTTTCTAATCCAGCCAATTGAGAATATACACAG	intergenic							77.1189	18.4797	6.82429	3.67495	79.7117	81.5734	70.0716	15.5668	19.8165	20.0557	6.84944	6.90778	6.71565	3.44008	3.79118	3.79359
ASMM10P010688	1.8193e-07	1.482e-06	5.05843	up	noncoding	ENSMUST00000140967	Gm5087	Ensembl	959	chr14	-	13263132	13284630		chr14:13263160-13263742	CATGTACTCAATGTTGATGGATGTCATCACCTTCCCCTCTACAACAATTAAACTGACTCC	exon sense-overlapping	NM_177813	Gm5087	predicted gene 5087	-	13157387	13284638	196.107	84.9323	8.20302	5.86433	196.152	198.875	193.295	88.7605	83.5973	82.4392	8.16094	8.20129	8.24683	5.90012	5.83923	5.85363
ASMM10P022031	9.0606e-07	4.346e-06	6.0132	up	noncoding	ENSMUST00000147051	Spata2	Ensembl	733	chr2	-	167484519	167485830		chr2:167485607-167485830	TCTGAAGCTGGGATAGGCACCAGTCAGAAGGGTAATGGTTTCTTGTTCCCCCCTTTTCAG	exon sense-overlapping	NM_170756	Spata2	spermatogenesis associated 2	-	167481135	167492874	109.263	39.9247	7.34556	4.75743	108.934	110.07	108.786	40.462	42.0023	37.3099	7.31154	7.33454	7.39061	4.76302	4.833	4.67627
ASMM10P050497	1.8016e-07	1.475e-06	2.94863	up	noncoding	NR_029464	5033406O09Rik	RefSeq	1730	chr12	-	111941990	111944482		chr12:111944011-111944066	CTTTCTGCAGAGTGGGGCCTCCACAGTCTGCACAGCTCGGCTCCCCATTCTCTCGTGAAG	intergenic							145.635	107.234	7.76119	6.20115	152.647	145.437	138.822	109.104	108.475	104.123	7.80068	7.74878	7.73412	6.20441	6.20544	6.19359
ASMM10P017477	0.000157577	0.000260127	3.74196	up	noncoding	ENSMUST00000135750	Ltbp1	Ensembl	3277	chr17	+	75384209	75392512		chr17:75384903+75385072	TTATTCTTTATGCTCTATCCCAGTATTTAGTGTGTGCATGAGCCCATCTCCCATAGAGGG	exon sense-overlapping	NM_019919	Ltbp1	latent transforming growth factor beta binding protein 1	+	75005528	75392967	46.9487	26.7447	6.09296	4.18916	47.0889	50.8961	42.8611	29.8461	27.7585	22.6296	6.08779	6.22193	5.96916	4.35081	4.2536	3.96308
ASMM10P017477	0.000157577	0.000260127	3.74196	up	noncoding	ENSMUST00000135750	Ltbp1	Ensembl	3277	chr17	+	75384209	75392512		chr17:75384903+75385072	TTATTCTTTATGCTCTATCCCAGTATTTAGTGTGTGCATGAGCCCATCTCCCATAGAGGG	exon sense-overlapping	NM_206958	Ltbp1	latent transforming growth factor beta binding protein 1	+	75178809	75392967	46.9487	26.7447	6.09296	4.18916	47.0889	50.8961	42.8611	29.8461	27.7585	22.6296	6.08779	6.22193	5.96916	4.35081	4.2536	3.96308
ASMM10P042278	0.000190689	0.00030729	4.73694	up	noncoding	AK138488	AK138488	Genbank	3077	chr9	-	117671011	117674088		chr9:117671219-117674088	TGTGAAGACTTGTTCTTCACAGCTTCGAAAGTGCATACCCTAATCCTCACACTCTGAGGT	intergenic							50.053	22.4852	6.18047	3.93652	50.7407	54.271	45.1474	26.3464	22.9183	18.1908	6.1898	6.31095	6.04066	4.16911	3.98721	3.65323
ASMM10P046650	1.76845e-06	6.995e-06	2.84163	up	noncoding	AK142071	AK142071	Genbank	1916	chr11	-	51540729	51542643		chr11:51540827-51542643	TTTTTTGTTTGTTTGCTTGTGTTCTTTTGAGACAGGGTTCTCTGTGTAGCCCTAGCAGTC	intronic antisense	NM_153393	Col23a1	collagen, type XXIII, alpha 1	+	51289919	51583925	66.0991	50.2896	6.60449	5.09777	66.4851	66.6685	65.1438	52.1954	48.1263	50.5471	6.59302	6.60851	6.61195	5.13478	5.02852	5.13002
ASMM10P053722	0.000122381	0.000208329	2.32537	up	noncoding	ENSMUST00000139359	Mum1l1	Ensembl	450	chrX	+	139210107	139213285		chrX:139213214+139213274	CTACCAAAGTGCCTGTGACAGAGGGTGAGACTTTTTTTTCCAGTTTCATCAGATGTCTTC	exon sense-overlapping	NM_001164630	Mum1l1	melanoma associated antigen (mutated) 1-like 1	+	139210043	139238335	66.2991	61.4439	6.60906	5.3916	64.9814	66.4801	67.4358	68.4267	56.0012	59.9037	6.56287	6.60303	6.66127	5.52881	5.26117	5.38481
ASMM10P003960	1.99526e-05	4.6268e-05	7.8105	up	noncoding	ENSMUST00000181185	Gm26564	Ensembl	2777	chr10	-	34295911	34298907		chr10:34297074-34297342	GGCAATCCAGGAATAGAGAAGCGAATTCACCAGCTCACAGGCCCTCCTTATTTCGGACAC	natural antisense	NM_030203	Tspyl4	TSPY-like 4	+	34297420	34301320	160.053	45.4965	7.90246	4.93705	164.783	162.842	152.535	54.3507	41.6302	40.5087	7.90857	7.91741	7.8814	5.18983	4.8218	4.79951
ASMM10P038958	2.32941e-05	5.2296e-05	2.70435	up	noncoding	ENSMUST00000130402	Tspan4	Ensembl	577	chr7	+	141491488	141492960		chr7:141491712+141491773	TGGCAGGGTGGGTGTTGTGGCTACCTCTTCACCCAGTCCTTGGCTTTCTTCCTGCTTCTA	exon sense-overlapping	NM_053082	Tspan4	tetraspanin 4	+	141475235	141493427	51.0157	40.5066	6.21577	4.78048	54.9427	46.9565	51.1478	42.5988	39.4067	39.5142	6.30739	6.1115	6.2284	4.83763	4.74218	4.76163
ASMM10P025471	0.00153369	0.00200377	5.52247	up	noncoding	ENSMUST00000136052	Gm15540	Ensembl	674	chr3	-	142743660	142744681		chr3:142743694-142744187	GGGGATCTGATGACCTCTTCTGTTATACATGAGTTTGTACACACACAAACATATTTTAAA	natural antisense	NM_173763	Ccbl2	cysteine conjugate-beta lyase 2	+	142701079	142744910	37.2473	14.0189	5.75589	3.29058	39.62	37.082	35.0398	15.6152	19.1354	7.30612	5.83253	5.77147	5.66368	3.44457	3.74534	2.68184
ASMM10P012247	0.000106445	0.000184924	6.93874	up	noncoding	TCONS_00009568	XLOC_007381	Alexander et al 2013	1348	chr14	+	99680455	99686796		chr14:99681267+99681432	AATGTCTCTATCAAATCCCTCTCCTCAGGGCTCAGGAAATTCTTCTGAAGAGGATGCAGA	intergenic							180.752	57.9448	8.08611	5.29143	185.63	181.142	175.484	52.2957	49.781	71.7578	8.08354	8.07887	8.09591	5.13724	5.08185	5.65521
ASMM10P029269	3.8e-09	1.64e-07	3.69535	up	noncoding	AK045054	AK045054	Genbank	819	chr4	+	108380422	108381241		chr4:108380838+108381241	CACCCCCTCCTTACACTGTCTTCTGTAAGTTGAGCATTAATTAACTCTTCACATTTTTAA	intronic antisense	ENSMUST00000053157	Fam159a	family with sequence similarity 159, member A	-	108367776	108383349	438.778	274.738	9.40853	7.52282	449.409	448.209	418.716	282.331	277.635	264.247	9.39749	9.41672	9.41139	7.53543	7.52363	7.5094
ASMM10P001167	5.66649e-05	0.000108863	13.7198	up	noncoding	ENSMUST00000124459	Gpr68	Ensembl	567	chr12	-	100887683	100908198		chr12:100899271-100908098	CCAGAGAGAGGAGTCCCCAGCCTTTCCAGGAGGCGCACGCACTGCACCAGAGGACATCAG	exon sense-overlapping	NM_175493	Gpr68	G protein-coupled receptor 68	-	100876681	100908198	103.491	16.1834	7.25635	3.47816	100.964	114.055	95.4552	19.6623	16.8089	12.0792	7.20073	7.39061	7.17771	3.76887	3.5693	3.09631
ASMM10P016753	5.973e-08	7.64e-07	4.11763	up	noncoding	ENSMUST00000136975	Ppp2r1a	Ensembl	811	chr17	+	20958740	20960598		chr17:20959321+20959388	TATGTGGCCAGTTATCATTAAAGGGGATTTTTCTGACCTTGGCTCCCTCCTTCCTTCTCT	exon sense-overlapping	NM_016891	Ppp2r1a	protein phosphatase 2, regulatory subunit A, alpha	+	20945453	20965905	773.323	438.375	10.2303	8.18847	793.374	790.978	735.618	441.249	453.544	420.332	10.2109	10.2378	10.2421	8.15883	8.22074	8.18583
ASMM10P003348	5.16745e-06	1.5686e-05	2.55158	up	noncoding	ENSMUST00000162620	Rsrc1	Ensembl	3140	chr3	+	66985684	67085227		chr3:66996597+67082533	ACCAGAAGGTAGGTCCAGGTCAAGGCCTCGTCCACGCTCACATAGTAGAAGCAGTGAAAG	exon sense-overlapping	NM_025822	Rsrc1	arginine/serine-rich coiled-coil 1	+	66985671	67358403	163.058	141.005	7.93397	6.58258	165.724	167.557	155.894	148.452	144.869	129.694	7.91841	7.9678	7.91569	6.62873	6.6109	6.50809
ASMM10P028146	3.48e-09	1.57e-07	2.33781	up	noncoding	NR_045911	Gm13031	RefSeq	924	chr4	-	140947665	140957902		chr4:140947679-140948093	CCTTTCTTGCTGTGTCTGCCCCTCCCTGTTTTAAATAAACAGTCCAGTCTGTTGAGGTCA	natural antisense	NM_008812	Padi2	peptidyl arginine deiminase, type II	+	140906359	140952586	753.75	768.054	10.1976	8.97241	784.756	768.288	708.205	791.605	772.431	740.127	10.1985	10.205	10.1892	8.98	8.96722	8.97001
MM9LINCRNAEXON11658-_P1	6.09799e-06	1.7801e-05	6.03685	up	noncoding	mouselincRNA0301-	mouselincRNA0301	lincRNA	18875	chr12	-	15996900	16015775		chr12:16001208-16001267	AACATTCTATCAGACCTCCAGCCTCTGTAATGCTTTTTAATCTTATGGACATTGCTCTAA	intergenic							119.858	43.5296	7.48269	4.88889	114.307	118.39	126.877	43.3883	41.6461	45.5543	7.383	7.45323	7.61183	4.8643	4.82232	4.98006
ASMM10P025609	2.3661e-07	1.738e-06	3.21828	up	noncoding	ENSMUST00000120582	Gm15467	Ensembl	445	chr3	+	8881198	8881643		chr3:8881543+8881643	TCTGTCAACCGAAGCCTAAGGTCCAAACCAAGGCAGGGCCCAGGCTTCAGCTCCAGCCCA	intronic antisense	NM_025434	Mrps28	mitochondrial ribosomal protein S28	-	8802145	8923857	3287.69	2606.29	12.3678	10.6815	3361.56	3269.99	3231.53	2708.46	2626.1	2484.32	12.343	12.3461	12.4142	10.691	10.6789	10.6745
humanlincRNA0367-_P1	0.000173617	0.000283287	4.44197	up	noncoding	humanlincRNA0367-	humanlincRNA0367	lincRNA	16616	chr2	-	93339171	93355787		chr2:93339185-93339244	CTTAGAAATATAACCGGCCTCCCTCTGGAAAACAAAGATGTCATTAGGCAGGATGGATGA	intergenic							52.9272	25.5243	6.26935	4.11815	58.2477	49.5363	50.9977	20.8165	29.6723	26.0839	6.39802	6.18651	6.22353	3.84722	4.34433	4.1629
ASMM10P056778	6.3983e-07	3.401e-06	4.65776	up	noncoding	uc007uga.2	Dleu2	UCSC_knowngene	1377	chr14	-	61602835	61648813	uc007ugc.2	chr14:61603760-61632436	TCTTAATAAGCATTAATTCTCTCTCTCGGGCAGAAACCTACGTGTTCCTCTTCCAGAGAG	intronic antisense	NM_001039105	Kcnrg	potassium channel regulator	+	61607456	61612833	331.389	160.169	8.98415	6.76452	353.005	331.69	309.473	169.116	162.341	149.05	9.03236	8.96154	8.95856	6.81529	6.77308	6.70517
ASMM10P056778	6.3983e-07	3.401e-06	4.65776	up	noncoding	uc007uga.2	Dleu2	UCSC_knowngene	1377	chr14	-	61602835	61648813	uc007ugc.2	chr14:61603760-61632436	TCTTAATAAGCATTAATTCTCTCTCTCGGGCAGAAACCTACGTGTTCCTCTTCCAGAGAG	intronic antisense	NM_001164220	Trim13	tripartite motif-containing 13	+	61598225	61605945	331.389	160.169	8.98415	6.76452	353.005	331.69	309.473	169.116	162.341	149.05	9.03236	8.96154	8.95856	6.81529	6.77308	6.70517
ASMM10P056778	6.3983e-07	3.401e-06	4.65776	up	noncoding	uc007uga.2	Dleu2	UCSC_knowngene	1377	chr14	-	61602835	61648813	uc007ugc.2	chr14:61603760-61632436	TCTTAATAAGCATTAATTCTCTCTCTCGGGCAGAAACCTACGTGTTCCTCTTCCAGAGAG	intronic antisense	NM_206974	Kcnrg	potassium channel regulator	+	61607456	61612833	331.389	160.169	8.98415	6.76452	353.005	331.69	309.473	169.116	162.341	149.05	9.03236	8.96154	8.95856	6.81529	6.77308	6.70517
ASMM10P015576	3.89041e-05	7.9414e-05	2.4291	up	noncoding	uc008aml.1	AK143195	UCSC_knowngene	1001	chr17	-	13679493	13683487		chr17:13679720-13679976	CTGACTTTCCCACCCTTTCTTCCTTGACTTTTCTCAAGGGAGAGAAAGGAGAATGGATAC	intergenic							52.0163	45.9156	6.24552	4.96509	49.2126	53.2598	53.5765	43.9345	46.9949	46.8175	6.14784	6.28301	6.3057	4.88159	4.99602	5.01767
ASMM10P020115	2.45215e-05	5.433e-05	7.69874	up	noncoding	ENSMUST00000083890	Gm26315	Ensembl	321	chr2	-	7076093	7076414		chr2:7076107-7076414	TCTTCCTGCTTCAACTTTTTCCTTCTCCATCTGTTTTTGCATACAAGTGGGCAATGCAAA	intron sense-overlapping	NM_001110229	Celf2	CUGBP, Elav-like family member 2	-	6539698	7081302	47.0209	12.4171	6.09633	3.15171	47.118	49.8173	44.1273	14.2608	13.0755	9.9149	6.08894	6.19306	6.00699	3.31773	3.22223	2.91516
ASMM10P020115	2.45215e-05	5.433e-05	7.69874	up	noncoding	ENSMUST00000083890	Gm26315	Ensembl	321	chr2	-	7076093	7076414		chr2:7076107-7076414	TCTTCCTGCTTCAACTTTTTCCTTCTCCATCTGTTTTTGCATACAAGTGGGCAATGCAAA	intron sense-overlapping	NM_001110230	Celf2	CUGBP, Elav-like family member 2	-	6539698	7081302	47.0209	12.4171	6.09633	3.15171	47.118	49.8173	44.1273	14.2608	13.0755	9.9149	6.08894	6.19306	6.00699	3.31773	3.22223	2.91516
ASMM10P020115	2.45215e-05	5.433e-05	7.69874	up	noncoding	ENSMUST00000083890	Gm26315	Ensembl	321	chr2	-	7076093	7076414		chr2:7076107-7076414	TCTTCCTGCTTCAACTTTTTCCTTCTCCATCTGTTTTTGCATACAAGTGGGCAATGCAAA	intron sense-overlapping	NM_001110231	Celf2	CUGBP, Elav-like family member 2	-	6539698	7396198	47.0209	12.4171	6.09633	3.15171	47.118	49.8173	44.1273	14.2608	13.0755	9.9149	6.08894	6.19306	6.00699	3.31773	3.22223	2.91516
ASMM10P020115	2.45215e-05	5.433e-05	7.69874	up	noncoding	ENSMUST00000083890	Gm26315	Ensembl	321	chr2	-	7076093	7076414		chr2:7076107-7076414	TCTTCCTGCTTCAACTTTTTCCTTCTCCATCTGTTTTTGCATACAAGTGGGCAATGCAAA	intron sense-overlapping	NM_001110232	Celf2	CUGBP, Elav-like family member 2	-	6539698	7396000	47.0209	12.4171	6.09633	3.15171	47.118	49.8173	44.1273	14.2608	13.0755	9.9149	6.08894	6.19306	6.00699	3.31773	3.22223	2.91516
ASMM10P020115	2.45215e-05	5.433e-05	7.69874	up	noncoding	ENSMUST00000083890	Gm26315	Ensembl	321	chr2	-	7076093	7076414		chr2:7076107-7076414	TCTTCCTGCTTCAACTTTTTCCTTCTCCATCTGTTTTTGCATACAAGTGGGCAATGCAAA	intron sense-overlapping	NM_001160292	Celf2	CUGBP, Elav-like family member 2	-	6539698	7081302	47.0209	12.4171	6.09633	3.15171	47.118	49.8173	44.1273	14.2608	13.0755	9.9149	6.08894	6.19306	6.00699	3.31773	3.22223	2.91516
ASMM10P040896	6.47784e-05	0.000121903	3.98985	up	noncoding	ENSMUST00000145343	1810019D21Rik	Ensembl	984	chr8	+	106137064	106138525		chr8:106137106+106137166	TTGCTGCAGTCCGGCGAGACTCCTGGGACGAATCCATTCTTTCTCCTACTTCCTCTCTAG	bidirectional	NM_176838	Esrp2	epithelial splicing regulatory protein 2	-	106131182	106136974	97.4461	53.2584	7.17374	5.1774	104.841	91.8709	95.6267	56.9763	57.5087	45.2901	7.25629	7.08332	7.1816	5.2579	5.30249	4.97182
ASMM10P055829	1.067e-08	2.85e-07	2.49667	up	noncoding	TCONS_00000331	XLOC_000723	Alexander et al 2013	1098	chr1	+	186709861	186711226		chr1:186710228+186710514	AGCATCCTCCCCCCCCACACACACATGCACATAGGCGTGCATGCAGCATCCTCCCCCCAC	intergenic							6967.77	7630	13.5255	12.2055	7254.88	7042.18	6606.24	7926.76	7681.26	7281.99	13.5213	13.5341	13.5213	12.2193	12.2036	12.1937
ASMM10P056847	9.8854e-07	4.614e-06	2.59769	up	noncoding	uc008ckf.1	BC023719	UCSC_knowngene	977	chr17	+	36111428	36117123		chr17:36111483+36116196	AAGGTCCCAGGTGTTCGGCTATGACAAGATGAAGCTGGATGTCTCCTTCCCAGACGCTGG	natural antisense	NM_010395	H2-T10	histocompatibility 2, T region locus 10	-	36115875	36121435	354.08	311.58	9.07962	7.70239	352.736	362.782	346.723	322.744	315.562	296.432	9.02976	9.09821	9.11089	7.72226	7.70303	7.68188
ASMM10P031704	1.6621e-05	3.9865e-05	2.0331	up	noncoding	NR_027920	Msx1os	RefSeq	2188	chr5	+	37820563	37822751		chr5:37822633+37822751	ACGCTCCCCACCACTTAGTTATTGAGAACATCTTCGGGTTTTGCCTAGCTATGCTTTTTT	natural antisense	NM_010835	Msx1	msh homeobox 1	-	37820490	37824585	356.768	403.117	9.09311	8.06943	362.57	351.529	356.204	404.738	402.139	402.475	9.0767	9.05262	9.15001	8.03175	8.04797	8.12857
ASMM10P037605	1.4221e-07	1.289e-06	5.0994	up	noncoding	NR_033484	Gm10046	RefSeq	632	chr7	+	27765672	27770972		chr7:27765723+27765783	ACTAAACTGCCTGGAGTTCTCCCTGGAAGACTGTGTTTCCTAAGGCCCACCCCTCCAGAG	intergenic							257.512	112.476	8.61817	6.26784	263.36	263.227	245.948	116.469	109.03	111.929	8.60889	8.63467	8.61095	6.28888	6.21243	6.30222
ASMM10P011984	1.42384e-05	3.5061e-05	4.26744	up	noncoding	AK044257	AK044257	Genbank	491	chr1	-	186182256	186182744		chr1:186182287-186182744	TTTTCAATTCTGACTTTGGCCACAGGACCCAGCCATATGTCTTCCACATTCATTTTGCTG	intergenic							49.1674	24.5745	6.16659	4.07322	49.8353	47.2531	50.414	21.9914	26.2777	25.4544	6.16908	6.12313	6.20756	3.91796	4.17298	4.12872
ASMM10P043194	0.000229755	0.000362035	3.81513	up	noncoding	AK148359	AK148359	Genbank	1097	chr9	+	95407460	95408554		chr9:95408385+95408477	AAACATAATTACTGCAAAATTATCATAGTCTACCTGGAGCAGCCCACCTCGGCTGATGAC	bidirectional	NM_018763	Chst2	carbohydrate sulfotransferase 2	-	95400925	95407270	54.5158	30.9682	6.31379	4.38206	55.6053	54.9542	52.988	35.4742	32.805	24.6255	6.3258	6.3267	6.28888	4.58185	4.48298	4.08135
ASMM10P016897	2.50994e-05	5.5393e-05	4.29561	up	noncoding	uc008bmi.2	DQ696325	UCSC_knowngene	141	chr17	+	27340593	27340734		chr17:27340674+27340734	CACACACAAATGTCCAACCACAGGTCTTCCTGAGTCCTCTTTCAGGCCTAGTATTGGCTC	intergenic							35.0546	16.9564	5.66856	3.5657	31.8024	37.3863	35.9751	18.2205	15.6227	17.0261	5.52289	5.77961	5.7032	3.66387	3.4645	3.56873
ASMM10P014384	2.4279e-07	1.77e-06	33.2474	up	noncoding	ENSMUST00000134556	Eaf2	Ensembl	2377	chr16	-	36822562	36874814		chr16:36822781-36824657	AACAAAACCCAAAACAATGGAAGGAAGTAACCACCACCTTTCAGTTGGCTCGAGACACCT	exon sense-overlapping	NM_001113401	Eaf2	ELL associated factor 2	-	36792883	36828259	360.317	24.1843	9.10828	4.05311	352.588	371.677	356.688	22.2659	25.552	24.7349	9.02884	9.14238	9.15361	3.93689	4.13439	4.08804
ASMM10P014384	2.4279e-07	1.77e-06	33.2474	up	noncoding	ENSMUST00000134556	Eaf2	Ensembl	2377	chr16	-	36822562	36874814		chr16:36822781-36824657	AACAAAACCCAAAACAATGGAAGGAAGTAACCACCACCTTTCAGTTGGCTCGAGACACCT	exon sense-overlapping	NM_134111	Eaf2	ELL associated factor 2	-	36792883	36874826	360.317	24.1843	9.10828	4.05311	352.588	371.677	356.688	22.2659	25.552	24.7349	9.02884	9.14238	9.15361	3.93689	4.13439	4.08804
ASMM10P002965	1.5331e-07	1.342e-06	3.1659	up	noncoding	ENSMUST00000154025	Tmem125	Ensembl	203	chr4	-	118542601	118543249		chr4:118542634-118543128	ATGTTTAGAGTTTGTCCTGTCATCCACTGTGGCACCACCAGCTTCCTCCGACAGCCTGGA	exon sense-overlapping	NM_172383	Tmem125	transmembrane protein 125	-	118540940	118543726	216.76	151.336	8.34987	6.68725	222.531	217.912	209.836	150.627	152.65	150.73	8.34661	8.33875	8.36424	6.6537	6.68638	6.72168
ASMM10P018711	0.000184665	0.000298986	6.74939	up	noncoding	ENSMUST00000126177	Gm16286	Ensembl	679	chr18	+	80206845	80207776	ENSMUST00000125352, ENSMUST00000155879	chr18:80207612+80207684	ATGTATATATAGTCAGACGGACCTTAAACTCGCCGCCTCAGTCTCAGAGTTCTGGGATTA	exon sense-overlapping	NM_001038608	Txnl4a	thioredoxin-like 4A	+	80206797	80212732	46.0478	14.1888	6.06344	3.30868	49.7941	41.2545	47.0949	13.9812	17.8034	10.7817	6.16709	5.91898	6.10425	3.28953	3.65257	2.98396
ASMM10P018711	0.000184665	0.000298986	6.74939	up	noncoding	ENSMUST00000126177	Gm16286	Ensembl	679	chr18	+	80206845	80207776	ENSMUST00000125352, ENSMUST00000155879	chr18:80207612+80207684	ATGTATATATAGTCAGACGGACCTTAAACTCGCCGCCTCAGTCTCAGAGTTCTGGGATTA	exon sense-overlapping	NM_001042408	Txnl4a	thioredoxin-like 4A	+	80206866	80212732	46.0478	14.1888	6.06344	3.30868	49.7941	41.2545	47.0949	13.9812	17.8034	10.7817	6.16709	5.91898	6.10425	3.28953	3.65257	2.98396
ASMM10P018711	0.000184665	0.000298986	6.74939	up	noncoding	ENSMUST00000126177	Gm16286	Ensembl	679	chr18	+	80206845	80207776	ENSMUST00000125352, ENSMUST00000155879	chr18:80207612+80207684	ATGTATATATAGTCAGACGGACCTTAAACTCGCCGCCTCAGTCTCAGAGTTCTGGGATTA	exon sense-overlapping	NM_025299	Txnl4a	thioredoxin-like 4A	+	80206797	80225851	46.0478	14.1888	6.06344	3.30868	49.7941	41.2545	47.0949	13.9812	17.8034	10.7817	6.16709	5.91898	6.10425	3.28953	3.65257	2.98396
ASMM10P018711	0.000184665	0.000298986	6.74939	up	noncoding	ENSMUST00000126177	Gm16286	Ensembl	679	chr18	+	80206845	80207776	ENSMUST00000125352, ENSMUST00000155879	chr18:80207612+80207684	ATGTATATATAGTCAGACGGACCTTAAACTCGCCGCCTCAGTCTCAGAGTTCTGGGATTA	exon sense-overlapping	NM_178604	Txnl4a	thioredoxin-like 4A	+	80206845	80212732	46.0478	14.1888	6.06344	3.30868	49.7941	41.2545	47.0949	13.9812	17.8034	10.7817	6.16709	5.91898	6.10425	3.28953	3.65257	2.98396
ASMM10P017104	4.97934e-05	9.75e-05	2.21196	up	noncoding	ENSMUST00000172637	Vars	Ensembl	3731	chr17	+	35002713	35016322		chr17:35013198+35013264	TAGAGTGAGGGGAGGGGCACTGAAGGGGAATGCTTGGCTCATCTCCTTGCCCTCGTCCTC	exon sense-overlapping	NM_011690	Vars	valyl-tRNA synthetase	+	35000906	35016329	56.2286	54.2941	6.35636	5.21104	53.9733	59.5952	55.1172	57.9501	52.3447	52.5873	6.27835	6.44486	6.34587	5.28573	5.15795	5.18943
ASMM10P056327	3.1288e-07	2.08e-06	3.23051	up	noncoding	TCONS_00022751	XLOC_016869	Alexander et al 2013	319	chr4	+	127330243	127368735	TCONS_00022750	chr4:127330307+127331887	GAATGCTGGTACTTCAGAGCAAAATGCCTGGTCCCATTTCCTCACCTCCCACTCATGCTT	intronic antisense	NM_001160012	Gjb3	gap junction protein, beta 3	-	127325234	127330836	432.632	309.796	9.38542	7.69365	439.673	437.996	420.227	319.922	317.251	292.214	9.35366	9.38502	9.41756	7.70956	7.71311	7.65829
ASMM10P056327	3.1288e-07	2.08e-06	3.23051	up	noncoding	TCONS_00022751	XLOC_016869	Alexander et al 2013	319	chr4	+	127330243	127368735	TCONS_00022750	chr4:127330307+127331887	GAATGCTGGTACTTCAGAGCAAAATGCCTGGTCCCATTTCCTCACCTCCCACTCATGCTT	intronic antisense	NM_008127	Gjb4	gap junction protein, beta 4	-	127351085	127354081	432.632	309.796	9.38542	7.69365	439.673	437.996	420.227	319.922	317.251	292.214	9.35366	9.38502	9.41756	7.70956	7.71311	7.65829
ASMM10P056327	3.1288e-07	2.08e-06	3.23051	up	noncoding	TCONS_00022751	XLOC_016869	Alexander et al 2013	319	chr4	+	127330243	127368735	TCONS_00022750	chr4:127330307+127331887	GAATGCTGGTACTTCAGAGCAAAATGCCTGGTCCCATTTCCTCACCTCCCACTCATGCTT	intronic antisense	NM_010291	Gjb5	gap junction protein, beta 5	-	127354808	127358164	432.632	309.796	9.38542	7.69365	439.673	437.996	420.227	319.922	317.251	292.214	9.35366	9.38502	9.41756	7.70956	7.71311	7.65829
ASMM10P019245	9.8576e-07	4.603e-06	5.52659	up	noncoding	ENSMUST00000124954	Got1	Ensembl	720	chr19	-	43512253	43524485		chr19:43512267-43512643	ACAGAACTCACTGTGGCTTTACTCTAGCGCCTAAATGAAAAAATATTGTTCCTCCACTTT	exon sense-overlapping	NM_010324	Got1	glutamate oxaloacetate transaminase 1, soluble	-	43499752	43524605	52.036	19.7383	6.24392	3.77754	53.4153	51.4191	51.2735	20.8021	18.2359	20.1769	6.26547	6.23505	6.23126	3.8452	3.68353	3.80388
ASMM10P037930	5.0602e-07	2.901e-06	4.11048	up	noncoding	ENSMUST00000130327	Izumo1	Ensembl	2330	chr7	+	45624392	45628823		chr7:45627650+45627765	TCTTACTCCCTGGGATTCAGGAACCAGAACTGATTCTCTCTTCCGTAGCTCCCCACTCTA	exon sense-overlapping	NM_001018013	Izumo1	izumo sperm-egg fusion 1	+	45621810	45627242	126.89	67.0444	7.56479	5.52548	133.853	125.444	121.373	70.1477	67.4111	63.5742	7.61183	7.53775	7.54478	5.56734	5.52984	5.47925
ASMM10P037930	5.0602e-07	2.901e-06	4.11048	up	noncoding	ENSMUST00000130327	Izumo1	Ensembl	2330	chr7	+	45624392	45628823		chr7:45627650+45627765	TCTTACTCCCTGGGATTCAGGAACCAGAACTGATTCTCTCTTCCGTAGCTCCCCACTCTA	exon sense-overlapping	NM_028544	Rasip1	Ras interacting protein 1	+	45627536	45639092	126.89	67.0444	7.56479	5.52548	133.853	125.444	121.373	70.1477	67.4111	63.5742	7.61183	7.53775	7.54478	5.56734	5.52984	5.47925
ASMM10P001471	0.00227956	0.0028955	4.56556	up	noncoding	ENSMUST00000128974	Ezh1	Ensembl	819	chr11	-	101199302	101210578		chr11:101207380-101209379	TGAAGGAGAGCTTTCCACGCCACCCCAAATGTATATAAGCGCAAGAACAAGGAAATCAAG	exon sense-overlapping	NM_007970	Ezh1	enhancer of zeste homolog 1 (Drosophila)	-	101191114	101226450	35.0575	16.4534	5.66955	3.47876	36.6674	36.1791	32.3261	22.5373	9.55752	17.2654	5.72802	5.73492	5.54571	3.95498	2.89648	3.58481
ASMM10P057594	2.81706e-05	6.1024e-05	8.13811	up	noncoding	CB055629	humanlincRNA0575	lincRNA	699	chr5	-	148446514	148447214		chr5:148446545-148447189	CTTAAGAACAAGTGTGGTTTGAGGCCAGAGTGGTCAACAATTTGAGTTCCAGGACAGTCA	intergenic							36.1147	7.52468	5.71057	2.68587	31.2724	37.6356	39.4362	7.26254	6.05744	9.25406	5.50051	5.7873	5.8439	2.65745	2.5407	2.85947
ASMM10P027164	0.000554379	0.000791555	2.26041	up	noncoding	AK017909	AK017909	Genbank	1904	chr10	-	9622946	9624849		chr10:9622960-9624849	CATCATTGTGATTTACAAACATATGCTTCCCCTTCAATAAATGTCACGGCTTTCACAGCG	intergenic							45.8226	43.3691	6.05639	4.8798	42.9449	48.8633	45.6595	38.3184	44.7458	47.043	5.94949	6.1635	6.05617	4.68979	4.92275	5.02687
ASMM10P038243	2.6292e-07	1.861e-06	3.90984	up	noncoding	ENSMUST00000163297	Tmc3	Ensembl	3621	chr7	+	83584926	83618107		chr7:83618047+83618107	CTTTCTCTCTCTCTCCAAAATAAAATGGTAACTGCTTCCTCTTAAACCTAAAGCAAACTG	exon sense-overlapping	NM_177695	Tmc3	transmembrane channel-like gene family 3	+	83584930	83623709	1649.01	1046.61	11.3681	9.40099	1715.88	1629.02	1602.12	1066.17	1040.34	1033.33	11.3641	11.3355	11.4046	9.39133	9.37181	9.43982
ASMM10P028620	1.123e-08	2.91e-07	5.21006	up	noncoding	uc008sfn.1	AK081204	UCSC_knowngene	2697	chr4	+	33020659	33023356		chr4:33023160+33023356	TGACCTTCCTTCCTCCATGCATGCAGAAATCTCAAAAACAAAACCAGAAATCTATATTAC	exon sense-overlapping	NM_027491	Rragd	Ras-related GTP binding D	+	32982997	33022180	321.637	139.259	8.94509	6.56379	329.472	323.283	312.158	143.168	140.104	134.506	8.93297	8.93023	8.97206	6.57836	6.56191	6.5511
ASMM10P047477	4.11e-07	2.488e-06	3.9473	up	noncoding	ENSMUST00000141696	Gm12359	Ensembl	713	chr11	-	98804656	98810058		chr11:98804680-98804986	GAGACTTGCACTCTTTTTCCCCCCTTGAAAAGTCTGCAATTGTAAATTTTTTATTTGCTT	natural antisense	NM_028722	Msl1	male-specific lethal 1 homolog (Drosophila)	+	98795768	98807859	120.745	66.4575	7.49322	5.51235	124.962	123.48	113.794	66.0911	69.0971	64.1844	7.5142	7.51065	7.45481	5.47937	5.56288	5.49481
ASMM10P047477	4.11e-07	2.488e-06	3.9473	up	noncoding	ENSMUST00000141696	Gm12359	Ensembl	713	chr11	-	98804656	98810058		chr11:98804680-98804986	GAGACTTGCACTCTTTTTCCCCCCTTGAAAAGTCTGCAATTGTAAATTTTTTATTTGCTT	natural antisense	NM_138660	Casc3	cancer susceptibility candidate 3	+	98809807	98833807	120.745	66.4575	7.49322	5.51235	124.962	123.48	113.794	66.0911	69.0971	64.1844	7.5142	7.51065	7.45481	5.47937	5.56288	5.49481
ASMM10P044143	2.27629e-05	5.1294e-05	2.36609	up	noncoding	ENSMUST00000118274	Mageb7-ps	Ensembl	1041	chrX	-	86398203	86399244		chrX:86398217-86399244	AAGGCCAAGAAACGTTCTAAAGCCAAGTCCAGCCTCCCTACACATGTTAGTGATGTCTAA	intergenic							144.686	133.822	7.75129	6.50879	148.335	154.877	130.845	136.516	136.96	127.988	7.76529	7.83649	7.65211	6.51119	6.52834	6.48685
ASMM10P047099	3.1925e-07	2.109e-06	3.51766	up	noncoding	AK033066	AK033066	Genbank	2796	chr11	-	75530276	75533071		chr11:75530303-75533071	GAGGACCTTCTCCAGACATATATCTAAAATGTTCCCTCCCCCTCTTCAAATAAATAGTGC	natural antisense	NM_001199283	Slc43a2	solute carrier family 43, member 2	+	75532111	75577572	2152.76	1536.65	11.7786	9.96401	2183.56	2169.53	2105.2	1562.1	1570.45	1477.41	11.7468	11.7577	11.8314	9.95217	9.97743	9.96244
ASMM10P034808	2.1491e-07	1.64e-06	3.19102	up	noncoding	ENSMUST00000159884	E230015B07Rik	Ensembl	2822	chr6	+	87672429	87681024		chr6:87680964+87681024	TGCTTCTCACCAGGATGGTTATCGACTAACCCTCAGCCCCCAATTAAATGCTTTCTTATC	bidirectional	NM_001170489	Aplf	aprataxin and PNKP like factor	-	87628428	87672168	1227.8	938.62	10.919	9.24502	1252	1233.51	1197.89	972.396	958.75	884.712	10.8992	10.9065	10.9513	9.26212	9.26048	9.21246
ASMM10P034808	2.1491e-07	1.64e-06	3.19102	up	noncoding	ENSMUST00000159884	E230015B07Rik	Ensembl	2822	chr6	+	87672429	87681024		chr6:87680964+87681024	TGCTTCTCACCAGGATGGTTATCGACTAACCCTCAGCCCCCAATTAAATGCTTTCTTATC	bidirectional	NM_024251	Aplf	aprataxin and PNKP like factor	-	87628428	87672168	1227.8	938.62	10.919	9.24502	1252	1233.51	1197.89	972.396	958.75	884.712	10.8992	10.9065	10.9513	9.26212	9.26048	9.21246
ASMM10P057606	3.2883e-06	1.1009e-05	3.68326	up	noncoding	BQ831808	mouselincRNA1217	lincRNA	532	chr5	+	111791554	111805689	NM_177389	chr5:111805611+111805685	TATTTGGTAGCCACCCTTCAGATGATGGAAATTCCATTCTGACCTCTTTCCAGGCACGTT	intergenic							28.2323	15.9617	5.36439	3.48341	27.7864	26.7303	30.1803	16.2499	16.2593	15.3758	5.348	5.30008	5.44509	3.49867	3.52315	3.4284
ASMM10P054006	6.009e-08	7.64e-07	4.96345	up	noncoding	uc007iji.1	Nprl3	UCSC_knowngene	2609	chr11	-	32232418	32267658		chr11:32234716-32234767	ACACCCAATGCTCTAAGCTTTGGCTCCCCAAGTAGGATCCCCTTCCAGGACATCTGTCTG	exon sense-overlapping	NM_181569	Nprl3	nitrogen permease regulator-like 3	-	32232418	32267614	119.11	52.6139	7.47598	5.16463	122.116	119.202	116.013	54.7415	52.785	50.3151	7.47951	7.46429	7.48413	5.19868	5.17266	5.12257
ASMM10P054006	6.009e-08	7.64e-07	4.96345	up	noncoding	uc007iji.1	Nprl3	UCSC_knowngene	2609	chr11	-	32232418	32267658		chr11:32234716-32234767	ACACCCAATGCTCTAAGCTTTGGCTCCCCAAGTAGGATCCCCTTCCAGGACATCTGTCTG	natural antisense	NM_010822	Mpg	N-methylpurine-DNA glycosylase	+	32226504	32232702	119.11	52.6139	7.47598	5.16463	122.116	119.202	116.013	54.7415	52.785	50.3151	7.47951	7.46429	7.48413	5.19868	5.17266	5.12257
ASMM10P027744	0.0033213	0.00411489	2.05552	up	noncoding	AK053935	AK053935	Genbank	2679	chr4	-	120845127	120847805		chr4:120845141-120847805	GGGTGGAAGGTAAATCAGAATTTAAAGATTCCCCCATTTTGTTCCTCTGTCAGGACTGCT	intergenic							30.879	31.9931	5.48479	4.44529	27.2908	27.7715	37.5748	28.9604	31.6685	35.3505	5.32488	5.35802	5.77147	4.30674	4.43451	4.59461
ASMM10P015107	1.7668e-07	1.458e-06	4.63237	up	noncoding	ENSMUST00000134262	Itgb5	Ensembl	631	chr16	+	33885025	33910585		chr16:33893799+33893859	GGCAGGCATGCAAGTCCCCCACCCCAGTCAACAAAGCTAAAGAACATATCATTTACGCGT	exon sense-overlapping	NM_001145884	Itgb5	integrin beta 5	+	33829664	33949338	1789.25	963.301	11.4977	9.28597	1821.43	1828.08	1718.24	981.534	953.707	954.662	11.4643	11.5047	11.5241	9.27426	9.2533	9.33036
ASMM10P015107	1.7668e-07	1.458e-06	4.63237	up	noncoding	ENSMUST00000134262	Itgb5	Ensembl	631	chr16	+	33885025	33910585		chr16:33893799+33893859	GGCAGGCATGCAAGTCCCCCACCCCAGTCAACAAAGCTAAAGAACATATCATTTACGCGT	exon sense-overlapping	NM_010580	Itgb5	integrin beta 5	+	33829664	33949338	1789.25	963.301	11.4977	9.28597	1821.43	1828.08	1718.24	981.534	953.707	954.662	11.4643	11.5047	11.5241	9.27426	9.2533	9.33036
ASMM10P024715	3.02456e-06	1.0322e-05	3.28218	up	noncoding	AK138626	AK138626	Genbank	1176	chr3	-	57654403	57655579		chr3:57654571-57655579	TCTAAAATCTGTGGCTATCCTTCTGTCTCAGCCTCCCAGGTGCTAGGAATTATAAGGATG	intergenic							502.541	352.307	9.59492	7.88026	493.713	514.005	499.903	352.65	369.597	334.674	9.52744	9.59966	9.65765	7.84839	7.93168	7.86071
ASMM10P009914	1.65091e-06	6.642e-06	6.67356	up	noncoding	NR_033121	Gm10409	RefSeq	1990	chr14	+	3412613	3433857	NR_033117, uc007sbm.1	chr14:3414211+3417383	CTTGGCGTATGGGCTGCTGGTGTACCACCATCATCCCCAACACTCCTGTTCAGAAGATGG	intergenic							125.069	41.3013	7.54413	4.80568	130.765	123.651	120.789	41.2303	44.4922	38.1814	7.58166	7.51299	7.53775	4.78941	4.91586	4.71176
ASMM10P030823	4.931e-08	6.87e-07	4.32615	up	noncoding	ENSMUST00000137099	Gm15792	Ensembl	769	chr5	-	110331205	110333203		chr5:110331222-110331749	ATTGCCAGTGCTTACAGAACTCTCTCTCCTCCCTCTTTTCCATGAGTTTTGTCAGGTTCT	natural antisense	NM_011132	Pole	polymerase (DNA directed), epsilon	+	110286318	110337453	2990.4	1723.5	12.2377	10.1246	3160.14	3022.77	2788.29	1807.26	1738.65	1624.57	12.2619	12.236	12.2153	10.1526	10.1198	10.1015
ASMM10P052173	6.95565e-05	0.000129255	5.50163	up	noncoding	ENSMUST00000161321	BC055324	Ensembl	705	chr1	-	163967111	163972319		chr1:163971975-163972206	TTTTGGAAATGTTGTTTACCAGTTTGTTTTAATGTAATGTGTGGCTTCCTTCCCTGAAAG	exon sense-overlapping	NM_201364	BC055324	cDNA sequence BC055324	-	163954007	163994781	67.7263	26.5835	6.63544	4.17558	70.7714	65.7541	66.6534	30.1295	21.4519	28.169	6.67634	6.5856	6.6444	4.36266	3.89725	4.26684
ASMM10P023123	1.204e-06	5.295e-06	4.13364	up	noncoding	ENSMUST00000145004	Slc43a1	Ensembl	3927	chr2	+	84839416	84862388		chr2:84862290+84862388	TTTCTGAGAGAACTTGACATATGACCCTCCCCACAGTTTGCTGAGCAGTTCTTGTGCAAT	exon sense-overlapping	NM_001081349	Slc43a1	solute carrier family 43, member 1	+	84839407	84863586	317.07	172.907	8.91941	6.872	323.562	322.372	305.277	184.464	176.677	157.58	8.90169	8.92631	8.93023	6.93644	6.88762	6.79194
ASMM10P023123	1.204e-06	5.295e-06	4.13364	up	noncoding	ENSMUST00000145004	Slc43a1	Ensembl	3927	chr2	+	84839416	84862388		chr2:84862290+84862388	TTTCTGAGAGAACTTGACATATGACCCTCCCCACAGTTTGCTGAGCAGTTCTTGTGCAAT	exon sense-overlapping	NM_001083809	Slc43a1	solute carrier family 43, member 1	+	84840625	84863586	317.07	172.907	8.91941	6.872	323.562	322.372	305.277	184.464	176.677	157.58	8.90169	8.92631	8.93023	6.93644	6.88762	6.79194
ASMM10P023123	1.204e-06	5.295e-06	4.13364	up	noncoding	ENSMUST00000145004	Slc43a1	Ensembl	3927	chr2	+	84839416	84862388		chr2:84862290+84862388	TTTCTGAGAGAACTTGACATATGACCCTCCCCACAGTTTGCTGAGCAGTTCTTGTGCAAT	exon sense-overlapping	NM_024497	Slc43a1	solute carrier family 43, member 1	+	84840322	84863586	317.07	172.907	8.91941	6.872	323.562	322.372	305.277	184.464	176.677	157.58	8.90169	8.92631	8.93023	6.93644	6.88762	6.79194
ASMM10P054257	7.24223e-05	0.000133612	2.39784	up	noncoding	ENSMUST00000160115	Wdr41	Ensembl	2851	chr13	+	94976343	95014531		chr13:95014453+95014513	CATTCAGGCTCCTACATGGTCCCCCTGTATTTACATGTCATTGCAACTTTCTTTGATTAC	exon sense-overlapping	NM_172590	Wdr41	WD repeat domain 41	+	94976343	95023316	51.9954	46.3869	6.24117	4.97943	56.9544	51.4326	47.5993	46.0921	48.2805	44.7881	6.36492	6.23545	6.12313	4.95205	5.03292	4.95332
ASMM10P017073	9.00321e-05	0.000160498	3.54382	up	noncoding	ENSMUST00000121290	Gm15321	Ensembl	288	chr17	+	34392402	34392690		chr17:34392629+34392690	TGGAGAGACGGAAAACCAGAGTCCAGCCTCGGAAGAAGAGAAAGGAGCCAAGTTTGACTA	intergenic							114.031	70.3676	7.4089	5.58359	119.539	110.907	111.647	77.233	74.7333	59.1367	7.44354	7.3517	7.43145	5.70884	5.67898	5.36295
ASMM10P037902	1.49908e-05	3.6609e-05	6.21384	up	noncoding	AK021299	AK021299	Genbank	459	chr7	+	45091408	45098320		chr7:45098238+45098320	CATCTGTGGTCACTTGCACCATATATGTACACACACATCCACAGAAATTAACAATAAAAT	natural antisense	NM_026555	Rcn3	reticulocalbin 3, EF-hand calcium binding domain	-	45082913	45092213	58.1603	19.7257	6.40486	3.76938	52.8637	63.13	58.4871	20.3064	20.8343	18.0363	6.25063	6.52754	6.43641	3.81147	3.85726	3.6394
ASMM10P035846	8.731e-08	9.54e-07	3.98742	up	noncoding	ENSMUST00000151339	2200002D01Rik	Ensembl	443	chr7	-	29247571	29248338		chr7:29248254-29248338	GGAATACTGAAGGGAAGCTACGTCGCCTACATAACCATGTAACTCCCCTCTCCTCCGCAG	exon sense-overlapping	NM_028179	2200002D01Rik	RIKEN cDNA 2200002D01 gene	-	29247520	29248467	907.831	542.806	10.4799	8.48448	948.06	922.41	853.022	558.208	560.524	509.685	10.5072	10.4789	10.4537	8.48876	8.50902	8.45566
ASMM10P023878	2.778e-08	4.88e-07	3.0421	up	noncoding	ENSMUST00000138485	Macrod2	Ensembl	1335	chr2	+	140395432	140825872		chr2:140825717+140825872	TCAACTGTGGTTTTATCTTTAGAAATACGAATGTGATTCTCCCCCCTCCACGTGGCTATG	exon sense-overlapping	NM_001013802	Macrod2	MACRO domain containing 2	+	140395429	142390050	2595.65	2151.49	12.0245	10.4194	2668.03	2653.01	2465.9	2216.3	2200.05	2038.14	12.0109	12.0313	12.0313	10.4257	10.4351	10.3973
ASMM10P023878	2.778e-08	4.88e-07	3.0421	up	noncoding	ENSMUST00000138485	Macrod2	Ensembl	1335	chr2	+	140395432	140825872		chr2:140825717+140825872	TCAACTGTGGTTTTATCTTTAGAAATACGAATGTGATTCTCCCCCCTCCACGTGGCTATG	exon sense-overlapping	NM_028387	Macrod2	MACRO domain containing 2	+	140395434	140422954	2595.65	2151.49	12.0245	10.4194	2668.03	2653.01	2465.9	2216.3	2200.05	2038.14	12.0109	12.0313	12.0313	10.4257	10.4351	10.3973
ASMM10P056840	3.04685e-06	1.0386e-05	4.48834	up	noncoding	uc008bpf.1	AI413582	UCSC_knowngene	155	chr17	-	27564384	27564750		chr17:27564385-27564621	GCCCAATGCCCCCCAGGCCAACAGCGACTCTATGGTAATGTATGTGCAGAAGAAAAAGCG	exon sense-overlapping	NM_001002895	AI413582	expressed sequence AI413582	-	27563768	27565727	146.706	70.7412	7.77073	5.60455	159.412	138.083	142.624	73.6248	71.2074	67.3915	7.86282	7.67459	7.7748	5.63693	5.60834	5.56838
ASMM10UP799	5.5128e-07	3.092e-06	2.45012	up	noncoding	uc.371-	uc.371	UCR	296	chr12	-	55614441	55614737		chr12:55614452-55614511	GCTGTGAATCTCCCCCAATGAAAAAAGTACTTTCCAACAAGTTGTGAGATATGTGGTATT	intron sense-overlapping	NM_001003719	Ralgapa1	Ral GTPase activating protein, alpha subunit 1	-	55602898	55821167	987.345	987.183	10.6152	9.32233	1003.62	1023.68	934.739	1021.56	986.737	953.255	10.5858	10.657	10.6027	9.32982	9.3089	9.32828
ASMM10UP799	5.5128e-07	3.092e-06	2.45012	up	noncoding	uc.371-	uc.371	UCR	296	chr12	-	55614441	55614737		chr12:55614452-55614511	GCTGTGAATCTCCCCCAATGAAAAAAGTACTTTCCAACAAGTTGTGAGATATGTGGTATT	intron sense-overlapping	NM_019994	Ralgapa1	Ral GTPase activating protein, alpha subunit 1	-	55602898	55821167	987.345	987.183	10.6152	9.32233	1003.62	1023.68	934.739	1021.56	986.737	953.255	10.5858	10.657	10.6027	9.32982	9.3089	9.32828
ASMM10P040267	2.72561e-06	9.557e-06	3.75055	up	noncoding	AK041938	AK041938	Genbank	2393	chr8	+	25831099	25833492		chr8:25833422+25833492	TGCCCCTTTCTGGTCTCTATAGGTACACATACACACACTCAAGCATATACATATAAAATA	natural antisense	NM_001080793	Ash2l	ash2 (absent, small, or homeotic)-like (Drosophila)	-	25816869	25847670	169.796	99.1442	7.99228	6.08518	179.631	174.674	155.083	102.834	101.298	93.3009	8.03853	8.03039	7.90793	6.11338	6.10878	6.03339
ASMM10P040267	2.72561e-06	9.557e-06	3.75055	up	noncoding	AK041938	AK041938	Genbank	2393	chr8	+	25831099	25833492		chr8:25833422+25833492	TGCCCCTTTCTGGTCTCTATAGGTACACATACACACACTCAAGCATATACATATAAAATA	natural antisense	NM_011791	Ash2l	ash2 (absent, small, or homeotic)-like (Drosophila)	-	25816869	25840779	169.796	99.1442	7.99228	6.08518	179.631	174.674	155.083	102.834	101.298	93.3009	8.03853	8.03039	7.90793	6.11338	6.10878	6.03339
ASMM10P051835	9.02e-09	2.51e-07	3.61185	up	noncoding	ENSMUST00000176257	Hnrnpk	Ensembl	1380	chr13	-	58391959	58394785		chr13:58393991-58394075	ATTTACCTTGACTGTCCATAATAATTGGTCTCCCCTCCCTACCCCTGTAATTTCTTGATT	exon sense-overlapping	NM_025279	Hnrnpk	heterogeneous nuclear ribonucleoprotein K	-	58391950	58402516	10088	7981.29	14.1322	12.2794	10293.5	10361.6	9608.82	8322.93	8055.98	7564.97	14.1173	14.1455	14.1338	12.2926	12.2811	12.2646
ASMM10P029347	1.4926e-07	1.325e-06	3.87089	up	noncoding	ENSMUST00000120813	Gm12836	Ensembl	1020	chr4	+	115343787	115363115		chr4:115352867+115352927	GTGTGAGCAGAGAGTTCAGCTCACCTGTCACCTTCCCAGATAGGCGCTCGTTACCCAAAG	intergenic							270.834	157.338	8.69629	6.74362	285.077	266.753	260.671	160.627	159.71	151.678	8.7392	8.65611	8.69356	6.74799	6.74913	6.73375
ASMM10P003652	4.68196e-05	9.2686e-05	6.24657	up	noncoding	ENSMUST00000173129	Zfp783	Ensembl	912	chr6	+	47943249	47953574		chr6:47945755+47948893	AGGTCCCCAAGGTATTTCTCTGAGTCCAGAGCAGGCCCCAAGTCCAGCTAGCCCTGCCCA	exon sense-overlapping	NM_178898	Zfp956	zinc finger protein 956	+	47953389	47965299	67.5391	23.2114	6.63036	3.98729	71.0467	64.1364	67.4342	27.9681	20.2945	21.3716	6.67979	6.55074	6.66055	4.25409	3.82457	3.88322
ASMM10P034454	9.03947e-05	0.000160948	4.42682	up	noncoding	AK046573	AK046573	Genbank	1635	chr1	-	59762214	59763848		chr1:59763788-59763848	TAAATTCCACCATGAAAACCGGGTCTCCTCCCGTCGATGGCTTGCGGGAGCGAATCACAG	bidirectional	NM_007561	Bmpr2	bone morphogenetic protein receptor, type II (serine/threonine kinase)	+	59764278	59878081	41.5268	19.752	5.91205	3.76578	43.2957	43.933	37.3519	17.8298	22.925	18.5014	5.96115	6.01076	5.76425	3.63235	3.98739	3.67762
ASMM10P020710	0.0002314	0.000363949	2.45343	up	noncoding	ENSMUST00000147939	Gm13598	Ensembl	625	chr2	-	67157645	67194735	uc008jxh.1	chr2:67167448-67167504	CCAACTCAGATAGACTCCAGCTGCTCAGAAATTGTCCTCACCACTCACCTACAAGAACAG	intronic antisense	NM_001033477	Gm1322	predicted gene 1322	+	67173833	67186212	75.1942	65.6684	6.78687	5.49207	81.147	76.9267	67.509	67.0096	59.5749	70.4206	6.87688	6.82149	6.66223	5.49836	5.34947	5.62837
ASMM10P033832	7.09571e-05	0.000131223	3.54304	up	noncoding	uc009dwz.2	DQ686126	UCSC_knowngene	119	chr6	-	127789686	127789805		chr6:127789700-127789805	GCTCACAAGGGCTCTTCTTGTATGCCCGTCTGCATTTCCTAGCTCACAGCCTCTTTACAA	intergenic							38.9411	23.2602	5.822	3.99702	34.4393	41.3569	41.0272	24.7433	23.5254	21.5118	5.6371	5.92343	5.90549	4.07762	4.02124	3.89219
ASMM10P017293	2.6113e-06	9.259e-06	2.96584	up	noncoding	ENSMUST00000144964	Pex6	Ensembl	3383	chr17	+	46711462	46725541		chr17:46723836+46723918	AGGAACTGTCGGGCACATGTGCCATCCTTCTCCCCTGACTTGAAGCTCCTTGACACCACT	exon sense-overlapping	NM_145488	Pex6	peroxisomal biogenesis factor 6	+	46711462	46725541	291.449	224.144	8.80297	7.23453	285.495	300.779	288.074	234.846	228.368	209.218	8.74436	8.82672	8.83785	7.27591	7.24527	7.18242
ASMM10P011644	0.000331795	0.000500356	2.22665	up	noncoding	TCONS_00009498	XLOC_007040	Alexander et al 2013	670	chr14	+	24390927	24391654	NR_030694	chr14:24391206+24391314	AGCTCTACAGACATCCTTTCACTAAGCAGTTATTTCTCCTCCGATGTTCTGATCGCTGTG	intergenic							27.5151	26.4582	5.32951	4.17464	27.3807	26.0548	29.1098	24.0087	29.8544	25.5114	5.32937	5.26572	5.39346	4.03765	4.35429	4.13198
ASMM10P020009	7.46858e-06	2.0949e-05	3.45038	up	noncoding	ENSMUST00000180442	4833407H14Rik	Ensembl	1485	chr19	+	53460630	53462723		chr19:53461010+53461107	AGGATGAGCTAAGAAGCCTTTTGCATACCTTGACCTGACCTCACTTATCCTTCCACACTT	intergenic							56.2872	35.1694	6.36356	4.5768	57.3501	53.8888	57.6228	37.0374	32.7521	35.7187	6.37481	6.29862	6.41723	4.64021	4.48108	4.60911
ASMM10P040174	9.24579e-05	0.000163823	4.98225	up	noncoding	ENSMUST00000118143	Gm16425	Ensembl	2680	chr8	+	19535903	19538583		chr8:19538330+19538583	GCAATAATAGCTCTGCAAATTCTGCCGTTTAGAAAATTTCTGAGTGGACCCCCTCCTTTG	intergenic							90.4136	39.5835	7.0599	4.7431	89.5885	88.677	92.9754	34.2655	37.7606	46.7244	7.0252	7.02548	7.12902	4.53552	4.67913	5.01466
ASMM10P053031	5.093e-08	6.98e-07	4.18644	up	noncoding	ENSMUST00000155851	Zfp93	Ensembl	207	chr7	+	24270612	24271750		chr7:24271646+24271706	AAGAGAACAATGACCAAGTTACAGGTAAGTCGGGTTGCTTCCCCCATCCCCACAGTGCTA	exon sense-overlapping	NM_009567	Zfp93	zinc finger protein 93	+	24270417	24277794	929.689	529.792	10.5167	8.45097	957.115	942.533	889.417	537.235	551.305	500.836	10.5144	10.5126	10.5231	8.43516	8.48987	8.42788
ASMM10P015504	5.5186e-07	3.092e-06	2.55423	up	noncoding	uc008afq.1	AK006572	UCSC_knowngene	511	chr17	-	5987596	5988187		chr17:5987700-5987771	ACTGAGGAAGGATGACCCTGATGCTGTCCTCTTCCTCACCAGCTACATCCTCCGTGAACC	intronic antisense	NM_001113351	Synj2	synaptojanin 2	+	5975585	6044290	300.075	268.506	8.84198	7.48909	302.974	310.69	286.561	272.432	276.906	256.181	8.81741	8.8754	8.83314	7.48061	7.52005	7.46662
ASMM10P015504	5.5186e-07	3.092e-06	2.55423	up	noncoding	uc008afq.1	AK006572	UCSC_knowngene	511	chr17	-	5987596	5988187		chr17:5987700-5987771	ACTGAGGAAGGATGACCCTGATGCTGTCCTCTTCCTCACCAGCTACATCCTCCGTGAACC	intronic antisense	NM_001113352	Synj2	synaptojanin 2	+	5941279	6038555	300.075	268.506	8.84198	7.48909	302.974	310.69	286.561	272.432	276.906	256.181	8.81741	8.8754	8.83314	7.48061	7.52005	7.46662
ASMM10P015504	5.5186e-07	3.092e-06	2.55423	up	noncoding	uc008afq.1	AK006572	UCSC_knowngene	511	chr17	-	5987596	5988187		chr17:5987700-5987771	ACTGAGGAAGGATGACCCTGATGCTGTCCTCTTCCTCACCAGCTACATCCTCCGTGAACC	intronic antisense	NM_001113353	Synj2	synaptojanin 2	+	5941279	6038555	300.075	268.506	8.84198	7.48909	302.974	310.69	286.561	272.432	276.906	256.181	8.81741	8.8754	8.83314	7.48061	7.52005	7.46662
ASMM10P015504	5.5186e-07	3.092e-06	2.55423	up	noncoding	uc008afq.1	AK006572	UCSC_knowngene	511	chr17	-	5987596	5988187		chr17:5987700-5987771	ACTGAGGAAGGATGACCCTGATGCTGTCCTCTTCCTCACCAGCTACATCCTCCGTGAACC	intronic antisense	NM_011523	Synj2	synaptojanin 2	+	5975585	6044290	300.075	268.506	8.84198	7.48909	302.974	310.69	286.561	272.432	276.906	256.181	8.81741	8.8754	8.83314	7.48061	7.52005	7.46662
ASMM10P033860	7.24583e-05	0.000133649	2.49753	up	noncoding	NR_045009	Gm15987	RefSeq	1082	chr6	-	128952352	128975029		chr6:128952393-128953124	AATGATTTGGGTCAGTGATTTTTCTCCTTCCATCTTTGAGATTAACATGTGCTAGAGATA	intronic antisense	NM_001168223	Clec2g	C-type lectin domain family 2, member g	+	128971159	128984707	27.992	23.9198	5.35489	4.03438	27.4793	27.752	28.7446	26.3308	23.7979	21.6306	5.33361	5.35651	5.37454	4.16806	4.03514	3.89995
ASMM10P033860	7.24583e-05	0.000133649	2.49753	up	noncoding	NR_045009	Gm15987	RefSeq	1082	chr6	-	128952352	128975029		chr6:128952393-128953124	AATGATTTGGGTCAGTGATTTTTCTCCTTCCATCTTTGAGATTAACATGTGCTAGAGATA	intronic antisense	NM_001168224	Clec2g	C-type lectin domain family 2, member g	+	128971159	128984707	27.992	23.9198	5.35489	4.03438	27.4793	27.752	28.7446	26.3308	23.7979	21.6306	5.33361	5.35651	5.37454	4.16806	4.03514	3.89995
ASMM10P033860	7.24583e-05	0.000133649	2.49753	up	noncoding	NR_045009	Gm15987	RefSeq	1082	chr6	-	128952352	128975029		chr6:128952393-128953124	AATGATTTGGGTCAGTGATTTTTCTCCTTCCATCTTTGAGATTAACATGTGCTAGAGATA	intronic antisense	NM_027562	Clec2g	C-type lectin domain family 2, member g	+	128934380	128984707	27.992	23.9198	5.35489	4.03438	27.4793	27.752	28.7446	26.3308	23.7979	21.6306	5.33361	5.35651	5.37454	4.16806	4.03514	3.89995
ASMM10P037399	1.15e-09	9.1e-08	10.0045	up	noncoding	ENSMUST00000175946	Meis3	Ensembl	1925	chr7	+	16175387	16186501		chr7:16178850+16178950	TACTCCCCACTGGAGTGGAAGCAGAATGTTCCCTCACCCCGTATACCCCAGCCCTGGCTC	exon sense-overlapping	NM_008627	Meis3	Meis homeobox 3	+	16175379	16186503	1748.49	422.263	11.4574	8.13479	1815.47	1772.62	1657.37	429.92	434.008	402.86	11.4573	11.4505	11.4643	8.11768	8.15717	8.12951
ASMM10P023628	2.58589e-05	5.6773e-05	2.52363	up	noncoding	ENSMUST00000151532	Ccndbp1	Ensembl	905	chr2	+	121008703	121010577		chr2:121010500+121010577	CTAAGTTCTCTTCAGTGCTGAGCCATGTCTTCAGCCCCTCAACTGACCCTTTATAAAAAA	exon sense-overlapping	NM_010761	Ccndbp1	cyclin D-type binding-protein 1	+	121008407	121016912	114.782	99.0827	7.41902	6.08352	109.192	123.631	111.524	103.711	97.7077	95.8299	7.31499	7.51236	7.42971	6.12543	6.05598	6.06914
ASMM10P024685	8.014e-08	9.14e-07	2.37699	up	noncoding	uc029uma.1	AK145396	UCSC_knowngene	746	chr3	-	52104330	52105076		chr3:52105020-52105076	CGGGTCCCCGGGCTTGTCTCACGGCCTCCAGCCGCCGCCGCTGCCGTGTTTACTGAGCTC	exon sense-overlapping	NM_001004176	Maml3	mastermind like 3 (Drosophila)	-	51687612	52105006	1254.81	1286.42	10.9563	9.70716	1296.85	1260.88	1206.7	1326.09	1308.95	1224.2	10.9492	10.9443	10.9754	9.71775	9.7152	9.68851
ASMM10P018541	3.794e-08	5.95e-07	3.53696	up	noncoding	AK020504	AK020504	Genbank	1002	chr18	+	57394007	57395009		chr18:57394930+57395009	AGAGTTTTTTCATACAGTGTATTCTGATCACAGTTTCCCCCTCCCTAACTCCTAGATCCT	intergenic							1934.8	1375.29	11.6245	9.802	2015.31	1939.8	1849.28	1393.49	1402.77	1329.62	11.631	11.6007	11.6418	9.78074	9.81263	9.81263
humanlincRNA0367+_P1	0.000532544	0.000763861	3.00758	up	noncoding	humanlincRNA0367+	humanlincRNA0367	lincRNA	16616	chr2	+	93339171	93355787		chr2:93355364+93355423	TTTGAATTTTCTGATAACTGGGGTGACTGGTGGCTCAAAATTCCTCCCATGGCTTCCCAT	intergenic							37.7918	26.8196	5.77522	4.18661	37.5282	40.7879	35.0593	31.8305	26.1574	22.471	5.75924	5.90148	5.66494	4.43945	4.16748	3.95291
ASMM10P055449	1.32644e-05	3.3081e-05	2.63511	up	noncoding	ENSMUST00000098066	Gm20459	Ensembl	7576	chr4	+	57568178	57896982		chr4:57568223+57568283	CCCCCCCAGGAGCAGACCCCACGCGCCCTTAGGCTGTCCCCGGGGTCGAGTTGAGCTCCC	exon sense-overlapping	NM_001035532	Akap2	A kinase (PRKA) anchor protein 2	+	57845247	57896984	173.238	146.02	8.02824	6.63037	177.551	171.078	171.086	157.412	147.409	133.24	8.0265	7.99899	8.05922	6.71755	6.63316	6.54041
ASMM10P055449	1.32644e-05	3.3081e-05	2.63511	up	noncoding	ENSMUST00000098066	Gm20459	Ensembl	7576	chr4	+	57568178	57896982		chr4:57568223+57568283	CCCCCCCAGGAGCAGACCCCACGCGCCCTTAGGCTGTCCCCGGGGTCGAGTTGAGCTCCC	exon sense-overlapping	NM_001035533	Akap2	A kinase (PRKA) anchor protein 2	+	57854561	57896984	173.238	146.02	8.02824	6.63037	177.551	171.078	171.086	157.412	147.409	133.24	8.0265	7.99899	8.05922	6.71755	6.63316	6.54041
ASMM10P055449	1.32644e-05	3.3081e-05	2.63511	up	noncoding	ENSMUST00000098066	Gm20459	Ensembl	7576	chr4	+	57568178	57896982		chr4:57568223+57568283	CCCCCCCAGGAGCAGACCCCACGCGCCCTTAGGCTGTCCCCGGGGTCGAGTTGAGCTCCC	exon sense-overlapping	NM_009649	Akap2	A kinase (PRKA) anchor protein 2	+	57845247	57896984	173.238	146.02	8.02824	6.63037	177.551	171.078	171.086	157.412	147.409	133.24	8.0265	7.99899	8.05922	6.71755	6.63316	6.54041
ASMM10P055449	1.32644e-05	3.3081e-05	2.63511	up	noncoding	ENSMUST00000098066	Gm20459	Ensembl	7576	chr4	+	57568178	57896982		chr4:57568223+57568283	CCCCCCCAGGAGCAGACCCCACGCGCCCTTAGGCTGTCCCCGGGGTCGAGTTGAGCTCCC	exon sense-overlapping	NM_172868	Palm2	paralemmin 2	+	57568247	57717128	173.238	146.02	8.02824	6.63037	177.551	171.078	171.086	157.412	147.409	133.24	8.0265	7.99899	8.05922	6.71755	6.63316	6.54041
ASMM10P053757	0.000139197	0.000232791	3.55168	up	noncoding	uc029xpg.1	FJ541115	UCSC_knowngene	622	chrY	+	4341312	4381528	uc029xoz.1, uc029xpa.1, uc029xpc.1, uc029xpe.1, uc029xpf.1, uc029xpj.1, uc029xpk.1, uc029xpl.1, uc029xpm.1, uc029xpn.1, uc029xpq.1, uc029xpr.1, uc029xpu.1, uc029xpv.1, uc029xpx.1, uc029xpz.1, uc029xqb.1, uc029xqc.1, uc029xqh.1, uc029xqi.1, uc029xqj.1, uc029xqp.1, uc029xqq.1, uc029xqz.1, uc029xrb.1, uc029xrm.1, uc029xrt.1, uc029xrw.1, uc029xry.1	chrY:4371863+4371923	TGCCCCACATCCTCTATATTGCAGAAAACAAGACTAGGCTCTACCTCTGTAGATCAAGCA	intergenic							32.5718	19.1669	5.56071	3.73221	33.7637	28.0821	35.8696	20.4618	20.0435	16.9954	5.60976	5.37306	5.69932	3.82302	3.80722	3.5664
ASMM10P015181	7.40348e-05	0.000136186	2.06259	up	noncoding	ENSMUST00000142648	Wdr52	Ensembl	2756	chr16	+	44408601	44430062		chr16:44430002+44430062	TTCTGTGCATCCCGGACGCCTGGCCTCTTTCCCCTTTGCTGTAATAAACTCTCCTGAAAG	exon sense-overlapping	NM_001033247	Wdr52	WD repeat domain 52	+	44394798	44482428	166.71	179.519	7.96985	6.92539	168.74	172.072	159.318	192.929	166.82	178.808	7.94847	8.00877	7.95231	7.00079	6.80877	6.96662
ASMM10P040091	9.16613e-05	0.000162867	9.53646	up	noncoding	uc009kux.1	BC052524	UCSC_knowngene	1564	chr8	+	10899921	10903874		chr8:10903811+10903874	AGAACAAGTTCCAGGACAGCTAAAGATAAACAAAGAAACTCTGTCTCAAAAACTCAAAAG	intergenic							64.2038	14.2709	6.55735	3.3039	64.4614	67.593	60.5569	18.7401	11.5691	12.5035	6.5526	6.62692	6.49254	3.7039	3.06891	3.1389
ASMM10P051479	0.000254935	0.000395998	2.9424	up	noncoding	ENSMUST00000121318	Vmn1r-ps113	Ensembl	1106	chr13	-	22736987	22738093		chr13:22737179-22738093	GACAGACTGTGCCTTTTCCCTAATTTTAAGTCTCTCTTCCACGAACAAAATCTTGATGGT	intergenic							38.2439	27.4841	5.7862	4.22921	41.122	40.6434	32.9665	27.5344	25.0003	29.9176	5.88527	5.89676	5.57657	4.23041	4.10425	4.35296
ASMM10P017095	3.604e-08	5.76e-07	4.27669	up	noncoding	ENSMUST00000124002	Ehmt2	Ensembl	1359	chr17	+	34910974	34914052		chr17:34911518+34911578	CCCTCCCCTGGGGCCCTCCCAGGTGTCCCACACTCAGTGTGACTCCCTCTCCACCTCTAG	exon sense-overlapping	NM_145830	Ehmt2	euchromatic histone lysine N-methyltransferase 2	+	34898973	34914048	1514.98	871.083	11.2444	9.14786	1567.4	1540.66	1436.87	891.329	901.281	820.639	11.2391	11.2548	11.2391	9.14932	9.17777	9.1165
ASMM10P017095	3.604e-08	5.76e-07	4.27669	up	noncoding	ENSMUST00000124002	Ehmt2	Ensembl	1359	chr17	+	34910974	34914052		chr17:34911518+34911578	CCCTCCCCTGGGGCCCTCCCAGGTGTCCCACACTCAGTGTGACTCCCTCTCCACCTCTAG	exon sense-overlapping	NM_147151	Ehmt2	euchromatic histone lysine N-methyltransferase 2	+	34898498	34914048	1514.98	871.083	11.2444	9.14786	1567.4	1540.66	1436.87	891.329	901.281	820.639	11.2391	11.2548	11.2391	9.14932	9.17777	9.1165
ASMM10P024174	0.000151013	0.000250269	2.80902	up	noncoding	ENSMUST00000155173	Gm14246	Ensembl	680	chr2	+	162679454	162680529		chr2:162680467+162680529	TGGTTCTCTGACCGTCCACCATGTTTTATTTCCAACTGATCTCTCTCTGAATTTCCTACT	intergenic							78.7975	60.429	6.85976	5.36969	82.6337	76.8222	76.9365	58.0044	55.4641	67.8186	6.90807	6.8192	6.85199	5.2872	5.24704	5.57483
ASMM10P041260	1.90816e-06	7.426e-06	2.31105	up	noncoding	ENSMUST00000145990	Ccdc6	Ensembl	706	chr10	+	70174508	70182206		chr10:70174886+70175010	TCTGTAAACCTTGAAACTTAGGCAAAATTTTAAACCCTGGTCTCCCGTGGTAGGCCAAGG	exon sense-overlapping	NM_001111121	Ccdc6	coiled-coil domain containing 6	+	70097120	70193200	781.034	803.671	10.2453	9.03677	785.442	804.254	753.406	811.044	829.718	770.25	10.1991	10.2702	10.2666	9.01478	9.07028	9.02525
ASMM10P028061	8.4539e-07	4.13e-06	4.6516	up	noncoding	AK042043	AK042043	Genbank	1688	chr4	-	136178859	136180546		chr4:136178873-136180546	CCTCCCAGAGCTCTCTCTCTTTTAGAAAAAGGTCTGATAAACCCAAATATGGAAAACTTT	natural antisense	NM_177733	E2f2	E2F transcription factor 2	+	136172393	136196056	427.078	209.727	9.36498	7.14726	433.564	419.663	428.007	219.072	208.054	202.054	9.33458	9.31697	9.4434	7.18007	7.12387	7.13783
ASMM10P058014	0.00189859	0.00244167	2.31859	up	noncoding	BG080531	humanlincRNA1294	lincRNA	632	chr16	-	80791430	80792062		chr16:80791506-80792062	GACTAATTGTGTATCTGACATTGTTCAAGGAATCTATATAATTCTCCTCCATCAACCTTC	intergenic							34.4204	31.4249	5.62712	4.41388	40.4131	34.1718	28.6762	35.4594	29.9678	28.8475	5.86238	5.65116	5.36782	4.58143	4.35913	4.30107
humanlincRNA1929-_P1	8.19616e-05	0.000148267	9.96289	up	noncoding	humanlincRNA1929-	humanlincRNA1929	lincRNA	21387	chr10	-	45760023	45781410		chr10:45760068-45760127	CCTCCTCTTATTAACAGTTGGAAGGTGGCTTTAAGAGAAATAATAACATGCATTTGATTC	intergenic							85.6374	18.5833	6.98099	3.66442	84.9194	87.1244	84.8685	20.8684	21.2233	13.6583	6.94259	7.00155	6.99881	3.85023	3.88213	3.2609
ASMM10P043136	7.53e-08	8.79e-07	5.17796	up	noncoding	uc009qwf.1	AK018214	UCSC_knowngene	1129	chr9	+	83146001	83147281		chr9:83147054+83147281	CTCTAGCAAATACCATCCCCCATCCCCATAGTTCCTTGGTCTAATTGTTTTGTTTTTTGT	natural antisense	NM_026122	Hmgn3	high mobility group nucleosomal binding domain 3	-	83109941	83146607	1261.93	590.639	10.9667	8.59428	1276.15	1310.22	1199.41	609.256	595.609	567.052	10.9261	11.0118	10.9621	8.59712	8.59868	8.58703
ASMM10P043136	7.53e-08	8.79e-07	5.17796	up	noncoding	uc009qwf.1	AK018214	UCSC_knowngene	1129	chr9	+	83146001	83147281		chr9:83147054+83147281	CTCTAGCAAATACCATCCCCCATCCCCATAGTTCCTTGGTCTAATTGTTTTGTTTTTTGT	natural antisense	NM_175074	Hmgn3	high mobility group nucleosomal binding domain 3	-	83109941	83146607	1261.93	590.639	10.9667	8.59428	1276.15	1310.22	1199.41	609.256	595.609	567.052	10.9261	11.0118	10.9621	8.59712	8.59868	8.58703
ASMM10P036066	2.6382e-07	1.865e-06	2.97416	up	noncoding	ENSMUST00000145089	Cd37	Ensembl	2541	chr7	-	45233636	45238815		chr7:45233997-45234169	ATTCTTTGCCTCTCCCTTTGAGTACCACCCTTTCTCCAACCCTGAAGTATCTCCTTTTTT	exon sense-overlapping	NM_007645	Cd37	CD37 antigen	-	45233631	45238839	539.248	418.615	9.69369	8.12121	552.639	548.046	517.058	428.549	414.088	413.207	9.67893	9.70107	9.70107	8.11347	8.08836	8.1618
ASMM10P027213	0.000402311	0.000593881	11.0162	up	noncoding	uc029uvj.1	DQ724806	UCSC_knowngene	64	chr4	-	62222675	62222739		chr4:62222689-62222739	CTCTCAGATCTTAGCTCTGTCTGTAACTGTTCCTCCATTCACTTTCCAAAGAAGTTCTGC	intergenic							103.869	21.2448	7.26773	3.80617	107.026	105.551	99.0306	19.8508	30.1529	13.7306	7.28179	7.28179	7.23961	3.78381	4.36655	3.26814
ASMM10P019482	3.20211e-05	6.7819e-05	3.20672	up	noncoding	ENSMUST00000181260	Gm26720	Ensembl	3538	chr1	+	91989050	91992628		chr1:91992287+91992628	TTCATGTAAGAATCTGCAACTGTGAGGCCATGACAGACTTCCATCCTCTTCAGGAAACTG	natural antisense	NM_207225	Hdac4	histone deacetylase 4	-	91932748	92148393	44.5366	29.6819	6.01792	4.33682	47.0461	44.2118	42.3519	27.9958	32.7098	28.3401	6.08511	6.02027	5.94839	4.25609	4.47805	4.27634
ASMM10P024686	3.12937e-05	6.6579e-05	6.68536	up	noncoding	uc008peh.1	AK144834	UCSC_knowngene	2540	chr3	-	52172161	52179971		chr3:52172179-52174459	CTTCTGACCATGCCATGCGCTTGTTAAATCACATACACACACAAAATAAAATAAATGTGA	intergenic							83.4832	27.0186	6.94115	4.20014	90.6754	84.3195	75.4546	26.7312	23.3392	30.9853	7.04375	6.96049	6.8192	4.18761	4.00927	4.40355
ASMM10P058232	9.356e-08	9.96e-07	5.82028	up	noncoding	CR521266	mouselincRNA1125	lincRNA	252	chr4	+	114345969	114346597	NM_008510	chr4:114346236+114346296	AGATGGCAGCACGGCCCCCTTTCTCCAAGAGGAACCTTGATTTCCCTTGAGAACAAGTGC	intergenic							192.333	72.2031	8.17398	5.63289	201.817	189.654	185.529	75.4266	72.0039	69.1787	8.2036	8.13863	8.1797	5.67316	5.62388	5.60162
ASMM10P015387	0.0144496	0.0165426	2.54523	up	noncoding	ENSMUST00000123318	Gm15965	Ensembl	1428	chr16	+	90983906	90987237		chr16:90987174+90987237	TGAAGGAACCATGTCTAAGATACCATGTTCTGCAGAGCCTCACTTACACTCCACACAATA	intronic antisense	NM_001045515	Synj1	synaptojanin 1	-	90936100	91011095	26.5916	22.2872	5.24636	3.89857	29.5869	30.3141	19.8739	27.7793	23.8691	15.2133	5.42968	5.47978	4.82964	4.2442	4.03952	3.41198
ASMM10P015387	0.0144496	0.0165426	2.54523	up	noncoding	ENSMUST00000123318	Gm15965	Ensembl	1428	chr16	+	90983906	90987237		chr16:90987174+90987237	TGAAGGAACCATGTCTAAGATACCATGTTCTGCAGAGCCTCACTTACACTCCACACAATA	intronic antisense	NM_001164483	Synj1	synaptojanin 1	-	90936096	91011308	26.5916	22.2872	5.24636	3.89857	29.5869	30.3141	19.8739	27.7793	23.8691	15.2133	5.42968	5.47978	4.82964	4.2442	4.03952	3.41198
ASMM10P044696	8.41e-08	9.36e-07	2.14653	up	noncoding	ENSMUST00000134629	Syap1	Ensembl	720	chrX	-	162857908	162863472		chrX:162863222-162863472	CATGCTAATGTGTGTACCCTTGACCCTCTCACTCTTCCATGTGTCACTGTCTATCAAAAG	exon sense-overlapping	NM_025932	Syap1	synapse associated protein 1	-	162856842	162888462	315.091	334.125	8.90929	7.80728	325.327	322.327	297.62	342.975	335.548	323.851	8.91013	8.9251	8.89263	7.81435	7.79234	7.81513
ASMM10P050416	1.49357e-06	6.189e-06	2.84955	up	noncoding	AK005785	AK005785	Genbank	331	chr12	-	106139778	106140108		chr12:106139792-106140108	GAGGGAGCCAGCCAGAACAAACATTTTCCATGAGAAAGCATCCCCAACCCATCATCAGTC	intergenic							82.3713	62.1408	6.92108	5.41034	86.2376	80.8893	79.987	64.9894	62.0837	59.3495	6.96662	6.89292	6.90368	5.45425	5.40817	5.36861
mouselincRNA0714-_P1	3.91634e-05	7.9828e-05	3.7151	up	noncoding	mouselincRNA0714-	mouselincRNA0714	lincRNA	13989	chr17	-	54071081	54085070		chr17:54071108-54071167	TCATTCATATAGCCCACTCCCACGTGTGCAGCAAAATGTGCACTAAGACATAAGAAGCAG	intergenic							32.3036	18.2064	5.55346	3.66006	30.3813	33.9525	32.5771	16.2794	18.5673	19.7724	5.46399	5.64115	5.55524	3.50181	3.70631	3.77207
ASMM10P024391	8.576e-08	9.43e-07	7.40601	up	noncoding	AK077193	AK077193	Genbank	2024	chr2	+	178407269	178409292		chr2:178409229+178409292	AATAGACTTACCATCCTCCATGATGCAATCTAGTGATTTCTCAACTAGCTGCTTGTTATA	natural antisense	NM_177191	Sycp2	synaptonemal complex protein 2	-	178345295	178407658	386.708	117.784	9.22003	6.33133	389.338	402.044	368.743	123.228	114.834	115.288	9.19388	9.26148	9.20473	6.36668	6.28647	6.34085
ASMM10P011600	7.89981e-05	0.000143829	2.67137	up	noncoding	ENSMUST00000142076	Gm15935	Ensembl	526	chr14	+	21741542	21746337		chr14:21746190+21746321	TTGCTACTTCAGGCACACACAGCCCTGCTAATCAGTTTCATCTCAGGTCCCCTGTCCAGG	natural antisense	NM_001007268	Dusp13	dual specificity phosphatase 13	-	21733394	21748622	112.944	92.0658	7.39341	5.97583	111.451	120.428	106.952	103.598	88.7111	83.8885	7.34398	7.47697	7.35929	6.12331	5.92521	5.87897
ASMM10P024818	3.42427e-05	7.161e-05	2.65367	up	noncoding	NR_040539	2410007B07Rik	RefSeq	1031	chr3	-	75647440	75655731		chr3:75647457-75647938	GAATGGACTAAACCTCTGAAATGTGAAGCCAGCCCAAATAAAATGTTTTCCTTTTTAACT	intergenic							36.6319	29.4344	5.73628	4.32829	36.7582	37.0071	36.1303	31.948	26.9842	29.3711	5.73176	5.76823	5.70884	4.44566	4.21399	4.32522
ASMM10P056602	3.36817e-05	7.0629e-05	3.77384	up	noncoding	TCONS_00035939	XLOC_026348	Alexander et al 2013	546	chrX	+	18088462	18090945		chrX:18088579+18090512	ATTCATTACAGCAGTTTCCTCCAAGATTGAAACATTCCATCCCCCATGGACTCCTTAAAA	intergenic							83.2278	47.9183	6.94096	5.02493	80.6677	84.309	84.7065	46.1557	44.8	52.799	6.86871	6.9601	6.99408	4.95422	4.92483	5.19574
ASMM10P032248	5.517e-08	7.36e-07	2.25935	up	noncoding	uc008yxi.2	DQ691881	UCSC_knowngene	77	chr5	+	113348199	113348276		chr5:113348200+113348276	AGGATGCTCGCACCGTGGCTAAAACCTCTTGCCTCTCTCCACTCCCTGTGACTTGTTACG	intergenic							896.812	965.442	10.4647	9.28883	928.248	908.15	854.038	1002.79	961.094	932.443	10.4696	10.4633	10.4613	9.30369	9.26679	9.29601
ASMM10P057697	3.09e-09	1.49e-07	15.0401	up	noncoding	FJ654092	mouselincRNA0515	lincRNA	595	chr14	+	100718797	100729138	AK048379, AK089597, AK133467, NM_001113401, NM_001113405, NM_134111, NM_146107, NR_027985, NR_033146, TCONS_00015067, TCONS_00024968, uc029qmv.1	chr14:100718953+100719013	AGACTCTTTCCTTGTACCCCTCCCATACCCATTTCTTGAGAATAGACATTGTTTAGATCT	intergenic							22663.7	4439.1	15.3362	11.4255	23633.5	22958.3	21399.4	4682.91	4480.45	4153.93	15.3362	15.3362	15.3362	11.4595	11.4217	11.3952
ASMM10P056516	7.25824e-06	2.0481e-05	2.95667	up	noncoding	TCONS_00032238	XLOC_023637	Alexander et al 2013	8024	chr8	+	35765280	35816273		chr8:35807166+35807620	TGGACTCAAGATGACGGAATCACCTGTGTCTCCCTCCAGGAGTCTGGGTTTGTGTTCCTG	intergenic							219.625	164.258	8.36974	6.80577	219.144	224.171	215.561	159.868	163.193	169.712	8.32634	8.37969	8.4032	6.73944	6.78193	6.89594
ASMM10P016256	3.7147e-06	1.2106e-05	2.35625	up	noncoding	uc008cwg.1	AK203938	UCSC_knowngene	380	chr17	-	47792036	47792416		chr17:47792053-47792416	ATTTCTTCTTATTTCTCTTCTGCCTCACCCCTGTTCTTCCCCATCATAGTCATAGTACTG	natural antisense	NM_001161722	Tfeb	transcription factor EB	+	47737036	47792416	566.9	563.939	9.77317	8.53668	566.293	574.567	559.842	562.63	581.468	547.719	9.7198	9.78074	9.81897	8.49962	8.56452	8.5459
ASMM10P016256	3.7147e-06	1.2106e-05	2.35625	up	noncoding	uc008cwg.1	AK203938	UCSC_knowngene	380	chr17	-	47792036	47792416		chr17:47792053-47792416	ATTTCTTCTTATTTCTCTTCTGCCTCACCCCTGTTCTTCCCCATCATAGTCATAGTACTG	natural antisense	NM_011549	Tfeb	transcription factor EB	+	47785743	47792416	566.9	563.939	9.77317	8.53668	566.293	574.567	559.842	562.63	581.468	547.719	9.7198	9.78074	9.81897	8.49962	8.56452	8.5459
ASMM10P033524	3.26086e-06	1.0943e-05	6.32846	up	noncoding	AK040789	AK040789	Genbank	1027	chr6	-	91678197	91679223		chr6:91678232-91679223	TAGCACCAAGCACATACCCACTCACAGACACACATATATATGCATACATTTCTTTTAAAT	intergenic							127.318	44.3165	7.57212	4.91027	126.439	130.659	124.856	41.1879	48.0279	43.7336	7.52672	7.60035	7.5893	4.788	5.02543	4.91738
ASMM10P033519	7.97309e-06	2.205e-05	2.80185	up	noncoding	NR_045980	4930471M09Rik	RefSeq	1112	chr6	-	91430459	91440854		chr6:91430473-91431030	CTGCACAGTTCCCACCCGCTTCTCTCAGTCTTAAAATGAATAAAATGAATAGACTGTCCC	intergenic							165.724	130.328	7.95733	6.47095	174.564	158.787	163.822	128.609	136.828	125.548	7.99812	7.87521	7.99866	6.42561	6.52634	6.4609
ASMM10P034816	0.000865023	0.00117973	2.84122	up	noncoding	ENSMUST00000132938	Copg1	Ensembl	815	chr6	+	87897802	87902766		chr6:87897892+87897952	TTTAGTGAGCAAGTCCCCAGGACTGTCAGGGACTGCCACTCATTCAGGTCTCTCTCCCAG	exon sense-overlapping	NM_017477	Copg1	coatomer protein complex, subunit gamma 1	+	87887939	87913594	47.9373	36.6947	6.12706	4.62054	45.4779	46.4298	51.9042	38.8938	41.9837	29.2067	6.0331	6.09337	6.2547	4.71016	4.83264	4.31883
ASMM10P026013	4.23254e-05	8.4882e-05	5.45343	up	noncoding	uc008prd.1	AK080030	UCSC_knowngene	981	chr3	+	86142756	86145545		chr3:86145266+86145545	ATCTTTGTTCCGATCGGTCATGTTAAAAGCACTTGAACTCCCCAGTCTGTGACTAGTCAC	bidirectional	NM_016959	Rps3a1	ribosomal protein S3A1	-	86137939	86142668	45.4535	17.4223	6.04578	3.59862	43.5026	42.8834	49.9745	17.351	19.5875	15.3285	5.96831	5.97379	6.19525	3.59492	3.77758	3.42335
ASMM10P042334	2.95931e-05	6.3424e-05	2.3822	up	noncoding	TCONS_00034319	XLOC_026216	Alexander et al 2013	4279	chr9	-	122012045	122016404		chr9:122012154-122012314	TCCTCACTCATTGGCCTGTCCTCAAGGACACTGACGACTCACTGACGAGTGCGCTTCATC	intergenic							225.836	211.551	8.41218	7.15989	238.134	230.563	208.811	210.584	203.781	220.288	8.45523	8.42291	8.35841	7.12387	7.09349	7.26229
mouselincRNA1467+_P1	3.5965e-05	7.4713e-05	4.80168	up	noncoding	mouselincRNA1467+	mouselincRNA1467	lincRNA	17858	chr8	+	80067602	80085460		chr8:80085365+80085424	CCCCTTCCAGAATGAAGACTTTTTTCATATGCCTCCCATTTAATTCATCAGACATTAATT	intergenic							85.6358	38.7337	6.97824	4.7147	80.3701	80.2111	96.3262	40.1802	39.2814	36.7394	6.86215	6.87887	7.1937	4.75456	4.73791	4.65163
ASMM10P010778	3.31052e-05	6.9648e-05	3.25442	up	noncoding	AK144791	AK144791	Genbank	574	chr14	-	25031096	25031669		chr14:25031251-25031669	AAGGCTGTACTATCTGTTCTCCTCCATTTGATACTCACTCATCTTCTAAGCCCAGCGGAA	intergenic							41.9171	27.3192	5.92658	4.22418	46.7947	38.8433	40.1133	26.7494	28.4099	26.7982	6.07821	5.82787	5.87366	4.18871	4.28517	4.19865
ASMM10P021198	1.24499e-06	5.427e-06	3.88435	up	noncoding	NR_015462	Wt1os	RefSeq	3267	chr2	-	105076537	105126510		chr2:105126417-105126510	CGGGCCCGAGGGAGCGTTCATCTCGGAGACACCCTCCTCTCTGGCCCGCCACGTGCTCTC	bidirectional	NM_144783	Wt1	Wilms tumor 1 homolog	+	105126528	105173614	388.712	229.986	9.23032	7.27264	395.566	400.237	370.334	226.423	245.878	217.656	9.2223	9.25477	9.21388	7.22353	7.3517	7.2427
ASMM10P048261	0.00037711	0.000561383	2.68222	up	noncoding	ENSMUST00000152849	Gm12081	Ensembl	501	chr11	+	28360361	28364339		chr11:28364279+28364339	ATCTGTTTGATGAATCTCATCTGCATGAACTCTTGCTTGTTCCCCATCTCACCAGCATTC	intergenic							56.102	44.4543	6.34299	4.91956	57.0498	63.8137	47.4425	46.5014	42.6171	44.2444	6.36668	6.54462	6.11766	4.96858	4.85384	4.93626
ASMM10P036699	8.42111e-05	0.000151688	2.74062	up	noncoding	ENSMUST00000033170	Mrpl17	Ensembl	1028	chr7	-	105809679	105810996		chr7:105810158-105810288	TCTATAGTTAAATGCCTCTACAGTTGTGACTATTTTTTCTGATTAACTCTCCCCATCTAG	exon sense-overlapping	NM_025301	Mrpl17	mitochondrial ribosomal protein L17	-	105803781	105811087	91.3148	71.255	7.06948	5.61498	95.1656	98.8495	79.9293	69.9595	72.5484	71.2572	7.11648	7.189	6.90296	5.56407	5.63572	5.64516
ASMM10P018212	1.28407e-05	3.2204e-05	4.35432	up	noncoding	NR_045372	4933424G05Rik	RefSeq	1745	chr18	+	14988994	15047987		chr18:15047927+15047987	CGAGTCCTTTCCCCCAAGAGATCCTAAAATTCACAAAATAAAAACAAAATGTGAAATTGG	intronic antisense	NM_001142731	Kctd1	potassium channel tetramerisation domain containing 1	-	14968684	15063582	42.8447	20.6292	5.95795	3.8355	44.7927	38.9936	44.7479	19.1809	20.948	21.7587	6.01283	5.83394	6.02709	3.73312	3.8662	3.90719
ASMM10P018212	1.28407e-05	3.2204e-05	4.35432	up	noncoding	NR_045372	4933424G05Rik	RefSeq	1745	chr18	+	14988994	15047987		chr18:15047927+15047987	CGAGTCCTTTCCCCCAAGAGATCCTAAAATTCACAAAATAAAAACAAAATGTGAAATTGG	intronic antisense	NM_134112	Kctd1	potassium channel tetramerisation domain containing 1	-	14968684	15151446	42.8447	20.6292	5.95795	3.8355	44.7927	38.9936	44.7479	19.1809	20.948	21.7587	6.01283	5.83394	6.02709	3.73312	3.8662	3.90719
ASMM10P020263	9.6639e-07	4.549e-06	2.37433	up	noncoding	ENSMUST00000124661	4933433C11Rik	Ensembl	1870	chr2	-	25212207	25214631		chr2:25213946-25214007	ACCCTGCCTGTACTGGGGGAATGGGAACCTCTTGCCCTGAAAACCTCCCCACCGACCATC	exon sense-overlapping	NM_028961	4933433C11Rik	RIKEN cDNA 4933433C11 gene	-	25212558	25214630	248.136	236.715	8.56372	7.3162	250.953	251.622	241.832	242.437	244.673	223.035	8.5364	8.56611	8.58865	7.31945	7.34894	7.2802
ASMM10P039023	1.70132e-05	4.0644e-05	2.04789	up	noncoding	ENSMUST00000122684	Gm23886	Ensembl	313	chr8	-	3728924	3729237		chr8:3728938-3729237	CTGCTTGTACACTCTACTTCCCTCTCTTCCACAGTTCCCTGAACCCGAAGGAAGGGGTGT	intergenic							310.18	345.579	8.88809	7.85395	315.781	312.838	301.921	334.512	354.984	347.242	8.86956	8.88155	8.91317	7.7748	7.87849	7.90857
ASMM10P041548	8.10988e-06	2.234e-05	3.43342	up	noncoding	AK138647	AK138647	Genbank	4881	chr9	-	50885720	50890601		chr9:50886214-50889647	CTATCTAGGCAGCTTTTTCCTCCCCATCTTTGAAGTAATTAAACTCATGGGTGTAGAGGG	intronic antisense	NM_001034085	Ppp2r1b	protein phosphatase 2, regulatory subunit A, beta	+	50856934	50894229	94.1953	58.9873	7.1178	5.33816	102.096	94.227	86.2632	60.6443	57.4807	58.837	7.2215	7.11076	7.02115	5.357	5.30133	5.35614
ASMM10P018840	0.000190439	0.000307063	8.12361	up	noncoding	ENSMUST00000133729	Frmd8	Ensembl	738	chr19	-	5862115	5863682		chr19:5862178-5862250	ACTGACTGATAGGCCGGCAAGCAGGTAGTGCTATGTCACACACACTCGGACTGACTGACG	exon sense-overlapping	NM_026169	Frmd8	FERM domain containing 8	-	5850973	5875208	50.8219	12.8478	6.20351	3.18139	57.9726	49.5838	44.9093	17.2446	10.0398	11.2589	6.39083	6.18764	6.03207	3.58661	2.93641	3.02115
ASMM10P002998	8.9456e-07	4.311e-06	3.11731	up	noncoding	ENSMUST00000154550	Use1	Ensembl	1000	chr8	+	71367216	71369732		chr8:71367374+71367497	ACTGGAGAAGCTTCACGCACAGGCCACGCCCTCTCAATTCTAGGTCTTCGCTTATGTCCC	exon sense-overlapping	NM_001145780	Use1	unconventional SNARE in the ER 1 homolog (S. cerevisiae)	+	71366847	71369732	132.476	92.7626	7.63079	5.99049	132.921	133.448	131.058	92.6318	97.1017	88.5543	7.60321	7.63332	7.65584	5.96517	6.04723	5.95907
ASMM10P002998	8.9456e-07	4.311e-06	3.11731	up	noncoding	ENSMUST00000154550	Use1	Ensembl	1000	chr8	+	71367216	71369732		chr8:71367374+71367497	ACTGGAGAAGCTTCACGCACAGGCCACGCCCTCTCAATTCTAGGTCTTCGCTTATGTCCC	exon sense-overlapping	NM_025917	Use1	unconventional SNARE in the ER 1 homolog (S. cerevisiae)	+	71367216	71369732	132.476	92.7626	7.63079	5.99049	132.921	133.448	131.058	92.6318	97.1017	88.5543	7.60321	7.63332	7.65584	5.96517	6.04723	5.95907
ASMM10P016960	1.02689e-06	4.745e-06	8.05461	up	noncoding	ENSMUST00000135754	Pi16	Ensembl	2932	chr17	+	29318876	29328895		chr17:29327777+29327837	GAGTGAGTGGAGAGTCTGGGCTGTTTTCAAGCTGAAGTACAGCCCCCTTCCTTTCTGCAG	exon sense-overlapping	NM_023734	Pi16	peptidase inhibitor 16	+	29318881	29328902	324.601	89.9186	8.95692	5.94711	342.435	318.203	313.164	98.4794	87.7083	83.5682	8.98906	8.90602	8.97569	6.05617	5.91125	5.8739
ASMM10P043622	5.988e-08	7.64e-07	3.30216	up	noncoding	ENSMUST00000150095	Suv39h1	Ensembl	2807	chrX	-	8061425	8074621		chrX:8063839-8063910	GGGGTTGGGAGGGACAGGCCAGGGCCCCTCCTTACCTTCCCACTGTTCTTTCTTGCCCAG	exon sense-overlapping	NM_011514	Suv39h1	suppressor of variegation 3-9 homolog 1 (Drosophila)	-	8061170	8074760	284.998	195.85	8.77191	7.0485	289.866	285.083	280.046	202.036	196.84	188.675	8.76493	8.7513	8.7995	7.06757	7.03956	7.03837
ASMM10P028341	2.34355e-05	5.2446e-05	3.43584	up	noncoding	ENSMUST00000159488	Gm16334	Ensembl	694	chr4	-	152418282	152421834		chr4:152418482-152418674	TCAAGTGGAGATGGGAGATATGGAAGAAGGGAGTAGACATGGCTCCTCCCTGCCGGACCT	intron sense-overlapping	NM_001252655	Kcnab2	potassium voltage-gated channel, shaker-related subfamily, beta member 2	-	152390739	152448855	60.722	38.306	6.47856	4.6979	61.6649	57.16	63.3411	36.611	41.4375	36.8696	6.48629	6.38245	6.56693	4.62297	4.81385	4.65687
ASMM10P028341	2.34355e-05	5.2446e-05	3.43584	up	noncoding	ENSMUST00000159488	Gm16334	Ensembl	694	chr4	-	152418282	152421834		chr4:152418482-152418674	TCAAGTGGAGATGGGAGATATGGAAGAAGGGAGTAGACATGGCTCCTCCCTGCCGGACCT	intron sense-overlapping	NM_001252656	Kcnab2	potassium voltage-gated channel, shaker-related subfamily, beta member 2	-	152390739	152448855	60.722	38.306	6.47856	4.6979	61.6649	57.16	63.3411	36.611	41.4375	36.8696	6.48629	6.38245	6.56693	4.62297	4.81385	4.65687
ASMM10P048312	1.31e-08	3.16e-07	5.11777	up	noncoding	ENSMUST00000142555	Hba-a1	Ensembl	494	chr11	+	32283810	32284438		chr11:32283863+32283923	GTGGGCAGCTTCTAACTATGCTTTTCTGTGACCTCAACTTCTCTTCTCTCCTTCTCCCAG	intergenic							475.354	212.072	9.51801	7.16249	490.287	487.986	447.788	219.816	210.27	206.129	9.52132	9.53208	9.50062	7.18444	7.13883	7.16421
ASMM10P001170	5.99975e-05	0.000114243	2.2059	up	noncoding	ENSMUST00000124474	Slc35f6	Ensembl	1299	chr5	+	30648011	30658191		chr5:30654813+30655887	CTTCAAGCATCCCTTCGTCCAGCCCTGAACATGACCAGTGCCTCAAGCTTTCAGATGCTG	exon sense-overlapping	NM_175675	Slc35f6	solute carrier family 35, member F6	+	30647938	30659729	110.68	109.271	7.36471	6.22335	107.306	110.922	113.811	112.719	114.418	100.677	7.2866	7.35197	7.45557	6.2485	6.27973	6.14181
ASMM10UP731	1.12334e-06	5.078e-06	4.27789	up	noncoding	uc.310-	uc.310	UCR	229	chr19	-	55477194	55477423		chr19:55477261-55477320	GCCTGTCTCTCCTCTTCTTTTTCAAACCAAATTCTGCTTAAGAAAGATCTAACACTTCTT	intronic antisense	NM_016862	Vti1a	vesicle transport through interaction with t-SNAREs 1A	+	55316350	55626561	184.376	94.4834	8.1141	6.0172	188.959	185.923	178.246	90.8313	99.667	92.9517	8.10804	8.11227	8.12199	5.93728	6.08673	6.02759
ASMM10P023756	3.34786e-05	7.0238e-05	2.77039	up	noncoding	ENSMUST00000137881	Chchd5	Ensembl	923	chr2	+	129129849	129133480		chr2:129130339+129130400	AGAGGGTGCCAGGCAGTAGGGTTTGAATGCTTCAGGGTCTAAAATGCCCTACCCCCCACA	exon sense-overlapping	NM_025395	Chchd5	coiled-coil-helix-coiled-coil-helix domain containing 5	+	129129699	129134111	70.947	54.9239	6.69946	5.22937	75.1395	74.0486	63.6527	58.5544	53.8497	52.3677	6.75787	6.76427	6.57625	5.30198	5.20236	5.18379
ASMM10P044967	2.0383e-07	1.592e-06	4.04893	up	noncoding	NR_045917	Gm15008	RefSeq	460	chrX	+	36910833	36911985		chrX:36911032+36911096	TCTCAAGAAGCCCCACCCCCAACCCGCCGGGTTTACTGAGACAGGATCTGGATGTATAAC	natural antisense	NM_001177323	Sept6	septin 6	-	36911271	36989695	2459.14	1512.78	11.9594	9.94189	2499.41	2571.1	2306.92	1558.77	1502.75	1476.83	11.9286	12.0055	11.9442	9.95045	9.91428	9.96095
ASMM10P044967	2.0383e-07	1.592e-06	4.04893	up	noncoding	NR_045917	Gm15008	RefSeq	460	chrX	+	36910833	36911985		chrX:36911032+36911096	TCTCAAGAAGCCCCACCCCCAACCCGCCGGGTTTACTGAGACAGGATCTGGATGTATAAC	natural antisense	NM_019942	Sept6	septin 6	-	36911271	36989695	2459.14	1512.78	11.9594	9.94189	2499.41	2571.1	2306.92	1558.77	1502.75	1476.83	11.9286	12.0055	11.9442	9.95045	9.91428	9.96095
ASMM10P054295	3.70501e-06	1.2084e-05	10.4622	up	noncoding	ENSMUST00000135888	Il17rb	Ensembl	2009	chr14	-	29996140	30008813		chr14:29996154-29996203	CACTAATGTGTAGCTTCCTAAGAGAAGAAGCCTATTACACACACAAGCAGACACTCTGCC	exon sense-overlapping	NM_019583	Il17rb	interleukin 17 receptor B	-	29996167	30008896	43.3334	6.67938	5.97931	2.5922	45.1377	42.19	42.6725	5.65382	8.20314	6.18118	6.02177	5.95399	5.96218	2.49988	2.77749	2.49924
ASMM10P037014	0.00451101	0.00548521	2.3734	up	noncoding	uc009jzq.1	AK007112	UCSC_knowngene	757	chr7	-	129919028	129924642		chr7:129919043-129919245	TCTGGAAGAGGCCTGGTCCCACCACATGGCATCAGATAAAGGTCACTGCCTCTTGCTGTC	intergenic							30.8534	27.6067	5.47648	4.22952	24.2852	30.3423	37.9327	23.5836	31.3541	27.8825	5.15977	5.48146	5.78821	4.01347	4.42065	4.25444
ASMM10P055985	2.60117e-05	5.7049e-05	3.34466	up	noncoding	TCONS_00008105	XLOC_006259	Alexander et al 2013	75	chr13	+	74462578	74522425		chr13:74462593+74522381	AACGGAGCTTACTTGAGGTCCCCTCACAGCACCCAACAGCAGCGCTCAAAGCAGGATACA	intronic antisense	NM_146231	Zfp825	zinc finger protein 825	-	74480056	74493950	72.6338	46.9749	6.73972	4.99786	68.575	73.0099	76.3164	50.748	46.4919	43.6849	6.63544	6.74416	6.83955	5.09855	4.9799	4.91511
ASMM10P041167	5.658e-08	7.41e-07	2.02348	up	noncoding	uc029wxl.1	AB033516	UCSC_knowngene	100	chr9	-	5440770	5440870	AK156242, ENSMUST00000181206, NM_001004142, TCONS_00015074, TCONS_00015075, uc008chb.2	chr9:5440784-5440870	GGGTCCCCTCCCCCTTCCTTCATAACTAGTGTCGCAACAATAAAATTTGAGCCTTGATCA	intergenic							5626.18	7367.76	13.1729	12.1561	5786.44	5695.67	5396.44	7601.41	7471.21	7030.65	13.1629	13.1629	13.1929	12.158	12.1551	12.1551
ASMM10P046684	5.1776e-05	0.000100683	8.19342	up	noncoding	ENSMUST00000151643	Gm12214	Ensembl	417	chr11	-	53723952	53724618		chr11:53724014-53724259	ATTTAACTTAAATTGTGAAGTCCTGTCACCATGGAGCAGCTCAGCCTCAGCCTTCCATTG	natural antisense	NM_010558	Il5	interleukin 5	+	53720793	53725103	144.912	39.4411	7.75455	4.72009	151.502	148.031	135.202	44.6512	42.8896	30.7826	7.7892	7.7752	7.69925	4.90403	4.86099	4.39524
ASMM10P050074	1.68309e-05	4.0268e-05	2.09366	up	noncoding	ENSMUST00000124326	Gm15561	Ensembl	540	chr12	-	69267770	69273432		chr12:69267794-69268260	GGGTTCTTCGTTTTTTCCATCTATCATCTCCCCCAACTTCAGACAGCTTTTAAATAATAC	natural antisense	NM_178253	Klhdc1	kelch domain containing 1	+	69241831	69283961	908.274	1059.28	10.4831	9.41705	890.655	957.143	877.024	1078.67	1068.98	1030.19	10.4019	10.5475	10.4999	9.40502	9.41191	9.43422
ASMM10P014290	0.000575998	0.000818555	2.85093	up	noncoding	AK015531	AK015531	Genbank	1800	chr1	+	37660721	37662647		chr1:37662582+37662647	CCTTAATCAATCTCTCCTTCTCTTGGGGGAAGAAAAGGACGAAAATAAATTATGACTTAA	intronic antisense	NM_028096	2010300C02Rik	RIKEN cDNA 2010300C02 gene	-	37611675	37719811	43.9346	32.9457	5.98981	4.47838	46.154	48.1576	37.4922	37.7652	29.2232	31.8488	6.05779	6.14341	5.76823	4.66904	4.32398	4.44211
ASMM10P013634	0.000159601	0.000262955	4.60348	up	noncoding	ENSMUST00000142405	Apol6	Ensembl	1829	chr15	+	77044728	77056298		chr15:77045014+77045074	TGGAATGATTCGAGGTTAAGATAAACCAGTTTCATAATTCCGTTCCCGCCTCCAAGAGCC	exon sense-overlapping	NM_001163621	Apol6	apolipoprotein L 6	+	77045074	77052351	41.044	18.8313	5.89979	3.69707	38.6619	41.3647	43.1053	22.5005	18.5918	15.4017	5.79733	5.92386	5.97819	3.95171	3.7081	3.4314
ASMM10P013634	0.000159601	0.000262955	4.60348	up	noncoding	ENSMUST00000142405	Apol6	Ensembl	1829	chr15	+	77044728	77056298		chr15:77045014+77045074	TGGAATGATTCGAGGTTAAGATAAACCAGTTTCATAATTCCGTTCCCGCCTCCAAGAGCC	exon sense-overlapping	NM_028010	Apol6	apolipoprotein L 6	+	77045275	77057108	41.044	18.8313	5.89979	3.69707	38.6619	41.3647	43.1053	22.5005	18.5918	15.4017	5.79733	5.92386	5.97819	3.95171	3.7081	3.4314
ASMM10P019432	0.000168772	0.000276556	8.62345	up	noncoding	ENSMUST00000155870	Mrpl21	Ensembl	678	chr19	+	3283059	3285325		chr19:3285152+3285309	TATTCACAGTGATGTAGAGGTAGCGTTAGTGTTGTGGGTTTTATGCCCCTCCATAGCAAG	exon sense-overlapping	NM_172252	Mrpl21	mitochondrial ribosomal protein L21	+	3283046	3292837	40.939	8.7274	5.88457	2.77631	34.001	40.6762	48.1398	11.82	8.29877	6.06341	5.61886	5.89792	6.13694	3.07036	2.78548	2.47308
ASMM10UP893	1.42625e-06	5.983e-06	4.71396	up	noncoding	uc.459-	uc.459	UCR	255	chrX	+	157919680	157919935		chrX:157919876+157919935	TTCAACTGCCACCCCACCTGGTAACCAGCAAAATCATTACAATAAAATTGAGGTACAGTA	natural antisense	NM_177751	Cnksr2	connector enhancer of kinase suppressor of Ras 2	-	157821572	158043110	109.988	50.9097	7.35585	5.11891	109.618	111.894	108.452	50.2313	49.2822	53.2157	7.31945	7.36326	7.38484	5.08284	5.06452	5.20937
ASMM10P040627	5.83249e-05	0.000111495	3.50665	up	noncoding	ENSMUST00000133139	4933431K23Rik	Ensembl	1117	chr8	+	77764358	77768198		chr8:77764491+77764551	ATGCGCTCTGAGTTGGCCTCCCTCACACGTCCAGTGCTTGATGCTGCTTATTGAATGACT	intergenic							120.963	75.2203	7.49625	5.68616	130.784	113.555	118.548	80.5155	79.8536	65.2918	7.58297	7.38573	7.52005	5.76677	5.77211	5.51958
ASMM10P057465	1.22577e-06	5.374e-06	2.15964	up	noncoding	uc029xol.1	Mid1	UCSC_knowngene	3438	chrX	+	169879621	169990571		chrX:169989426+169989585	CTCAGAAAATCATTCACATCATCCCCCTGTCTCACACGGTCACTCAGGGTCATCCCCCTG	exon sense-overlapping	NM_183151	Mid1	midline 1	+	169879621	169990797	381.222	409.937	9.19873	8.08795	394.189	392.655	356.821	425.985	414.475	389.351	9.21748	9.22264	9.15608	8.10471	8.08925	8.06988
ASMM10P056267	1.1707e-07	1.145e-06	5.39959	up	noncoding	TCONS_00017787	XLOC_014370	Alexander et al 2013	374	chr2	-	90239503	90241425		chr2:90239522-90241119	AATATCATCTGGCAGAACATTGTTGTAGTGGTTCTTCCCTCTGTTCTCGGCTATCTCAGC	intergenic							234.383	95.7237	8.46906	6.0362	236.713	240.832	225.604	99.8296	96.7647	90.5769	8.44604	8.49263	8.46849	6.07674	6.04251	5.98936
ASMM10P019869	7.96151e-06	2.2032e-05	3.41862	up	noncoding	TCONS_00016028	XLOC_011964	Alexander et al 2013	1332	chr19	+	40191636	40194929		chr19:40194505+40194929	GCTATTGGGATAAGAACTCTTTGTCTTGTTAGACCACCCTTCCCTGTAGACCAATCAGCT	intergenic							169.987	108.612	7.99428	6.22086	182.165	162.105	165.692	108.964	104.955	111.917	8.05883	7.91293	8.01108	6.20259	6.1584	6.3016
ASMM10P021268	3.7433e-07	2.347e-06	11.3707	up	noncoding	AK014692	AK014692	Genbank	840	chr1	+	132078975	132079815		chr1:132079752+132079815	CCATCCTCCTATTTCAGCTTCTAAATGCTCCTATTAAAGGTATGTCCTTGGTTGTATGAT	intergenic							147.094	28.197	7.77753	4.27028	146.888	153.893	140.5	29.291	29.057	26.243	7.75367	7.82691	7.752	4.32398	4.31576	4.17109
ASMM10P037977	3.38268e-05	7.0863e-05	5.19821	up	noncoding	uc009hbe.1	AK045483	UCSC_knowngene	1743	chr7	+	49085137	49086981		chr7:49086714+49086981	AGATAAGGAGTTAGCAATGCTATGGACCTGTGTCCTCCTCCAACTAACTAGGATGCTGAA	intron sense-overlapping	NM_001111016	Nav2	neuron navigator 2	+	48959072	49610088	86.7381	36.5605	6.99894	4.62093	88.1844	90.1624	81.8675	42.0958	35.9909	31.5947	7.00244	7.05316	6.94123	4.81857	4.61248	4.43174
ASMM10P041889	0.00290237	0.00362829	4.78368	up	noncoding	uc009qrz.1	AK134928	UCSC_knowngene	1377	chr9	-	75310334	75314871		chr9:75310541-75310903	TGTGGCATTGGCTTCCTACAAAGTACACATTTGTATCTGTTAAACCCACCAGCCGAACAC	natural antisense	NM_010313	Gnb5	guanine nucleotide binding protein (G protein), beta 5	+	75306287	75345923	38.8382	17.5272	5.80061	3.54249	47.4018	36.4336	32.6791	14.748	12.0777	25.756	6.09768	5.74304	5.56112	3.36609	3.11581	4.14557
ASMM10P041889	0.00290237	0.00362829	4.78368	up	noncoding	uc009qrz.1	AK134928	UCSC_knowngene	1377	chr9	-	75310334	75314871		chr9:75310541-75310903	TGTGGCATTGGCTTCCTACAAAGTACACATTTGTATCTGTTAAACCCACCAGCCGAACAC	natural antisense	NM_138719	Gnb5	guanine nucleotide binding protein (G protein), beta 5	+	75314067	75345923	38.8382	17.5272	5.80061	3.54249	47.4018	36.4336	32.6791	14.748	12.0777	25.756	6.09768	5.74304	5.56112	3.36609	3.11581	4.14557
ASMM10P047691	9.32733e-06	2.4965e-05	2.60121	up	noncoding	ENSMUST00000148136	Gm11665	Ensembl	285	chr11	-	104556788	104557777	uc007lwu.1	chr11:104556802-104556950	ACCCTCTGCTCCCCTTGAGCGTCTATATACTTTCTCCCAATCAATAAAGCAAACTCAATG	intronic antisense	NM_010858	Myl4	myosin, light polypeptide 4	+	104550662	104587219	150.925	127.233	7.81674	6.43755	153.116	147.536	152.122	133.764	130.643	117.293	7.80476	7.77025	7.87521	6.48301	6.4671	6.36255
ASMM10P010048	2.89287e-06	9.994e-06	2.79268	up	noncoding	NR_045047	2810011L19Rik	RefSeq	3302	chr12	+	105336593	105383932		chr12:105336962+105337229	GCACCGCCAGCCACCCTCCGAGATCTTCCCGCCGAGCCCAGGCGTGGGGCATGAGGAGCC	intergenic							775.7	662.691	10.2372	8.75555	801.709	791.694	733.698	701.681	682.047	604.345	10.2308	10.2421	10.2387	8.80584	8.78192	8.6789
ASMM10P017023	4.6991e-07	2.741e-06	3.85133	up	noncoding	ENSMUST00000141815	Zfp952	Ensembl	3060	chr17	+	32993196	33005457		chr17:33002549+33002632	ATTTATATTTACAAATTCTCACAGAAGCAAAATCAGTCGTGCCGTTCGTCCTCCCTCCTC	exon sense-overlapping	NM_001045559	Zfp952	zinc finger protein 952	+	32993138	33005457	241.638	139.714	8.51521	6.56986	252.29	247.854	224.769	143.479	137.235	138.428	8.54269	8.54104	8.4619	6.58245	6.53308	6.59405
ASMM10P047583	9.4361e-07	4.484e-06	3.57662	up	noncoding	ENSMUST00000134520	Psmc3ip	Ensembl	1115	chr11	-	101092156	101094160		chr11:101093829-101094160	TCCATATTTGAATGCCGCCTCCCCTGATGTGTATTTTTCTCTCTGTGCCTCATGGAATCA	exon sense-overlapping	NM_008949	Psmc3ip	proteasome (prosome, macropain) 26S subunit, ATPase 3, interacting protein	-	101092140	101095435	285.205	179.839	8.76857	6.92998	302.855	276.822	275.937	181.914	178.258	179.345	8.81531	8.71277	8.77764	6.91689	6.90176	6.97128
ASMM10P047583	9.4361e-07	4.484e-06	3.57662	up	noncoding	ENSMUST00000134520	Psmc3ip	Ensembl	1115	chr11	-	101092156	101094160		chr11:101093829-101094160	TCCATATTTGAATGCCGCCTCCCCTGATGTGTATTTTTCTCTCTGTGCCTCATGGAATCA	natural antisense	NM_001159384	Mlx	MAX-like protein X	+	101087289	101092207	285.205	179.839	8.76857	6.92998	302.855	276.822	275.937	181.914	178.258	179.345	8.81531	8.71277	8.77764	6.91689	6.90176	6.97128
ASMM10P047583	9.4361e-07	4.484e-06	3.57662	up	noncoding	ENSMUST00000134520	Psmc3ip	Ensembl	1115	chr11	-	101092156	101094160		chr11:101093829-101094160	TCCATATTTGAATGCCGCCTCCCCTGATGTGTATTTTTCTCTCTGTGCCTCATGGAATCA	natural antisense	NM_001159385	Mlx	MAX-like protein X	+	101087289	101092207	285.205	179.839	8.76857	6.92998	302.855	276.822	275.937	181.914	178.258	179.345	8.81531	8.71277	8.77764	6.91689	6.90176	6.97128
ASMM10P047583	9.4361e-07	4.484e-06	3.57662	up	noncoding	ENSMUST00000134520	Psmc3ip	Ensembl	1115	chr11	-	101092156	101094160		chr11:101093829-101094160	TCCATATTTGAATGCCGCCTCCCCTGATGTGTATTTTTCTCTCTGTGCCTCATGGAATCA	natural antisense	NM_011550	Mlx	MAX-like protein X	+	101087289	101092207	285.205	179.839	8.76857	6.92998	302.855	276.822	275.937	181.914	178.258	179.345	8.81531	8.71277	8.77764	6.91689	6.90176	6.97128
ASMM10P057221	0.000842257	0.00115203	4.37791	up	noncoding	uc012aqm.1	C4a	UCSC_knowngene	5361	chr17	-	34809091	34823454		chr17:34812149-34812822	CACCTTGAAGCATGGCAGTGAGGCCAACAGCCTGGGGAAATGTGCCCCTTCCAGAATGAA	exon sense-overlapping	NM_011413	C4a	complement component 4A (Rodgers blood group)	-	34809091	34823454	64.6905	32.6603	6.56903	4.43879	63.5539	68.9447	61.573	33.9416	40.84	23.1992	6.53017	6.65691	6.52003	4.52375	4.79214	4.00049
ASMM10P049229	8.53113e-06	2.3273e-05	2.11833	up	noncoding	ENSMUST00000122837	Gm11520	Ensembl	630	chr11	+	95310428	95324496		chr11:95324413+95324496	GGATGCCATTAGCCTTGCTCCCAAGATCCATGCAACCAGCATCCCTGGCATTTAGCCTAC	bidirectional	NM_001195003	Kat7	K(lysine) acetyltransferase 7	-	95271852	95310246	69.5077	70.1596	6.67539	5.59246	69.9265	72.0109	66.5858	74.0721	70.129	66.2777	6.66403	6.71899	6.64314	5.64692	5.58651	5.54396
ASMM10P049229	8.53113e-06	2.3273e-05	2.11833	up	noncoding	ENSMUST00000122837	Gm11520	Ensembl	630	chr11	+	95310428	95324496		chr11:95324413+95324496	GGATGCCATTAGCCTTGCTCCCAAGATCCATGCAACCAGCATCCCTGGCATTTAGCCTAC	bidirectional	NM_001195004	Kat7	K(lysine) acetyltransferase 7	-	95271852	95310246	69.5077	70.1596	6.67539	5.59246	69.9265	72.0109	66.5858	74.0721	70.129	66.2777	6.66403	6.71899	6.64314	5.64692	5.58651	5.54396
ASMM10P049229	8.53113e-06	2.3273e-05	2.11833	up	noncoding	ENSMUST00000122837	Gm11520	Ensembl	630	chr11	+	95310428	95324496		chr11:95324413+95324496	GGATGCCATTAGCCTTGCTCCCAAGATCCATGCAACCAGCATCCCTGGCATTTAGCCTAC	bidirectional	NM_177619	Kat7	K(lysine) acetyltransferase 7	-	95271852	95310246	69.5077	70.1596	6.67539	5.59246	69.9265	72.0109	66.5858	74.0721	70.129	66.2777	6.66403	6.71899	6.64314	5.64692	5.58651	5.54396
ASMM10P019640	0.000156222	0.00025799	9.51146	up	noncoding	ENSMUST00000161157	Ms4a6b	Ensembl	4286	chr19	+	11518565	11531254		chr19:11528450+11528573	TTTTGGGAAGATCCTTTCCCTTCTCTGATGGTGGAGATGGTTTCATCTCTACAGTCACCT	exon sense-overlapping	NM_027209	Ms4a6b	membrane-spanning 4-domains, subfamily A, member 6B	+	11518558	11530403	67.0373	14.8499	6.6168	3.36713	70.1983	70.0482	60.8655	15.5803	18.7219	10.2475	6.66839	6.68185	6.50015	3.44152	3.7173	2.94257
ASMM10P057168	1.83863e-05	4.3313e-05	4.80123	up	noncoding	uc011yuo.1	Dio3os	UCSC_knowngene	279	chr12	-	110275384	110278068		chr12:110275528-110277982	GACGCGTAAAGGGAGCCCACTTTCTGCCTGGACTCTTCTTGAAGGAGCACACTCCCTCTT	intergenic							80.4115	36.5731	6.88878	4.62537	82.8115	82.7676	75.6554	40.5111	36.9764	32.2317	6.91159	6.93016	6.82458	4.76538	4.65121	4.45954
ASMM10P010613	7.01492e-05	0.000130055	4.33737	up	noncoding	uc007rxs.1	4930544M13Rik	UCSC_knowngene	583	chr13	+	114608872	114656824	ENSMUST00000063230	chr13:114656763+114656824	CAAAGCCCTTCCACTTCTAACACTATCAGGTTTACTGAAATTAAATTGGACACAGAATTT	intergenic							65.822	32.879	6.5939	4.47708	70.4548	61.6786	65.3327	27.9623	34.7515	35.9232	6.67097	6.49413	6.61661	4.2536	4.56001	4.61764
ASMM10P021592	2.05492e-06	7.79e-06	2.64202	up	noncoding	AK013567	AK013567	Genbank	1255	chr2	-	132951302	132952552		chr2:132951640-132952552	AAAGGACAACAGACTACTGAAAAGTTCTCCTCTGACCTCCACACATTGCATTATATGCCT	intergenic							221.168	186.55	8.38182	6.98018	229.746	223.742	210.015	183.445	197.09	179.116	8.40237	8.37665	8.36644	6.93069	7.04065	6.9692
ASMM10P011564	5.89738e-06	1.7378e-05	2.21929	up	noncoding	ENSMUST00000153109	Ngly1	Ensembl	3296	chr14	+	16249326	16283299		chr14:16283098+16283299	TTGAACTCACGGATCTGCCTCAGCCTCCTTATTCCTGGATTATGGTCGTAATCTATCATG	exon sense-overlapping	NM_021504	Ngly1	N-glycanase 1	+	16249313	16311926	246.483	253.209	8.55333	7.40324	245.494	248.845	245.109	264.771	249.493	245.361	8.50176	8.54935	8.60889	7.43465	7.36948	7.40558
ASMM10P011564	5.89738e-06	1.7378e-05	2.21929	up	noncoding	ENSMUST00000153109	Ngly1	Ensembl	3296	chr14	+	16249326	16283299		chr14:16283098+16283299	TTGAACTCACGGATCTGCCTCAGCCTCCTTATTCCTGGATTATGGTCGTAATCTATCATG	natural antisense	NM_027695	Oxsm	3-oxoacyl-ACP synthase, mitochondrial	-	16238658	16249808	246.483	253.209	8.55333	7.40324	245.494	248.845	245.109	264.771	249.493	245.361	8.50176	8.54935	8.60889	7.43465	7.36948	7.40558
ASMM10P017760	0.000216498	0.000343448	6.13949	up	noncoding	ENSMUST00000181887	Gm10544	Ensembl	1923	chr18	-	37175595	37178506		chr18:37175609-37177419	GCCTTCCTACAGGAAGTGAAATAGTTTGTCATTTACAAATAAATTCTCTCTTCTCTCTGC	intronic antisense	NM_001003671	Pcdhac1	protocadherin alpha subfamily C, 1	+	37090135	37187657	67.8601	23.9617	6.63244	4.01432	75.9012	64.137	63.5423	22.4422	30.3707	19.0723	6.77441	6.55086	6.57206	3.94783	4.37544	3.7197
ASMM10P017760	0.000216498	0.000343448	6.13949	up	noncoding	ENSMUST00000181887	Gm10544	Ensembl	1923	chr18	-	37175595	37178506		chr18:37175609-37177419	GCCTTCCTACAGGAAGTGAAATAGTTTGTCATTTACAAATAAATTCTCTCTTCTCTCTGC	intronic antisense	NM_001003672	Pcdhac2	protocadherin alpha subfamily C, 2	+	37143968	37187657	67.8601	23.9617	6.63244	4.01432	75.9012	64.137	63.5423	22.4422	30.3707	19.0723	6.77441	6.55086	6.57206	3.94783	4.37544	3.7197
ASMM10P017760	0.000216498	0.000343448	6.13949	up	noncoding	ENSMUST00000181887	Gm10544	Ensembl	1923	chr18	-	37175595	37178506		chr18:37175609-37177419	GCCTTCCTACAGGAAGTGAAATAGTTTGTCATTTACAAATAAATTCTCTCTTCTCTCTGC	intronic antisense	NM_001174154	Pcdha4-g	protocadherin alpha 4-gamma	+	36952740	37840200	67.8601	23.9617	6.63244	4.01432	75.9012	64.137	63.5423	22.4422	30.3707	19.0723	6.77441	6.55086	6.57206	3.94783	4.37544	3.7197
ASMM10P017760	0.000216498	0.000343448	6.13949	up	noncoding	ENSMUST00000181887	Gm10544	Ensembl	1923	chr18	-	37175595	37178506		chr18:37175609-37177419	GCCTTCCTACAGGAAGTGAAATAGTTTGTCATTTACAAATAAATTCTCTCTTCTCTCTGC	intronic antisense	NM_007766	Pcdha4	protocadherin alpha 4	+	36952688	37187657	67.8601	23.9617	6.63244	4.01432	75.9012	64.137	63.5423	22.4422	30.3707	19.0723	6.77441	6.55086	6.57206	3.94783	4.37544	3.7197
ASMM10P017760	0.000216498	0.000343448	6.13949	up	noncoding	ENSMUST00000181887	Gm10544	Ensembl	1923	chr18	-	37175595	37178506		chr18:37175609-37177419	GCCTTCCTACAGGAAGTGAAATAGTTTGTCATTTACAAATAAATTCTCTCTTCTCTCTGC	intronic antisense	NM_007767	Pcdha6	protocadherin alpha 6	+	36967755	37187657	67.8601	23.9617	6.63244	4.01432	75.9012	64.137	63.5423	22.4422	30.3707	19.0723	6.77441	6.55086	6.57206	3.94783	4.37544	3.7197
ASMM10P017760	0.000216498	0.000343448	6.13949	up	noncoding	ENSMUST00000181887	Gm10544	Ensembl	1923	chr18	-	37175595	37178506		chr18:37175609-37177419	GCCTTCCTACAGGAAGTGAAATAGTTTGTCATTTACAAATAAATTCTCTCTTCTCTCTGC	intronic antisense	NM_009957	Pcdha7	protocadherin alpha 7	+	36973923	37187657	67.8601	23.9617	6.63244	4.01432	75.9012	64.137	63.5423	22.4422	30.3707	19.0723	6.77441	6.55086	6.57206	3.94783	4.37544	3.7197
ASMM10P017760	0.000216498	0.000343448	6.13949	up	noncoding	ENSMUST00000181887	Gm10544	Ensembl	1923	chr18	-	37175595	37178506		chr18:37175609-37177419	GCCTTCCTACAGGAAGTGAAATAGTTTGTCATTTACAAATAAATTCTCTCTTCTCTCTGC	intronic antisense	NM_009959	Pcdha5	protocadherin alpha 5	+	36960439	37187657	67.8601	23.9617	6.63244	4.01432	75.9012	64.137	63.5423	22.4422	30.3707	19.0723	6.77441	6.55086	6.57206	3.94783	4.37544	3.7197
ASMM10P017760	0.000216498	0.000343448	6.13949	up	noncoding	ENSMUST00000181887	Gm10544	Ensembl	1923	chr18	-	37175595	37178506		chr18:37175609-37177419	GCCTTCCTACAGGAAGTGAAATAGTTTGTCATTTACAAATAAATTCTCTCTTCTCTCTGC	intronic antisense	NM_009960	Pcdha11	protocadherin alpha 11	+	37010857	37187657	67.8601	23.9617	6.63244	4.01432	75.9012	64.137	63.5423	22.4422	30.3707	19.0723	6.77441	6.55086	6.57206	3.94783	4.37544	3.7197
ASMM10P017760	0.000216498	0.000343448	6.13949	up	noncoding	ENSMUST00000181887	Gm10544	Ensembl	1923	chr18	-	37175595	37178506		chr18:37175609-37177419	GCCTTCCTACAGGAAGTGAAATAGTTTGTCATTTACAAATAAATTCTCTCTTCTCTCTGC	intronic antisense	NM_009961	Pcdha10	protocadherin alpha 10	+	37005319	37187657	67.8601	23.9617	6.63244	4.01432	75.9012	64.137	63.5423	22.4422	30.3707	19.0723	6.77441	6.55086	6.57206	3.94783	4.37544	3.7197
ASMM10P017760	0.000216498	0.000343448	6.13949	up	noncoding	ENSMUST00000181887	Gm10544	Ensembl	1923	chr18	-	37175595	37178506		chr18:37175609-37177419	GCCTTCCTACAGGAAGTGAAATAGTTTGTCATTTACAAATAAATTCTCTCTTCTCTCTGC	intronic antisense	NM_054072	Pcdha1	protocadherin alpha 1	+	36930284	37187657	67.8601	23.9617	6.63244	4.01432	75.9012	64.137	63.5423	22.4422	30.3707	19.0723	6.77441	6.55086	6.57206	3.94783	4.37544	3.7197
ASMM10P017760	0.000216498	0.000343448	6.13949	up	noncoding	ENSMUST00000181887	Gm10544	Ensembl	1923	chr18	-	37175595	37178506		chr18:37175609-37177419	GCCTTCCTACAGGAAGTGAAATAGTTTGTCATTTACAAATAAATTCTCTCTTCTCTCTGC	intronic antisense	NM_138661	Pcdha9	protocadherin alpha 9	+	36997879	37187657	67.8601	23.9617	6.63244	4.01432	75.9012	64.137	63.5423	22.4422	30.3707	19.0723	6.77441	6.55086	6.57206	3.94783	4.37544	3.7197
ASMM10P017760	0.000216498	0.000343448	6.13949	up	noncoding	ENSMUST00000181887	Gm10544	Ensembl	1923	chr18	-	37175595	37178506		chr18:37175609-37177419	GCCTTCCTACAGGAAGTGAAATAGTTTGTCATTTACAAATAAATTCTCTCTTCTCTCTGC	intronic antisense	NM_138662	Pcdha3	protocadherin alpha 3	+	36946206	37187657	67.8601	23.9617	6.63244	4.01432	75.9012	64.137	63.5423	22.4422	30.3707	19.0723	6.77441	6.55086	6.57206	3.94783	4.37544	3.7197
ASMM10P017760	0.000216498	0.000343448	6.13949	up	noncoding	ENSMUST00000181887	Gm10544	Ensembl	1923	chr18	-	37175595	37178506		chr18:37175609-37177419	GCCTTCCTACAGGAAGTGAAATAGTTTGTCATTTACAAATAAATTCTCTCTTCTCTCTGC	intronic antisense	NM_138663	Pcdha12	protocadherin alpha 12	+	37020229	37187657	67.8601	23.9617	6.63244	4.01432	75.9012	64.137	63.5423	22.4422	30.3707	19.0723	6.77441	6.55086	6.57206	3.94783	4.37544	3.7197
ASMM10P017760	0.000216498	0.000343448	6.13949	up	noncoding	ENSMUST00000181887	Gm10544	Ensembl	1923	chr18	-	37175595	37178506		chr18:37175609-37177419	GCCTTCCTACAGGAAGTGAAATAGTTTGTCATTTACAAATAAATTCTCTCTTCTCTCTGC	intronic antisense	NM_198117	Pcdha2	protocadherin alpha 2	+	36939204	37187660	67.8601	23.9617	6.63244	4.01432	75.9012	64.137	63.5423	22.4422	30.3707	19.0723	6.77441	6.55086	6.57206	3.94783	4.37544	3.7197
ASMM10P017760	0.000216498	0.000343448	6.13949	up	noncoding	ENSMUST00000181887	Gm10544	Ensembl	1923	chr18	-	37175595	37178506		chr18:37175609-37177419	GCCTTCCTACAGGAAGTGAAATAGTTTGTCATTTACAAATAAATTCTCTCTTCTCTCTGC	intronic antisense	NM_201243	Pcdha8	protocadherin alpha 8	+	36992466	37187657	67.8601	23.9617	6.63244	4.01432	75.9012	64.137	63.5423	22.4422	30.3707	19.0723	6.77441	6.55086	6.57206	3.94783	4.37544	3.7197
ASMM10P030570	0.000730037	0.00101228	3.32111	up	noncoding	AK156838	AK156838	Genbank	3231	chr5	-	85500004	85503226		chr5:85500018-85500932	CAAGTAGCCCACAACCACCACAGTCTCCTAAAAGTCAAAAAGGGAAATAGAAAGCAAGGC	intergenic							36.4156	23.2301	5.72163	3.98996	30.2185	38.4041	40.6241	19.2169	24.7663	25.707	5.45807	5.81391	5.89291	3.73518	4.09153	4.14318
ASMM10P040801	2.82533e-05	6.1172e-05	4.79091	up	noncoding	ENSMUST00000150307	Cx3cl1	Ensembl	780	chr8	+	94772224	94780022		chr8:94777333+94777393	ACTCATTCTGCAGAACACAGGGGGATCTGCTCAGCAGACACTCACACACTTCCCAGGGAG	exon sense-overlapping	NM_009142	Cx3cl1	chemokine (C-X3-C motif) ligand 1	+	94772179	94782426	55.9937	24.9801	6.35334	4.09304	57.2363	57.0279	53.7168	25.8042	27.5817	21.5543	6.37195	6.3783	6.30977	4.14043	4.24365	3.89503
ASMM10P021585	3.88555e-05	7.9353e-05	2.49226	up	noncoding	ENSMUST00000117769	Gm14099	Ensembl	605	chr2	-	132673384	132673989		chr2:132673477-132673989	TGAAGAGCTGAAACTACCCAGGACATCACCATAGTACTATACCCCCCTACATTGAGCTTA	intergenic							48.5368	41.7444	6.14165	4.82419	53.2459	44.5392	47.8252	42.338	42.2657	40.6295	6.26053	6.0331	6.13132	4.82706	4.84137	4.80416
ASMM10P012155	1.24469e-05	3.1384e-05	3.32059	up	noncoding	AK143143	AK143143	Genbank	5366	chr14	+	70153324	70158689		chr14:70158587+70158689	TGACTTCCCCATCCAGTCCACACAGGTAAATCAGACAAAAGTAAAAAATTTAAACAACAA	natural antisense	NM_001004155	9930012K11Rik	RIKEN cDNA 9930012K11 gene	-	70154404	70159502	77.9917	50.5663	6.8406	5.10916	74.536	77.4394	81.9998	49.0565	52.0251	50.6172	6.74437	6.834	6.94342	5.04588	5.14945	5.13215
ASMM10P012155	1.24469e-05	3.1384e-05	3.32059	up	noncoding	AK143143	AK143143	Genbank	5366	chr14	+	70153324	70158689		chr14:70158587+70158689	TGACTTCCCCATCCAGTCCACACAGGTAAATCAGACAAAAGTAAAAAATTTAAACAACAA	natural antisense	NM_001112735	9930012K11Rik	RIKEN cDNA 9930012K11 gene	-	70154404	70159502	77.9917	50.5663	6.8406	5.10916	74.536	77.4394	81.9998	49.0565	52.0251	50.6172	6.74437	6.834	6.94342	5.04588	5.14945	5.13215
ASMM10P012155	1.24469e-05	3.1384e-05	3.32059	up	noncoding	AK143143	AK143143	Genbank	5366	chr14	+	70153324	70158689		chr14:70158587+70158689	TGACTTCCCCATCCAGTCCACACAGGTAAATCAGACAAAAGTAAAAAATTTAAACAACAA	natural antisense	NM_146055	Ccar2	cell cycle activator and apoptosis regulator 2	-	70138168	70153791	77.9917	50.5663	6.8406	5.10916	74.536	77.4394	81.9998	49.0565	52.0251	50.6172	6.74437	6.834	6.94342	5.04588	5.14945	5.13215
ASMM10P033349	1.42408e-05	3.5061e-05	7.40322	up	noncoding	NR_045141	6330415B21Rik	RefSeq	2219	chr6	-	77380256	77382475		chr6:77380270-77382475	TAGAGAAAAGTAAGAAAGGAAAATCAGTTATTAGTTCCAGGTCAGCTTGGGCTACTTAGG	intron sense-overlapping	NM_001109764	Ctnna2	catenin (cadherin associated protein), alpha 2	-	76881636	77979667	104.237	30.9089	7.27353	4.38538	105.841	105.522	101.346	36.2956	28.4483	27.9827	7.26833	7.28104	7.27123	4.61193	4.28668	4.25753
ASMM10P033349	1.42408e-05	3.5061e-05	7.40322	up	noncoding	NR_045141	6330415B21Rik	RefSeq	2219	chr6	-	77380256	77382475		chr6:77380270-77382475	TAGAGAAAAGTAAGAAAGGAAAATCAGTTATTAGTTCCAGGTCAGCTTGGGCTACTTAGG	intron sense-overlapping	NM_145732	Ctnna2	catenin (cadherin associated protein), alpha 2	-	76881636	77979667	104.237	30.9089	7.27353	4.38538	105.841	105.522	101.346	36.2956	28.4483	27.9827	7.26833	7.28104	7.27123	4.61193	4.28668	4.25753
ASMM10P033380	5.4448e-07	3.064e-06	5.38612	up	noncoding	ENSMUST00000144723	Wdr54	Ensembl	2284	chr6	-	83152709	83156220		chr6:83153881-83154499	ACATGGTGGTTTTAGTCTTCCCACCCATCCCAAAAGGACAATTGTACATCCTCTTCTACT	exon sense-overlapping	NM_023790	Wdr54	WD repeat domain 54	-	83152709	83156379	148.275	60.106	7.79007	5.36083	145.859	151.507	147.459	62.9224	61.089	56.3066	7.74373	7.806	7.82048	5.40745	5.38274	5.29229
ASMM10P054389	5.565e-08	7.38e-07	3.16586	up	noncoding	ENSMUST00000160207	Egflam	Ensembl	4420	chr15	-	7206582	7398395		chr15:7398331-7398387	CTCCTGCGGGTCGAGCCGCCCTCCCTCCGGCGGCCAGTGCGTCCCTCCCCTCGGCTCTCA	exon sense-overlapping	NM_178748	Egflam	EGF-like, fibronectin type III and laminin G domains	-	7206119	7398304	1882.16	1487.8	11.5826	9.91999	1937.7	1906.43	1802.35	1554.29	1508.33	1400.77	11.5694	11.574	11.6043	9.93963	9.92239	9.89794
ASMM10P024625	0.00585208	0.00701403	2.71454	up	noncoding	ENSMUST00000120319	Gm13621	Ensembl	345	chr3	-	37199978	37200979		chr3:37200194-37200280	AGAGAAACAACCTCCAAATCTCCTTTCAGACACAGACTTCTACTTCTACTGGATCTGTAC	intergenic							34.01	27.2087	5.62123	4.18052	37.7814	31.0976	33.151	23.5258	20.5707	37.5297	5.76599	5.51413	5.58355	4.01059	3.84324	4.68771
ASMM10P012257	4.285e-07	2.563e-06	9.49798	up	noncoding	AK157420	AK157420	Genbank	840	chr14	+	101583917	101584758		chr14:101584698+101584758	AAATCTCTGAAACAGCTTTATTCAGAATAGCCCAGCCTTAAAAAAGGATAGCCCATCTGC	intronic antisense	NM_001081278	Tbc1d4	TBC1 domain family, member 4	-	101442359	101609191	37.742	6.03348	5.7751	2.52748	40.9011	35.3935	36.9312	5.82676	5.88839	6.38528	5.87734	5.7032	5.74476	2.52362	2.51596	2.54285
ASMM10P057687	1.541e-08	3.42e-07	11.6412	up	noncoding	EL956008	humanlincRNA2141	lincRNA	563	chr8	-	18805360	18805922		chr8:18805584-18805908	TGCTTTTAAAAACAAGCAGATCCCCATCTTTACTGGAAGCATTTTCTAAACCCACCCCTT	intergenic							44.8845	5.82215	6.03151	2.49033	45.0824	45.9924	43.5786	5.61864	5.70664	6.14118	6.02066	6.07937	5.99449	2.49442	2.4861	2.49048
ASMM10P047354	3.24441e-06	1.0904e-05	2.73875	up	noncoding	AK155118	AK155118	Genbank	1358	chr1	-	90227159	90228526		chr1:90227173-90228182	TGGCTCTGCCCCACCTCTGATTTCTCCACTCTATTTGCCTTTGGGAAGCTCAAATTTAAA	intergenic							197.501	158.568	8.20984	6.75632	198.669	209.358	184.477	157.971	160.003	157.73	8.18114	8.27691	8.17146	6.72209	6.75355	6.79333
ASMM10P029994	9.575e-07	4.519e-06	18.7083	up	noncoding	ENSMUST00000161416	Gm16333	Ensembl	318	chr4	+	152410799	152411262		chr4:152411181+152411262	CACCTCATTCCCAGCAGCCTCAGCCTAGGACAAACGGTTCAGTGACCATCTACTGCTATA	intronic antisense	NM_001252655	Kcnab2	potassium voltage-gated channel, shaker-related subfamily, beta member 2	-	152390739	152448855	489.431	59.1561	9.56043	5.33482	482.895	512.062	473.336	55.3505	65.4018	56.716	9.49863	9.59535	9.58731	5.21711	5.48398	5.30338
ASMM10P029994	9.575e-07	4.519e-06	18.7083	up	noncoding	ENSMUST00000161416	Gm16333	Ensembl	318	chr4	+	152410799	152411262		chr4:152411181+152411262	CACCTCATTCCCAGCAGCCTCAGCCTAGGACAAACGGTTCAGTGACCATCTACTGCTATA	intronic antisense	NM_001252656	Kcnab2	potassium voltage-gated channel, shaker-related subfamily, beta member 2	-	152390739	152448855	489.431	59.1561	9.56043	5.33482	482.895	512.062	473.336	55.3505	65.4018	56.716	9.49863	9.59535	9.58731	5.21711	5.48398	5.30338
ASMM10P000022	2.43838e-05	5.4124e-05	5.50255	up	noncoding	ENSMUST00000181224	AU020206	Ensembl	656	chr7	-	75769761	75782099		chr7:75770194-75780624	TGAGGAGCCTTCATTGATGTCCACTTGGCTGACAGACGCCCTCCAGGAATCAACTGCGGA	intergenic							71.0169	27.8741	6.70374	4.24364	72.7573	68.0638	72.2294	23.9851	30.4846	29.1524	6.71244	6.64011	6.75867	4.03633	4.37964	4.31494
ASMM10P058012	1.13641e-05	2.9158e-05	3.07738	up	noncoding	BB639557	mouselincRNA0628	lincRNA	682	chr16	-	29711287	29711949	ENSMUST00000133236, NM_001081436, NM_001114609	chr16:29711427-29711949	ACTTTGGTCTCTTCTCCTCTTAGGCCTTCATGACAAAAGAGGATGCTGTGTGTCTCTTAG	intergenic							81.2148	56.7255	6.90036	5.27866	86.4643	81.6799	75.5001	60.8117	54.9303	54.4345	6.96966	6.91117	6.82026	5.36194	5.23079	5.24325
ASMM10P033036	6.28346e-06	1.8214e-05	5.36183	up	noncoding	AK014217	AK014217	Genbank	1093	chr6	-	38532559	38533650		chr6:38532604-38532791	GATGAAGTCACACTAACTAAACGGGGTTTCTCCTTCCAACCTCTTCACATCGAGATCACA	intergenic							126.541	51.7398	7.56019	5.13746	126.04	121.782	131.802	56.0545	51.6126	47.5522	7.5214	7.49147	7.6677	5.23316	5.13778	5.04145
ASMM10P043291	7.84132e-05	0.000143011	6.8435	up	noncoding	AK012034	AK012034	Genbank	820	chr10	+	80917672	80918490		chr10:80918430+80918490	TGCACACATGAAGCCACATAAGCGCACACACAGAAATCAATTAATAAATTAAACAAATGC	natural antisense	NM_010722	Lmnb2	lamin B2	-	80901362	80918245	57.8762	17.9493	6.40266	3.62792	55.6495	59.6778	58.3013	20.7202	19.0316	14.096	6.32819	6.44599	6.4338	3.8398	3.73798	3.306
ASMM10P034010	4.1007e-07	2.484e-06	3.44599	up	noncoding	ENSMUST00000111727	Casc1	Ensembl	4308	chr6	-	145174833	145205347		chr6:145175338-145175402	AGTTCCATCTTCCTTCCTTGTGTATGTTTGGCAATCCCAGAATTCACGTTCTCTTTCTAG	exon sense-overlapping	NM_177222	Casc1	cancer susceptibility candidate 1	-	145174871	145210970	135.746	85.7332	7.66324	5.87832	135.61	137.54	134.089	89.5313	86.6086	81.0597	7.63369	7.67082	7.68521	5.91305	5.89078	5.83113
ASMM10P034010	4.1007e-07	2.484e-06	3.44599	up	noncoding	ENSMUST00000111727	Casc1	Ensembl	4308	chr6	-	145174833	145205347		chr6:145175338-145175402	AGTTCCATCTTCCTTCCTTGTGTATGTTTGGCAATCCCAGAATTCACGTTCTCTTTCTAG	natural antisense	NM_008511	Lrmp	lymphoid-restricted membrane protein	+	145121738	145174928	135.746	85.7332	7.66324	5.87832	135.61	137.54	134.089	89.5313	86.6086	81.0597	7.63369	7.67082	7.68521	5.91305	5.89078	5.83113
ASMM10P000886	0.000795923	0.00109449	2.13708	up	noncoding	ENSMUST00000115902	AC087559.1	Ensembl	1386	chr4_GL456350_random	-	26555	27953		chr4_GL456350_random:26665-26718	CCAGGGCTCCCAACAGGGTCACACCTTTCATCTTGAGGATGCCTGTCCACACAGTCCCCG	intergenic							46.1822	46.6483	6.07341	4.97776	44.4493	46.4931	47.6044	51.2532	49.4292	39.2627	6.00017	6.09674	6.12331	5.11223	5.06981	4.75125
ASMM10P026876	0.000354742	0.000531265	5.59913	up	noncoding	ENSMUST00000156987	Orc3	Ensembl	3089	chr4	-	34577642	34614911		chr4:34597458-34598607	ATTGTAGTATGTTTGACTGGGAAGGCTTACTTTTAATCCCTCCGTTTCACATTGGTTTAA	exon sense-overlapping	NM_001159563	Orc3	origin recognition complex, subunit 3	-	34566780	34614942	34.921	12.8645	5.66719	3.18199	33.8791	34.6719	36.212	11.9727	9.13463	17.4862	5.6141	5.674	5.71348	3.08648	2.85979	3.5997
ASMM10P026876	0.000354742	0.000531265	5.59913	up	noncoding	ENSMUST00000156987	Orc3	Ensembl	3089	chr4	-	34577642	34614911		chr4:34597458-34598607	ATTGTAGTATGTTTGACTGGGAAGGCTTACTTTTAATCCCTCCGTTTCACATTGGTTTAA	exon sense-overlapping	NM_015824	Orc3	origin recognition complex, subunit 3	-	34566780	34614942	34.921	12.8645	5.66719	3.18199	33.8791	34.6719	36.212	11.9727	9.13463	17.4862	5.6141	5.674	5.71348	3.08648	2.85979	3.5997
ASMM10P049839	2.63425e-06	9.333e-06	5.60344	up	noncoding	TCONS_00006845	XLOC_005491	Alexander et al 2013	353	chr12	-	16006907	16015505		chr12:16006921-16007051	GGGTGTCTGCAGTGCTCTGTTGTTCTCCACAACATCACACCACCTCCCACGGTTTCCAGA	intergenic							296.911	118.586	8.82588	6.33956	300.275	304.135	286.323	114.983	130.567	110.209	8.8017	8.84371	8.83222	6.27232	6.46512	6.28125
ASMM10P023389	9.5339e-07	4.507e-06	4.18425	up	noncoding	ENSMUST00000137466	Slc1a2	Ensembl	342	chr2	+	102675483	102735959		chr2:102675695+102675809	AATTTGGCAGTCTTGGTTCTTGTTACCCATTTTGGCCCTAGATCCTCTCTCTCACGTTGT	exon sense-overlapping	NM_001077514	Slc1a2	solute carrier family 1 (glial high affinity glutamate transporter), member 2	+	102658682	102790784	196.777	103.134	8.20669	6.14172	194.844	202.622	192.864	105.91	106.919	96.5737	8.15208	8.22775	8.24024	6.15955	6.18373	6.0819
ASMM10P023389	9.5339e-07	4.507e-06	4.18425	up	noncoding	ENSMUST00000137466	Slc1a2	Ensembl	342	chr2	+	102675483	102735959		chr2:102675695+102675809	AATTTGGCAGTCTTGGTTCTTGTTACCCATTTTGGCCCTAGATCCTCTCTCTCACGTTGT	exon sense-overlapping	NM_001077515	Slc1a2	solute carrier family 1 (glial high affinity glutamate transporter), member 2	+	102706437	102790784	196.777	103.134	8.20669	6.14172	194.844	202.622	192.864	105.91	106.919	96.5737	8.15208	8.22775	8.24024	6.15955	6.18373	6.0819
ASMM10P023389	9.5339e-07	4.507e-06	4.18425	up	noncoding	ENSMUST00000137466	Slc1a2	Ensembl	342	chr2	+	102675483	102735959		chr2:102675695+102675809	AATTTGGCAGTCTTGGTTCTTGTTACCCATTTTGGCCCTAGATCCTCTCTCTCACGTTGT	exon sense-overlapping	NM_011393	Slc1a2	solute carrier family 1 (glial high affinity glutamate transporter), member 2	+	102706437	102778106	196.777	103.134	8.20669	6.14172	194.844	202.622	192.864	105.91	106.919	96.5737	8.15208	8.22775	8.24024	6.15955	6.18373	6.0819
humanlincRNA0814+_P1	1.35928e-06	5.791e-06	15.8399	up	noncoding	humanlincRNA0814+	humanlincRNA0814	lincRNA	11743	chr9	+	89779139	89790882		chr9:89790763+89790822	ATAACAACTACCTCACACTTGAAGTCTATACAATTAGCAGCCCCCGTAGCAATTAGCAGC	intergenic							352.026	49.8958	9.07392	5.08843	334.998	370.978	350.101	46.9261	49.838	52.9233	8.95377	9.1404	9.12759	4.98248	5.08284	5.19997
ASMM10P049158	5.94388e-06	1.7472e-05	6.82466	up	noncoding	TCONS_00000463	XLOC_001185	Alexander et al 2013	912	chr1	-	132252751	132275135		chr1:132252768-132253445	TTAGATTTTAATTTAAAAAGTAAATGAGCTTTAATCCCAGCACTTGGGATGCAGAGGCAG	intronic antisense	NM_001033250	Lemd1	LEM domain containing 1	+	132191435	132257382	86.3017	27.2859	6.99175	4.22099	87.4512	87.0624	84.3916	29.6586	28.1206	24.0785	6.98721	7.00038	6.98765	4.34032	4.27207	4.05058
humanlincRNA1812+_P1	7.4322e-07	3.777e-06	7.35592	up	noncoding	humanlincRNA1812+	humanlincRNA1812	lincRNA	14052	chr11	+	57855436	57869488		chr11:57869030+57869089	TTTTAGGAAACAAGCCTCTATCTCTCACTGTTCTGAGGGGAACGGCATTCGTTCATCCAT	intergenic							65.5143	18.824	6.58991	3.711	65.9406	63.5298	67.0726	17.8212	18.8519	19.7988	6.58067	6.53592	6.65313	3.63207	3.72619	3.77475
ASMM10P010073	0.00152366	0.0019922	3.87107	up	noncoding	NR_045313	Rptoros	RefSeq	1175	chr11	-	119820810	119834365		chr11:119825922-119834289	GACATCAGAGACTCCCAGGACCCTTTCCATGTGGCTTCGTGGCCAGATATCAAGCAATGC	natural antisense	NM_028898	Rptor	regulatory associated protein of MTOR, complex 1	+	119602994	119899591	43.8068	23.4132	5.96218	4.00945	33.9324	38.696	58.792	25.0545	22.7176	22.4673	5.61626	5.8243	6.44599	4.09856	3.97733	3.95246
ASMM10P022908	1.86e-08	3.81e-07	12.3834	up	noncoding	AK038647	AK038647	Genbank	4397	chr2	+	67614602	67618998		chr2:67618867+67618998	AAGTACTTACTATGTGTGCACAAAGTGTAGGAGTAACCCCACCACCACCACCAACAGTTT	intergenic							7641.28	1670.23	13.7151	10.0848	7779.44	7931.65	7212.75	1690.98	1712.12	1607.6	13.6736	13.7606	13.7111	10.0693	10.1033	10.0818
ASMM10P024396	4.22145e-06	1.3421e-05	7.23476	up	noncoding	TCONS_00017576	XLOC_013743	Alexander et al 2013	370	chr2	+	179040601	179049025		chr2:179048812+179049025	TCCCAAAACCTCCACCCTCAGAACAAAGTCAGTAAAGCTGCAGAGTGAAATAAAGCATCA	intergenic							251.188	77.127	8.57963	5.72468	255.997	251.559	246.008	84.8723	79.0006	67.508	8.56065	8.56576	8.61247	5.84538	5.75828	5.57039
ASMM10P020310	2.33964e-05	5.2414e-05	2.58981	up	noncoding	ENSMUST00000153370	Card9	Ensembl	516	chr2	-	26352186	26352775		chr2:26352700-26352775	AAGTCTTCCACTCACCTGGCTACAAAGGGGTTGTCACCCCACGCTCAGTCATCTCGGAGT	exon sense-overlapping	NM_001037747	Card9	caspase recruitment domain family, member 9	-	26352311	26359547	104.257	86.8757	7.27288	5.90003	112.335	103.156	97.2801	86.5348	83.8846	90.2076	7.35929	7.24623	7.21312	5.87146	5.84538	5.98326
ASMM10UP500	2.92794e-05	6.2879e-05	7.65746	up	noncoding	uc.92-	uc.92	UCR	310	chr2	-	63963335	63963645		chr2:63963343-63963402	CTGTTAAATGTTAATAGGAGCTGTCTCTCCACTCAAAATGAATGCTTAAGCTGTTTCATT	intergenic							155.667	45.0581	7.86391	4.92704	153.419	154.848	158.734	52.7731	38.0899	44.3112	7.8086	7.83595	7.94717	5.14932	4.69285	4.93895
humanlincRNA0183-_P1	2.46834e-05	5.4589e-05	2.20795	up	noncoding	humanlincRNA0183-	humanlincRNA0183	lincRNA	5675	chr1	-	179939936	179945611		chr1:179939940-179939999	AATAGTGTCACTCCCACGGGGCTCATTGTGAAATTCACTGAGAAATCACAGATCTGTGGT	intergenic							63.6843	61.9665	6.54892	5.40621	61.635	66.8159	62.6021	64.9065	63.1248	57.8683	6.48533	6.6131	6.54832	5.45175	5.43205	5.33483
humanlincRNA1546-_P1	0.00673872	0.00801877	27.02	up	noncoding	humanlincRNA1546-	humanlincRNA1546	lincRNA	42879	chr5	-	54152981	54195860		chr5:54152982-54153041	ATTAGCACAGAACAAAGGGAGCTAAAGCACACATATTATAAATCATTTAGCTGACTCCAC	intergenic							132.131	5.55781	7.20035	2.4444	28.0226	200.57	167.8	5.32953	5.45936	5.88453	5.357	8.21567	8.02839	2.45085	2.44227	2.44007
ASMM10P017937	1.79728e-05	4.2446e-05	7.22938	up	noncoding	TCONS_00015207	XLOC_011582	Alexander et al 2013	307	chr18	-	63966214	63983357		chr18:63983072-63983357	TATGCAGTGCTACACACACATACCACATGCACATTCAAATAGCCTGCACTTATACATACT	intronic antisense	NM_001014981	Wdr7	WD repeat domain 7	+	63708694	63989759	227.475	69.5103	8.42454	5.57067	227.913	228.78	225.732	63.2632	65.9338	79.3337	8.38828	8.4153	8.47004	5.41494	5.49816	5.7989
ASMM10P049892	2.53325e-06	9.043e-06	3.55541	up	noncoding	NR_046167	Gm15850	RefSeq	508	chr1	-	136127718	136131183	NR_046168	chr1:136130239-136130389	CTCCAAGCTTCTTGCATCAGCCTCAGATGATGAAACCCTGTGAGACGTCTTGGCTGGGAT	bidirectional	NM_001039472	Kif21b	kinesin family member 21B	+	136131400	136178014	45.1745	27.0483	6.03966	4.20964	48.1839	44.2919	43.0476	27.7301	26.2151	27.1998	6.1181	6.02439	5.97648	4.24173	4.16949	4.21769
ASMM10P052533	5.93e-09	2e-07	25.0096	up	noncoding	ENSMUST00000120382	Tpi-rs8	Ensembl	708	chr13	+	25455721	25456429		chr13:25456366+25456429	TTCCTCCTGGGTGGTATACCTTTTAAGCCTGAATTGGTAGACGTCATCCATGACAAACAC	intergenic							88.6014	5.25787	7.03198	2.38757	91.6757	85.77	88.3586	5	5.19547	5.57813	7.05558	6.98001	7.06036	2.3893	2.38789	2.38552
mouselincRNA1188-_P1	2.6635e-07	1.869e-06	2.58521	up	noncoding	mouselincRNA1188-	mouselincRNA1188	lincRNA	17496	chr5	-	35223684	35241180		chr5:35223758-35223817	AAAGTCATTTTCCAAAGTATTATCTTCCCTCCCAATCAATCAAGGCTGCCAGGCCTGGCT	intergenic							1504.45	1433.89	11.2357	9.86538	1543.42	1508.06	1461.86	1471.94	1455.46	1374.27	11.2195	11.2123	11.2752	9.865	9.865	9.86613
ASMM10P026977	3.49709e-06	1.1535e-05	2.44964	up	noncoding	ENSMUST00000125180	Stoml2	Ensembl	902	chr4	-	43028025	43029837		chr4:43029080-43029278	TAACCTTTCTCTTTTCTCCCCAAATCTCTGACCTCTGATTTTTATGCACTGTGGCTACAG	exon sense-overlapping	NM_023231	Stoml2	stomatin (Epb7.2)-like 2	-	43027689	43031384	237.452	217.365	8.48744	7.19487	254.092	236.719	221.547	221.654	221.41	209.029	8.55657	8.4619	8.44384	7.19756	7.20636	7.18069
ASMM10P031493	8.526e-08	9.43e-07	7.30723	up	noncoding	AK054556	AK054556	Genbank	3835	chr5	+	22400885	22404718		chr5:22404658+22404718	CAGATCCACTCCTCCTCCATTTCTCTTAAAAAACAAACAAATGAACAAACTAACAACAAC	intergenic							587.175	182.142	9.8178	6.94848	602.772	592.826	565.927	193.589	181.774	171.065	9.80922	9.81193	9.83227	7.00787	6.93069	6.90688
ASMM10P023091	1.24373e-06	5.425e-06	4.57023	up	noncoding	ENSMUST00000138195	Gm13752	Ensembl	491	chr2	+	80394896	80400525		chr2:80400465+80400525	TCCCCAGATCCTTGAACACGGCAGCCTGAAGATTTTCTTCCTCTCCTAATTCTTCAATAA	intergenic							91.4627	43.5443	7.07718	4.88492	95.8389	87.7414	90.808	45.0704	44.4132	41.1492	7.12622	7.00787	7.09747	4.91749	4.91299	4.82426
ASMM10P054659	2.28274e-06	8.35e-06	2.33486	up	noncoding	ENSMUST00000181029	E230001N04Rik	Ensembl	2091	chr17	+	28523256	28525347		chr17:28523268+28523328	GCCCGCTCCCGCGCTTCGTACTGCTTCTTCTGGTCCCCACGCCTTCGCGGGTCATGAGCT	intergenic							193.322	183.305	8.17961	6.95627	200.936	196.244	182.787	193.148	185.567	171.2	8.19691	8.18778	8.15414	7.00297	6.95808	6.90778
ASMM10P044241	1.6026e-07	1.383e-06	4.08368	up	noncoding	AK010213	AK010213	Genbank	1394	chrX	-	100619571	100620966		chrX:100619708-100620521	GGGGATCATGATTATATCATTTCTTCCCCCCACCCTATTCTTCTAAACCTTTCCATATAT	intergenic							1150.92	681.443	10.8278	8.79793	1192.68	1149.27	1110.82	708.754	699.079	636.495	10.8243	10.805	10.8541	8.8204	8.81881	8.75459
ASMM10UP343	1.11784e-05	2.8804e-05	2.53393	up	noncoding	uc.426+	uc.426	UCR	262	chr18	+	14844871	14845133		chr18:14845071+14845130	TATGTCTGCAGCCTCCTCTCAGTAGCTGACTTTTTACATTTCCCAATATCCATTTCCTGA	intron sense-overlapping	NM_001100449	Taf4b	TAF4B RNA polymerase II, TATA box binding protein (TBP)-associated factor	+	14783244	14900359	72.4052	61.3122	6.73104	5.38966	75.1881	72.4502	69.5773	62.4264	64.7203	56.7898	6.75853	6.73119	6.70339	5.39572	5.46797	5.30531
humanlincRNA1756-_P1	0.00115061	0.00153192	4.97283	up	noncoding	humanlincRNA1756-	humanlincRNA1756	lincRNA	44385	chr17	-	62127696	62172081		chr17:62127755-62127814	CTGAATTAAACATTAGTATTTAGCTATCACTTTTTAATTCCTCCTCATCTCACTGGGGGG	intergenic							53.9607	23.8373	6.30027	3.9862	54.3804	52.5202	54.9815	29.8498	26.1507	15.5114	6.29259	6.26529	6.34293	4.35095	4.16695	3.4407
mouselincRNA1250-_P1	5.83335e-06	1.7237e-05	3.10814	up	noncoding	mouselincRNA1250-	mouselincRNA1250	lincRNA	11725	chr6	-	4487250	4498975		chr6:4487258-4487317	GTGTTACAAAGACATTAATATTGCCTTCCAGCCCACCCAAATTTAAAACTTATTAGGTCT	intergenic							182.492	129.707	8.10289	6.46684	181.482	177.284	188.711	130.558	131.73	126.834	8.05232	8.05232	8.20404	6.44787	6.47743	6.47522
ASMM10P029439	0.00153281	0.00200324	4.65587	up	noncoding	ENSMUST00000136278	Lepre1	Ensembl	2750	chr4	+	119232953	119248369		chr4:119241540+119241661	AATCCCATGGTTGGGTCGGGCTCACGAAGCACTTCAGGCTTCCTGCACCCAGGCAGATGG	exon sense-overlapping	NM_001042411	Lepre1	leprecan 1	+	119233828	119248977	32.2962	14.5792	5.54185	3.3228	30.3099	27.0169	39.5618	20.1047	11.1534	12.4795	5.46129	5.31583	5.84843	3.80004	3.03182	3.13654
ASMM10P029439	0.00153281	0.00200324	4.65587	up	noncoding	ENSMUST00000136278	Lepre1	Ensembl	2750	chr4	+	119232953	119248369		chr4:119241540+119241661	AATCCCATGGTTGGGTCGGGCTCACGAAGCACTTCAGGCTTCCTGCACCCAGGCAGATGG	exon sense-overlapping	NM_019782	Lepre1	leprecan 1	+	119232914	119248367	32.2962	14.5792	5.54185	3.3228	30.3099	27.0169	39.5618	20.1047	11.1534	12.4795	5.46129	5.31583	5.84843	3.80004	3.03182	3.13654
ASMM10P029439	0.00153281	0.00200324	4.65587	up	noncoding	ENSMUST00000136278	Lepre1	Ensembl	2750	chr4	+	119232953	119248369		chr4:119241540+119241661	AATCCCATGGTTGGGTCGGGCTCACGAAGCACTTCAGGCTTCCTGCACCCAGGCAGATGG	exon sense-overlapping	NM_019783	Lepre1	leprecan 1	+	119232914	119248977	32.2962	14.5792	5.54185	3.3228	30.3099	27.0169	39.5618	20.1047	11.1534	12.4795	5.46129	5.31583	5.84843	3.80004	3.03182	3.13654
ASMM10P049029	8.37707e-05	0.000150959	4.48206	up	noncoding	ENSMUST00000124796	Rassf5	Ensembl	763	chr1	-	131207653	131245258		chr1:131207667-131207724	CCAGGTCCTTCAGAAGAGGAGGGGCTGCCGTCTGTGAGCCCAGGACCACCACACGGGGGA	exon sense-overlapping	NM_018750	Rassf5	Ras association (RalGDS/AF-6) domain family member 5	-	131176409	131245178	38.3444	17.9714	5.80105	3.63689	39.4642	37.7282	37.8408	15.2224	17.5527	21.139	5.82755	5.79086	5.78474	3.40993	3.63207	3.86866
ASMM10P057002	1.796e-08	3.72e-07	3.43635	up	noncoding	uc009dvv.1	AK187594	UCSC_knowngene	115	chr6	-	127150780	127150961		chr6:127150783-127150866	TTCTTTCCTCTCCCAAATCTCCCATTCAGCCAAAGGAAGGAGTCGGGACCGAGTGGTGGC	exon sense-overlapping	NM_009829	Ccnd2	cyclin D2	-	127125708	127151048	229.777	148.442	8.43861	6.65773	234.038	233.308	221.987	151.112	147.853	146.361	8.42855	8.43967	8.4476	6.65809	6.63684	6.67826
ASMM10P010224	3.3964e-07	2.208e-06	2.57147	up	noncoding	AK084774	AK084774	Genbank	1123	chr13	+	55619483	55620605		chr13:55619995+55620605	ATTGTTGCTATCTTCAGACACACCAGAAAGAGGGCACCGGATCTCATTACAGTTGGTTGT	intergenic							140.76	119.575	7.71487	6.35227	142.192	144.081	136.007	122.182	117.372	119.17	7.70604	7.73191	7.70665	6.35553	6.31748	6.38382
ASMM10P024723	1.16442e-05	2.9706e-05	2.86843	up	noncoding	AK135057	AK135057	Genbank	2122	chr3	-	58079715	58081834		chr3:58079732-58081085	AGCTATCCTTCCCCATCCAACCCAATGCTTTCTTTCTCTCTTTAGAAGATAAAAGGTAAA	intergenic							226.306	175.392	8.41342	6.89316	233.315	233.234	212.369	192.756	172.802	160.617	8.42205	8.439	8.37921	6.99881	6.85988	6.82078
ASMM10P057925	1.69672e-06	6.765e-06	3.60082	up	noncoding	CX218221	humanlincRNA1060	lincRNA	671	chr11	+	20376374	20377044		chr11:20376982+20377044	TTTTCAGAACCTACTTTAATAAGGGTTCTTAAATGCTTTAACCTCCCTTCCAGCCCACCA	intergenic							630.01	405.155	9.91841	8.07008	634.769	651.409	603.851	437.075	397.211	381.181	9.88222	9.94719	9.92582	8.14629	8.02932	8.03463
ASMM10P049503	2.67065e-06	9.407e-06	3.22403	up	noncoding	TCONS_00004141	XLOC_003668	Alexander et al 2013	592	chr11	+	105508637	105514468		chr11:105514242+105514468	TTTTGTTTTTGTTTTTCTAAAGCTGCATGAACTGGGTGTGCCGGCCCTCTCCTTCACTCA	intergenic							166.227	113.436	7.96591	6.27705	169.597	167.899	161.185	118.323	107.518	114.468	7.95443	7.97356	7.96974	6.31027	6.19122	6.32965
ASMM10P020864	0.000293728	0.000448953	3.44993	up	noncoding	AK050884	AK050884	Genbank	1554	chr2	-	84587099	84588653		chr2:84587348-84588653	CTTGGGTCTCTCCATCCAGAGGCAACCATTATTAACATTCTGTTATTCTTTTATCTGTTT	intergenic							41.4626	25.5752	5.91387	4.1273	36.9856	44.1784	43.2237	29.8843	21.8673	24.974	5.73962	6.01936	5.98263	4.35206	3.92776	4.10209
ASMM10P017422	8.93103e-05	0.00015948	3.83111	up	noncoding	uc008dir.2	DQ712671	UCSC_knowngene	74	chr17	+	66210115	66210189		chr17:66210129+66210189	CATAGCCATTTCAAAGAGAATTATTTTCTCTCTCTGGAGTCTATTTGTGCACAGTAGAAT	intergenic							36.0762	19.7892	5.70904	3.77128	39.1401	35.4097	33.6787	21.3278	21.1052	16.9346	5.81796	5.70466	5.60451	3.87619	3.87493	3.56272
ASMM10P046898	0.0234108	0.0262128	2.38475	up	noncoding	ENSMUST00000137662	Gm12300	Ensembl	787	chr11	-	67223878	67228742		chr11:67223933-67224051	GTGACACCAAACTGAATATAAATTATTGCCACTTGGGTCATAAATTATCCCCCACTTAAT	natural antisense	NM_030679	Myh1	myosin, heavy polypeptide 1, skeletal muscle, adult	+	67200113	67224575	37.3325	32.0211	5.69976	4.44592	27.5531	28.3038	56.1406	28.9512	31.2132	35.8989	5.33701	5.38418	6.37808	4.30626	4.41514	4.61637
ASMM10P026040	4.56193e-06	1.4305e-05	3.96215	up	noncoding	ENSMUST00000181636	Gm3764	Ensembl	451	chr3	+	88209471	88224288		chr3:88209574+88209634	AGAGACTGCTGATGGAGGGAAGAGGACCAAGCCCTAACCTCTGTATCCTTCCCTCCACAG	intergenic							114.395	62.8475	7.41258	5.42629	120.028	112.276	110.881	65.1402	65.9516	57.4508	7.44793	7.36795	7.42185	5.45908	5.49868	5.32113
ASMM10P041007	6.2709e-06	1.8187e-05	6.44464	up	noncoding	AK157344	AK157344	Genbank	1533	chr8	+	115392288	115393818		chr8:115393758+115393818	CCCTCTCCTTCATATCTGCTACATATGTGGATTCTGAATAACTGGAGCAGGAGTTATCCC	intergenic							257.788	88.8362	8.61627	5.92817	279.804	260.551	233.009	98.5432	83.5907	84.3748	8.7103	8.61904	8.51946	6.05742	5.83912	5.88795
ASMM10P011932	0.000480357	0.000696208	2.08353	up	noncoding	uc029sjx.1	TCRA	UCSC_knowngene	88	chr14	+	53506198	53506286	uc029sjd.1	chr14:53506220+53506286	GATTCTCCCTGCACATCACAGCCACACAGCCTGAAGATTCAGCCATCTACTTCTGTGCAG	intergenic							67.3477	68.43	6.61336	5.55434	74.2471	69.5983	58.1975	73.3996	66.9392	64.9512	6.73745	6.67328	6.42936	5.63251	5.52011	5.5104
ASMM10P058013	2.20387e-06	8.164e-06	3.57222	up	noncoding	CN527131	humanlincRNA1415	lincRNA	626	chr16	-	46926454	46983072	NM_001081658	chr16:46926481-46926557	CAAAGCTTGGCCCCAACCTCTCACAGTTCAAACCCCTTCTCAAGATCTCAGTTAATTCTG	intergenic							174.737	107.499	8.03593	6.1991	181.465	179.414	163.331	114.559	107.828	100.108	8.05197	8.0653	7.9905	6.26762	6.19699	6.1327
ASMM10P033022	1.30116e-05	3.2556e-05	4.00669	up	noncoding	ENSMUST00000143749	Nfyb	Ensembl	3722	chr10	-	82749286	82764101		chr10:82750831-82751165	ACTAAGGATAAGGTCAAGTAAGATTATTTCCCCCTGACTTTTTTCCTCTCCTTCCTTTAG	exon sense-overlapping	NM_010914	Nfyb	nuclear transcription factor-Y beta	-	82748699	82764141	200.439	109.939	8.22968	6.22727	212.048	206.321	182.947	117.177	115.359	97.2806	8.27856	8.25532	8.15517	6.29721	6.29146	6.09314
ASMM10P017389	2.5334e-07	1.827e-06	4.21907	up	noncoding	AK149380	AK149380	Genbank	1958	chr17	+	57066154	57068110		chr17:57068050+57068110	CTCCTTCTCCCCCCACTCCCAAATCAAGAATGGAAGCTAAGTAACAAAAGGTAATTGATG	natural antisense	NM_153551	Dennd1c	DENN/MADD domain containing 1C	-	57066054	57078510	3033.31	1809.32	12.2572	10.1803	3099.59	2998.62	3001.73	1864.77	1819.76	1743.42	12.2302	12.226	12.3155	10.1829	10.1687	10.1892
ASMM10P016008	0.000451272	0.000658341	4.5657	up	noncoding	TCONS_00013569	XLOC_010722	Alexander et al 2013	393	chr17	-	35098825	35100314		chr17:35100102-35100314	CATTTTTCTCCTCACCGCCCTCCATGGTGTTCAAGCCAAAGCATGGGGATGGTGGCAAGT	intronic antisense	NM_178592	Abhd16a	abhydrolase domain containing 16A	+	35089290	35102987	63.6881	30.4067	6.54134	4.3505	68.7189	54.4481	67.8972	38.0086	24.691	28.5204	6.63839	6.31466	6.67097	4.67698	4.08804	4.28649
ASMM10P036519	4.008e-08	6.12e-07	3.04323	up	noncoding	ENSMUST00000131080	Gm15416	Ensembl	442	chr7	-	96812432	96817485		chr7:96812479-96812779	TGAATTAACAAATATTCCATAAGACTAAACCCCTCCCCCCATCTCTTGGGCTTTGATTAC	intronic antisense	NM_011858	Tenm4	teneurin transmembrane protein 4	+	96210636	96908554	4918.65	4263.24	12.9785	11.3729	5077.39	4987.44	4691.11	4460.95	4277.18	4051.6	12.9748	12.9748	12.9859	11.401	11.3589	11.3589
ASMM10P037099	7.73e-09	2.3e-07	13.7413	up	noncoding	ENSMUST00000148716	Fuom	Ensembl	1685	chr7	-	140098510	140102406		chr7:140098628-140099469	TTTGATAGAGCAAGTGCTCTTATCTCTCCAGCCCCAGTTACATCCTTTAGGAGGAAATGG	exon sense-overlapping	NM_026928	Fuom	fucose mutarotase	-	140099469	140102406	936.658	158.212	10.532	6.75155	946.038	970.113	893.822	158.263	162.676	153.696	10.5039	10.563	10.5291	6.72509	6.77632	6.75324
ASMM10P000362	3.69208e-06	1.2057e-05	4.47186	up	noncoding	ENSMUST00000076984	1700028I16Rik	Ensembl	1048	chr10	+	82812122	82824242		chr10:82812297+82812296	GCCTCAGCCGTTCTCAAGGGCGTTGGTGGCTCCACAAGCTCGCCCGCCCGACCTCTCGCC	intergenic							169.805	83.447	7.99712	5.83625	176.79	171.001	161.626	90.2339	84.571	75.536	8.01791	7.99812	7.97534	5.92756	5.85625	5.72494
mouselincRNA1595-_P1	4.6256e-07	2.705e-06	5.4881	up	noncoding	mouselincRNA1595-	mouselincRNA1595	lincRNA	7275	chrX	-	11707166	11714441		chrX:11707171-11707230	TAAGTGAGAAGTCCCTCTCCATTTCTCATTTGGAGAATTCTGACTTCCCTTCATCTTAGC	intergenic							112.306	44.6862	7.38157	4.92527	120.859	110.716	105.342	44.944	44.534	44.5806	7.46066	7.34716	7.3369	4.91313	4.9171	4.94557
ASMM10P019383	4.84913e-05	9.5392e-05	6.64962	up	noncoding	uc008iad.1	AK085533	UCSC_knowngene	703	chr19	-	57418292	57423494		chr19:57418445-57418759	ATTACACTGAGAGTTATCCAGCTTCTCTCCTTGTTTGACCTTATAAGGTAGACCCCACCC	intergenic							79.0061	25.5706	6.85537	4.12209	78.0889	86.5807	72.3488	26.3674	21.1615	29.1829	6.8145	6.99161	6.75998	4.16983	3.87925	4.3172
ASMM10P012015	4.86665e-05	9.5681e-05	3.40086	up	noncoding	uc011zlu.1	Khnyn	UCSC_knowngene	3936	chr14	+	55884968	55896781		chr14:55894099+55894159	GTGAGAGAATAGGGCACCGGCTCACACCTTTCTCTAAACCAGCTCTTCTCTGGCCACTGG	exon sense-overlapping	NM_027143	Khnyn	KH and NYN domain containing	+	55884968	55896781	48.5211	30.2611	6.13606	4.37016	55.5105	44.9889	45.0638	30.9344	30.0767	29.7722	6.32278	6.04753	6.03788	4.39982	4.36357	4.34709
ASMM10P031209	4.5301e-07	2.666e-06	3.70738	up	noncoding	ENSMUST00000130460	Pilra	Ensembl	708	chr5	-	137823382	137831510		chr5:137831342-137831510	GAGGCATCGTTCTTCACTCCTGCAAGGGAGTTCCACGCTGACTTCCTCTCTCTCTTCCAG	exon sense-overlapping	NM_153510	Pilra	paired immunoglobin-like type 2 receptor alpha	-	137821951	137836278	300.821	182.568	8.84218	6.95178	316.997	301.171	284.296	185.924	190.808	170.973	8.87479	8.82958	8.82217	6.95013	6.99881	6.9064
ASMM10P022598	1.18594e-05	3.0173e-05	3.21362	up	noncoding	ENSMUST00000137924	Prrx2	Ensembl	678	chr2	+	30879318	30881120		chr2:30879416+30879491	TGTGTTCCCAAATTCACAAGGATGTCGGTCTCCTCAAAGTCCACCAGACCCTGCTCGCCA	exon sense-overlapping	NM_009116	Prrx2	paired related homeobox 2	+	30845366	30881247	46.4559	30.9638	6.08099	4.3968	45.811	46.8334	46.7234	33.7047	30.0603	29.1264	6.04551	6.10652	6.09095	4.5146	4.36253	4.31326
ASMM10P044437	7.88576e-06	2.1858e-05	5.24558	up	noncoding	ENSMUST00000157796	Gm22552	Ensembl	337	chrX	-	133376216	133376553		chrX:133376232-133376553	ATTCAAGAAGAAGGAAGACCAGTTGGAACGTCTTCTGGATATATGCCCAGGAGAGGCATT	intergenic							100.127	41.4504	7.2073	4.8162	105.955	100.71	93.7149	40.5124	38.9427	44.8961	7.26929	7.2108	7.14182	4.76552	4.72431	4.95876
ASMM10P048511	9.00422e-06	2.4267e-05	13.8032	up	noncoding	ENSMUST00000146001	Shroom1	Ensembl	4548	chr11	+	53457245	53467755		chr11:53466317+53466377	TGTCTGGTTGGAGAAATCCAGACTTGGCCCAGTTTTTGAATACTTAGGCCCTCCCGGTAG	exon sense-overlapping	NM_027917	Shroom1	shroom family member 1	+	53457204	53467755	71.1296	9.8911	6.70509	2.91816	74.6791	69.2619	69.4478	12.9174	8.38623	8.36971	6.74851	6.66578	6.70097	3.17934	2.79335	2.78177
humanlincRNA1747-_P1	9.713e-08	1.015e-06	9.19532	up	noncoding	humanlincRNA1747-	humanlincRNA1747	lincRNA	16330	chr13	-	75310139	75326469		chr13:75310902-75310961	GAGATTTAAAAGTCCCACCATCTGCCATACATGACTTGGAAATGCCAGTGATAAGCTTCA	intergenic							33.5779	5.35038	5.60835	2.40745	35.033	33.5264	32.1742	5.09338	5.26751	5.69026	5.66021	5.6255	5.53934	2.41378	2.40732	2.40125
ASMM10P052689	2.2064e-05	5.0052e-05	8.06321	up	noncoding	AK021047	AK021047	Genbank	587	chr13	+	43704434	43705020		chr13:43704957+43705020	GGCTGCAGGCGTAGGAGGGTATAGCATTGGAAATGTAAATGAGCTAAATACCTAATAAAA	intergenic							84.7097	22.6482	6.9638	3.95245	85.606	86.938	81.5851	27.2736	20.234	20.437	6.9558	6.9983	6.9373	4.21455	3.8202	3.82259
ASMM10P042979	5.72596e-06	1.6961e-05	13.8555	up	noncoding	AK156381	AK156381	Genbank	2900	chr9	+	65726518	65729458		chr9:65729377+65729458	ATCTCATTACAGATGTTGTAAGCCACCATGTGGTTGGTGGAATCTGAACTCGGGACCTTT	intronic antisense	NM_172536	Zfp609	zinc finger protein 609	-	65691582	65827564	50.4534	5.30264	6.19164	2.39925	59.2599	47.2453	44.8549	5.04079	5.24844	5.61868	6.42273	6.12259	6.0296	2.40526	2.4031	2.38938
ASMM10P034127	2.09365e-06	7.866e-06	3.78036	up	noncoding	TCONS_00027009	XLOC_019676	Alexander et al 2013	1630	chr6	+	15527630	15547073		chr6:15547011+15547073	TTTTATTATCTCTGTGTGTGCTAATTTCACAGCTTCGATTCTCCTAGACAACCCCCTCAC	intergenic							35.3617	19.5824	5.68418	3.76565	36.529	34.8072	34.7489	20.7941	18.5361	19.417	5.72352	5.67811	5.6509	3.84496	3.70426	3.74774
ASMM10P010582	0.00114123	0.00152038	2.18022	up	noncoding	ENSMUST00000132564	Gm15287	Ensembl	751	chr13	+	111725516	111735124		chr13:111725595+111725655	AGCGAGGGCTGCGTGACGTCGTGAGGTCCTGCCATTCCGTCCTCTCACTTCGGGTTGTAG	intergenic							85.3563	83.7643	6.97257	5.8481	84.9356	73.8175	97.3158	82.046	86.7051	82.5417	6.94342	6.75962	7.21467	5.79555	5.89314	5.8556
ASMM10P022464	7.61137e-06	2.1293e-05	3.75525	up	noncoding	ENSMUST00000155684	Gm13520	Ensembl	798	chr2	+	25607891	25631758		chr2:25609398+25609469	TTTGTGGGGACCCCTCCATGGCCCAGGGTTACCTCCTCATTTCTGGACAACGTTTGCATG	natural antisense	NM_007995	Fcna	ficolin A	-	25624666	25627974	92.5561	53.4274	7.09572	5.18681	89.0939	98.4479	90.1267	54.1273	56.0346	50.1202	7.01624	7.18194	7.08899	5.18315	5.26247	5.11481
ASMM10P022464	7.61137e-06	2.1293e-05	3.75525	up	noncoding	ENSMUST00000155684	Gm13520	Ensembl	798	chr2	+	25607891	25631758		chr2:25609398+25609469	TTTGTGGGGACCCCTCCATGGCCCAGGGTTACCTCCTCATTTCTGGACAACGTTTGCATG	natural antisense	NM_029859	4921530D09Rik	RIKEN cDNA 4921530D09 gene	-	25608628	25617678	92.5561	53.4274	7.09572	5.18681	89.0939	98.4479	90.1267	54.1273	56.0346	50.1202	7.01624	7.18194	7.08899	5.18315	5.26247	5.11481
ASMM10P056886	0.00041596	0.000611573	2.94983	up	noncoding	uc008hww.1	AK019949	UCSC_knowngene	323	chr19	-	53451642	53454136		chr19:53451675-53453700	TGCCCAGCAGCAGGTGCTCGGAACATATTTGGAAGATGAGTCCCCTCGTATCAGTGCACA	intergenic							36.2947	26.0326	5.71356	4.15293	34.984	41.0813	32.8187	29.8836	23.6992	24.5149	5.65753	5.91476	5.56838	4.35199	4.03097	4.07582
ASMM10P048944	6.46558e-06	1.8656e-05	4.10015	up	noncoding	ENSMUST00000135873	Gm16075	Ensembl	361	chr11	+	75860968	75861494		chr11:75861434+75861494	CTCTCTCTTCTAAACCACATGCATTCCTCTGATTAAAGCGAAAGCATAACGGGCTTGTAA	intronic antisense	NM_029548	Rph3al	rabphilin 3A-like (without C2 domains)	-	75832157	75911026	423.868	237.25	9.3525	7.31682	457.996	434.455	379.153	236.754	230.488	244.507	9.42436	9.37517	9.25797	7.28597	7.26204	7.40245
ASMM10P029792	1.726e-05	4.1095e-05	3.76782	up	noncoding	ENSMUST00000178644	Gm21969	Ensembl	4402	chr4	+	139603185	139662691		chr4:139662631+139662691	CCCATGGGATGAGGCCACCCACATCCAAGGTGGATCTTCCCTCTGCTAAAATTTCCCAGA	exon sense-overlapping	NM_001205173	Iffo2	intermediate filament family orphan 2	+	139574719	139620382	93.6062	53.6959	7.10995	5.19622	89.1451	101.31	90.3636	53.104	57.4477	50.536	7.01778	7.21937	7.0927	5.15858	5.30046	5.12963
ASMM10P029792	1.726e-05	4.1095e-05	3.76782	up	noncoding	ENSMUST00000178644	Gm21969	Ensembl	4402	chr4	+	139603185	139662691		chr4:139662631+139662691	CCCATGGGATGAGGCCACCCACATCCAAGGTGGATCTTCCCTCTGCTAAAATTTCCCAGA	exon sense-overlapping	NM_031873	Tas1r2	taste receptor, type 1, member 2	+	139653537	139670279	93.6062	53.6959	7.10995	5.19622	89.1451	101.31	90.3636	53.104	57.4477	50.536	7.01778	7.21937	7.0927	5.15858	5.30046	5.12963
ASMM10P029792	1.726e-05	4.1095e-05	3.76782	up	noncoding	ENSMUST00000178644	Gm21969	Ensembl	4402	chr4	+	139603185	139662691		chr4:139662631+139662691	CCCATGGGATGAGGCCACCCACATCCAAGGTGGATCTTCCCTCTGCTAAAATTTCCCAGA	exon sense-overlapping	NM_175438	Aldh4a1	aldehyde dehydrogenase 4 family, member A1	+	139622893	139649691	93.6062	53.6959	7.10995	5.19622	89.1451	101.31	90.3636	53.104	57.4477	50.536	7.01778	7.21937	7.0927	5.15858	5.30046	5.12963
ASMM10P029792	1.726e-05	4.1095e-05	3.76782	up	noncoding	ENSMUST00000178644	Gm21969	Ensembl	4402	chr4	+	139603185	139662691		chr4:139662631+139662691	CCCATGGGATGAGGCCACCCACATCCAAGGTGGATCTTCCCTCTGCTAAAATTTCCCAGA	exon sense-overlapping	NM_183148	Iffo2	intermediate filament family orphan 2	+	139530547	139620382	93.6062	53.6959	7.10995	5.19622	89.1451	101.31	90.3636	53.104	57.4477	50.536	7.01778	7.21937	7.0927	5.15858	5.30046	5.12963
ASMM10P042999	6.21015e-06	1.8054e-05	6.11784	up	noncoding	TCONS_00034019	XLOC_025185	Alexander et al 2013	310	chr9	+	67634183	67638919		chr9:67638859+67638919	CTGCAGTTTGTTCTCTGGCCTTCACAGGTGTGCTATGGCATGTACACACACACATTTAAA	intergenic							81.0391	28.5216	6.89695	4.28393	88.1391	81.2449	73.7334	28.6806	30.4017	26.4825	7.00155	6.90216	6.78716	4.29274	4.37617	4.18288
ASMM10P013281	0.000326137	0.000492878	4.54253	up	noncoding	NR_045063	4930556M19Rik	RefSeq	2468	chr15	+	10714835	10790123		chr15:10789532+10790123	TACCTGAAACAAGTATACAGAAACATTCCTCCCTTTTATAGTGACAGCTATGCCCCAGCC	intergenic							61.5302	29.3667	6.48872	4.30522	62.4508	67.1392	55.0006	31.7956	33.6689	22.6355	6.50493	6.61787	6.34335	4.43678	4.51528	3.96361
ASMM10P025249	6.957e-07	3.605e-06	2.54751	up	noncoding	ENSMUST00000137970	4933431E20Rik	Ensembl	795	chr3	-	107893222	107895774	ENSMUST00000133570, ENSMUST00000137800, ENSMUST00000138472, ENSMUST00000146337, ENSMUST00000154329, ENSMUST00000163675	chr3:107894874-107894992	TCAGGACCTCTGGAAGAGCAGTTGGTGCTCTTAACTGCTGAGTCATCTCTCCAGCCCCAG	bidirectional	NM_010360	Gstm5	glutathione S-transferase, mu 5	+	107895853	107898685	2143.67	2155.9	11.7724	10.4233	2227.24	2142.58	2061.19	2266.17	2168.36	2033.16	11.7771	11.7401	11.8	10.4566	10.4175	10.3959
ASMM10P045952	1.09727e-06	4.986e-06	5.20096	up	noncoding	uc029xzc.1	DQ874391	UCSC_knowngene	622	chrY	-	46847640	46850004	uc009vhs.1, uc029xux.1	chrY:46849832-46850004	TTCTGCAAAAAAGGTTTGGAAGCTGATCAATCAATACTGGAACTCCCTCTTCTCCAGAAG	intergenic							92.3327	38.6908	7.09179	4.71301	91.7897	95.6187	89.5896	40.0426	39.8831	36.1467	7.0571	7.13947	7.0788	4.75113	4.75996	4.62794
ASMM10P041651	3.37e-09	1.56e-07	4.06895	up	noncoding	uc009puv.2	Ppcdc	UCSC_knowngene	2973	chr9	-	57412659	57440114		chr9:57415268-57415472	GGACCGAGAAGGGTTAGTAGGCAGAGCATCAGCATCTCCCCCCACTCCCCTTCTTTATAG	exon sense-overlapping	NM_176831	Ppcdc	phosphopantothenoylcysteine decarboxylase	-	57412659	57440114	6751.15	4529.5	13.4835	11.4589	6868.44	6915.43	6469.59	4687.21	4574.09	4327.21	13.4651	13.4891	13.4964	11.4643	11.4573	11.4551
ASMM10P053804	2.2317e-07	1.684e-06	4.34129	up	noncoding	ENSMUST00000160335	Usf1	Ensembl	779	chr1	+	171411333	171417356		chr1:171417296+171417356	ATCGATTGCCCCCAGGACCCACCCTTATTCCCCGTGAGTGACCTTATCTGTTGTTAAGAG	exon sense-overlapping	NM_009480	Usf1	upstream transcription factor 1	+	171411680	171418742	598.778	316.768	9.84543	7.72731	595.009	613.364	587.961	327.158	320.985	302.161	9.78965	9.86332	9.88333	7.73791	7.73091	7.71311
ASMM10P037695	0.00158412	0.00206552	5.5007	up	noncoding	NR_033630	Gm5177	RefSeq	3785	chr10	+	10605944	10616313		chr10:10616202+10616313	CCTCTCCAACCATCTCAAGTGTCTAATTGGTCTGCTAATTCTATAGCAATCAATTTTAAT	intergenic							38.6504	15.108	5.80969	3.35007	37.7867	41.6383	36.5262	12.7139	9.89783	22.7123	5.76621	5.9352	5.72766	3.15753	2.92508	3.96761
ASMM10P056238	1.2866e-07	1.214e-06	2.44194	up	noncoding	uc008iuf.1	AK007459	UCSC_knowngene	574	chr2	+	26138545	26139543		chr2:26138936+26139363	AGAAATACAGAATGCCAGGTTACCATCTCACCTCCCACTGATCTTGCTCCGTAAATTGAG	natural antisense	NM_001256521	C330006A16Rik	RIKEN cDNA C330006A16 gene	-	26136807	26140506	653.994	628.15	9.96818	8.68016	673.986	668.738	619.256	642.994	625.487	615.969	9.97101	9.97865	9.95489	8.67471	8.65922	8.70654
ASMM10P056238	1.2866e-07	1.214e-06	2.44194	up	noncoding	uc008iuf.1	AK007459	UCSC_knowngene	574	chr2	+	26138545	26139543		chr2:26138936+26139363	AGAAATACAGAATGCCAGGTTACCATCTCACCTCCCACTGATCTTGCTCCGTAAATTGAG	natural antisense	NM_001256522	C330006A16Rik	RIKEN cDNA C330006A16 gene	-	26136806	26139543	653.994	628.15	9.96818	8.68016	673.986	668.738	619.256	642.994	625.487	615.969	9.97101	9.97865	9.95489	8.67471	8.65922	8.70654
humanlincRNA2266-_P1	0.000119904	0.000204772	5.40778	up	noncoding	humanlincRNA2266-	humanlincRNA2266	lincRNA	7021	chr15	-	55280587	55287608		chr15:55280610-55280669	AAGAAGTTGCTCCAAAGGAAGAACATTGATTCAGGGCGAAAAGTAGCCTCTCCTTCCATC	intergenic							47.3938	18.4921	6.10619	3.67116	51.1623	43.835	47.1842	20.1888	20.5927	14.6949	6.20441	6.0053	6.10886	3.80445	3.84425	3.36476
ASMM10UP525	1.8945e-07	1.523e-06	6.0851	up	noncoding	uc.115-	uc.115	UCR	219	chr17	-	52465426	52465645		chr17:52465478-52465537	CCCTCCTTCTCTGAGTTCAGCAACTAATTATATTTTTAAATAATGGCTACCATTGAACAC	intergenic							315.406	115.898	8.91184	6.30656	327.709	314.96	303.549	122.872	116.629	108.191	8.9251	8.88971	8.9207	6.36321	6.30723	6.24923
mouselincRNA1054-_P1	0.000307253	0.000467177	3.4745	up	noncoding	mouselincRNA1054-	mouselincRNA1054	lincRNA	11600	chr3	-	119701996	119713596		chr3:119701999-119702058	GGCTCTTTACTTCCTCATCTCTGCCAGTGTTTGATATTATTGTCTGCTAGCTCTCCTTTA	intergenic							53.0676	33.0533	6.27169	4.47488	52.0879	55.9855	51.1296	33.3905	38.7807	26.9887	6.23167	6.35576	6.22763	4.50037	4.7175	4.20678
ASMM10P009899	2.2162e-07	1.673e-06	2.23851	up	noncoding	NR_028419	Tmem179b	RefSeq	778	chr19	-	8772521	8774467		chr19:8773573-8774334	CCGGACCCAGGTCCCTCAGCCCCTTCCCTCTGCTACTTCGTGGCTGGGGCTTCAGGCATC	exon sense-overlapping	NM_001177798	Taf6l	TAF6-like RNA polymerase II, p300/CBP-associated factor (PCAF)-associated factor	-	8774353	8786417	1627.36	1814.28	11.3487	10.1861	1660.92	1676.07	1545.1	1857.09	1836.52	1749.23	11.3217	11.3739	11.3504	10.1783	10.1829	10.1971
ASMM10P009899	2.2162e-07	1.673e-06	2.23851	up	noncoding	NR_028419	Tmem179b	RefSeq	778	chr19	-	8772521	8774467		chr19:8773573-8774334	CCGGACCCAGGTCCCTCAGCCCCTTCCCTCTGCTACTTCGTGGCTGGGGCTTCAGGCATC	exon sense-overlapping	NM_026325	Tmem179b	transmembrane protein 179B	-	8772521	8774467	1627.36	1814.28	11.3487	10.1861	1660.92	1676.07	1545.1	1857.09	1836.52	1749.23	11.3217	11.3739	11.3504	10.1783	10.1829	10.1971
ASMM10P009899	2.2162e-07	1.673e-06	2.23851	up	noncoding	NR_028419	Tmem179b	RefSeq	778	chr19	-	8772521	8774467		chr19:8773573-8774334	CCGGACCCAGGTCCCTCAGCCCCTTCCCTCTGCTACTTCGTGGCTGGGGCTTCAGGCATC	exon sense-overlapping	NM_146092	Taf6l	TAF6-like RNA polymerase II, p300/CBP-associated factor (PCAF)-associated factor	-	8774353	8786316	1627.36	1814.28	11.3487	10.1861	1660.92	1676.07	1545.1	1857.09	1836.52	1749.23	11.3217	11.3739	11.3504	10.1783	10.1829	10.1971
ASMM10P031323	2.2525e-05	5.0853e-05	3.59115	up	noncoding	AK045684	AK045684	Genbank	3647	chr5	-	146188619	146194809		chr5:146188640-146188900	GACCTTGGACCTAATTATTTGTTCCTCTTCCCAAAGTGCTGACTTAAATTATATCTTCTT	intergenic							55.4052	33.2227	6.3383	4.49385	56.4458	56.7214	53.0484	33.8369	36.0362	29.7951	6.35197	6.3724	6.29054	4.5194	4.61374	4.34842
ASMM10P056562	0.000138833	0.000232359	4.10226	up	noncoding	TCONS_00034065	XLOC_025325	Alexander et al 2013	80	chr9	+	102941587	102942386		chr9:102941608+102942341	CCTCAAGCGGTTCTGATGAGACTCCTGGAGAAATGCCCATTTCCTGGGACCCATTATCTA	intergenic							54.187	28.0447	6.29598	4.25956	61.1778	54.6629	46.7201	31.3207	27.6017	25.2118	6.47633	6.32094	6.09067	4.41844	4.24522	4.11503
ASMM10P037425	2.98518e-05	6.3848e-05	4.75782	up	noncoding	AK029357	AK029357	Genbank	907	chr7	+	17058536	17059441		chr7:17059381+17059441	CTCAAAGGCAAACAAACACCTCTTCCCTATACACACGGGTACAGAAATAAATAAAGTCAT	intronic antisense	NM_001162950	Hif3a	hypoxia inducible factor 3, alpha subunit	-	17030992	17062427	37.67	16.3838	5.76699	3.51669	37.7647	41.2274	34.0179	15.0401	16.866	17.2453	5.765	5.91833	5.61763	3.39281	3.57413	3.58313
ASMM10P047885	1.437e-08	3.29e-07	5.99669	up	noncoding	ENSMUST00000140697	Qrich2	Ensembl	797	chr11	-	116444540	116446991		chr11:116446942-116446991	ACGGAGACACAGGACAGACTGCCCGAGGAACATCCCCACCCCATGCTGGTCTCTCACACA	exon sense-overlapping	NM_001033267	Qrich2	glutamine rich 2	-	116441324	116454347	2519.33	1052.36	11.9909	9.40672	2546.13	2569.4	2442.47	1091.6	1070.67	994.804	11.9623	11.9986	12.0117	9.41756	9.41672	9.38587
ASMM10P046065	4.5811e-07	2.687e-06	2.59824	up	noncoding	ENSMUST00000178437	Gm9002	Ensembl	499	chr10	+	117429617	117430116		chr10:117430005+117430116	AGATTGCAGTTCTCAAGTATTTCCACTACTCCAAGAGCAAATTCCCATTGCCCCATGCAG	intergenic							1676.97	1593.08	11.3944	10.0169	1716.33	1684.55	1630.04	1617.78	1627.06	1534.4	11.3663	11.381	11.436	9.99969	10.0278	10.0232
mouselincRNA0544+_P1	1.94734e-06	7.523e-06	3.41504	up	noncoding	mouselincRNA0544+	mouselincRNA0544	lincRNA	6675	chr15	+	55264417	55271092		chr15:55270973+55271032	AGTCAAAATCTGTTATGGTTCCTTATCAGCTTCTGGCAGCCTCTTCAGCATCCATCCTCT	intergenic							253.59	166.691	8.59491	6.823	257.916	255.616	247.238	175.862	158.812	165.398	8.57579	8.58919	8.61973	6.8696	6.74278	6.85663
ASMM10P039392	1.3264e-07	1.241e-06	3.38116	up	noncoding	ENSMUST00000156907	Galnt7	Ensembl	2042	chr8	-	57541994	57653032		chr8:57542023-57542511	ATGTTGAGTTCTCCCCCCTTTGTTTTGTATGCTAAATCTCTGATACTAATTTTGTATCAG	exon sense-overlapping	NM_001167981	Galnt7	UDP-N-acetyl-alpha-D-galactosamine: polypeptide N-acetylgalactosaminyltransferase 7	-	57523824	57653055	1073.2	767.923	10.7275	8.96995	1081.21	1094.73	1043.65	784.723	783.255	735.79	10.691	10.7333	10.7581	8.9623	8.98733	8.96022
ASMM10P039392	1.3264e-07	1.241e-06	3.38116	up	noncoding	ENSMUST00000156907	Galnt7	Ensembl	2042	chr8	-	57541994	57653032		chr8:57542023-57542511	ATGTTGAGTTCTCCCCCCTTTGTTTTGTATGCTAAATCTCTGATACTAATTTTGTATCAG	exon sense-overlapping	NM_144731	Galnt7	UDP-N-acetyl-alpha-D-galactosamine: polypeptide N-acetylgalactosaminyltransferase 7	-	57523824	57653055	1073.2	767.923	10.7275	8.96995	1081.21	1094.73	1043.65	784.723	783.255	735.79	10.691	10.7333	10.7581	8.9623	8.98733	8.96022
ASMM10P026229	2.40393e-05	5.3542e-05	6.56256	up	noncoding	AK020029	AK020029	Genbank	1349	chr1	+	191622336	191623686		chr1:191623624+191623686	TTCCATGTACTGTGGTGACCCCCAGACCCCAACAGACTTAGAAAACAAATAAAAGCAGGT	intergenic							86.9125	28.6943	7.00189	4.28763	84.8416	86.4679	89.4278	29.8845	24.2533	31.945	6.9407	6.9905	7.07446	4.35215	4.06342	4.44732
ASMM10P054146	1.25198e-06	5.452e-06	3.11546	up	noncoding	TCONS_00006978	XLOC_005831	Alexander et al 2013	466	chr12	-	110012920	110013771	TCONS_00006975, TCONS_00006976, TCONS_00006977	chr12:110013003-110013061	CTCTCCAGTTCCTACAACACTGAGGCATCTCTCTCCAGTCCCTACAACACTGAGGCATCT	intergenic							213.001	151.353	8.32485	6.68541	219.978	212.399	206.624	157.402	155.792	140.866	8.33477	8.29943	8.34036	6.7171	6.71899	6.62013
ASMM10P051152	8.578e-08	9.43e-07	3.82224	up	noncoding	ENSMUST00000148824	Ifi27	Ensembl	629	chr12	+	103434284	103436973		chr12:103436897+103436973	TAGTTCATTGAGTTTTTCTAATGACCTCAGAGGAGGGTAACATCTCTCTCTCCCACTCCC	exon sense-overlapping	NM_026790	Ifi27	interferon, alpha-inducible protein 27	+	103434188	103440245	521.891	313.335	9.64489	7.71048	549.952	530.805	484.918	324.218	319.051	296.737	9.67152	9.64873	9.61444	7.7268	7.72012	7.6845
ASMM10P051152	8.578e-08	9.43e-07	3.82224	up	noncoding	ENSMUST00000148824	Ifi27	Ensembl	629	chr12	+	103434284	103436973		chr12:103436897+103436973	TAGTTCATTGAGTTTTTCTAATGACCTCAGAGGAGGGTAACATCTCTCTCTCCCACTCCC	exon sense-overlapping	NM_194066	Ifi27	interferon, alpha-inducible protein 27	+	103434188	103440245	521.891	313.335	9.64489	7.71048	549.952	530.805	484.918	324.218	319.051	296.737	9.67152	9.64873	9.61444	7.7268	7.72012	7.6845
ASMM10P051152	8.578e-08	9.43e-07	3.82224	up	noncoding	ENSMUST00000148824	Ifi27	Ensembl	629	chr12	+	103434284	103436973		chr12:103436897+103436973	TAGTTCATTGAGTTTTTCTAATGACCTCAGAGGAGGGTAACATCTCTCTCTCCCACTCCC	exon sense-overlapping	NM_194067	Ifi27	interferon, alpha-inducible protein 27	+	103434188	103440245	521.891	313.335	9.64489	7.71048	549.952	530.805	484.918	324.218	319.051	296.737	9.67152	9.64873	9.61444	7.7268	7.72012	7.6845
ASMM10P051152	8.578e-08	9.43e-07	3.82224	up	noncoding	ENSMUST00000148824	Ifi27	Ensembl	629	chr12	+	103434284	103436973		chr12:103436897+103436973	TAGTTCATTGAGTTTTTCTAATGACCTCAGAGGAGGGTAACATCTCTCTCTCCCACTCCC	exon sense-overlapping	NM_194068	Ifi27	interferon, alpha-inducible protein 27	+	103434188	103440245	521.891	313.335	9.64489	7.71048	549.952	530.805	484.918	324.218	319.051	296.737	9.67152	9.64873	9.61444	7.7268	7.72012	7.6845
ASMM10P051152	8.578e-08	9.43e-07	3.82224	up	noncoding	ENSMUST00000148824	Ifi27	Ensembl	629	chr12	+	103434284	103436973		chr12:103436897+103436973	TAGTTCATTGAGTTTTTCTAATGACCTCAGAGGAGGGTAACATCTCTCTCTCCCACTCCC	exon sense-overlapping	NM_194069	Ifi27	interferon, alpha-inducible protein 27	+	103434188	103440245	521.891	313.335	9.64489	7.71048	549.952	530.805	484.918	324.218	319.051	296.737	9.67152	9.64873	9.61444	7.7268	7.72012	7.6845
ASMM10P014948	3.54807e-05	7.3925e-05	2.50547	up	noncoding	ENSMUST00000147273	Trmt2a	Ensembl	2971	chr16	+	18249008	18253508		chr16:18253039+18253099	CATCTGCGGCTGCCTAGAGGAATTTCTGAGGGGCTAATATTGGTACCTCTCTCCCACCAG	exon sense-overlapping	NM_001080999	Trmt2a	TRM2 tRNA methyltransferase 2A	+	18248882	18254772	75.9229	64.8965	6.80225	5.47717	80.6044	71.106	76.0583	62.7265	68.3969	63.5663	6.8679	6.70377	6.8351	5.40302	5.54956	5.47894
ASMM10P014948	3.54807e-05	7.3925e-05	2.50547	up	noncoding	ENSMUST00000147273	Trmt2a	Ensembl	2971	chr16	+	18249008	18253508		chr16:18253039+18253099	CATCTGCGGCTGCCTAGAGGAATTTCTGAGGGGCTAATATTGGTACCTCTCTCCCACCAG	exon sense-overlapping	NM_001081000	Trmt2a	TRM2 tRNA methyltransferase 2A	+	18248882	18254772	75.9229	64.8965	6.80225	5.47717	80.6044	71.106	76.0583	62.7265	68.3969	63.5663	6.8679	6.70377	6.8351	5.40302	5.54956	5.47894
ASMM10P014948	3.54807e-05	7.3925e-05	2.50547	up	noncoding	ENSMUST00000147273	Trmt2a	Ensembl	2971	chr16	+	18249008	18253508		chr16:18253039+18253099	CATCTGCGGCTGCCTAGAGGAATTTCTGAGGGGCTAATATTGGTACCTCTCTCCCACCAG	exon sense-overlapping	NM_001195205	Trmt2a	TRM2 tRNA methyltransferase 2A	+	18248882	18254772	75.9229	64.8965	6.80225	5.47717	80.6044	71.106	76.0583	62.7265	68.3969	63.5663	6.8679	6.70377	6.8351	5.40302	5.54956	5.47894
ASMM10P020387	0.000123575	0.00020998	2.71022	up	noncoding	TCONS_00000349	XLOC_000762	Alexander et al 2013	714	chr1	-	4142623	4170403		chr1:4142637-4142766	GTACTGGTACTGTGAGAAGATCATCGTCAAAGATCCAGGCAGCTCCTCAGAATCCATCTT	intergenic							63.0573	50.3785	6.53214	5.09373	59.7324	66.1481	63.2916	56.3957	50.0751	44.6646	6.43785	6.59269	6.56587	5.24303	5.09003	4.94812
ASMM10P018533	0.000251676	0.000392048	2.23596	up	noncoding	ENSMUST00000153248	1700065I17Rik	Ensembl	420	chr18	+	56588388	56594712		chr18:56589474+56589582	TGAGGGCAACAAGGGAAGAGAAACTCCACACCAGCGTGAGGTCCTCAGGGCCCAGAGCCT	exon sense-overlapping	NM_026099	1700065I17Rik	RIKEN cDNA 1700065I17 gene	+	56588347	56594779	64.6061	61.6271	6.55832	5.39743	69.4018	68.0307	56.3859	65.6197	60.3203	58.9412	6.65313	6.63839	6.38346	5.46825	5.36545	5.35859
ASMM10P015727	3.02217e-06	1.0321e-05	3.39938	up	noncoding	ENSMUST00000130936	Syngr3	Ensembl	373	chr17	-	24686632	24688199		chr17:24688107-24688199	TACTCCACCTCCCGATCAATTGTTGAGATTACAGGCATGCACCTCCTTGCAAACGTAAAT	exon sense-overlapping	NM_011522	Syngr3	synaptogyrin 3	-	24685091	24689949	202.548	131.361	8.25174	6.48646	201.989	204.649	201.005	139.69	125.937	128.457	8.2056	8.24321	8.3064	6.54534	6.41887	6.49517
ASMM10P021862	1.46918e-05	3.5993e-05	7.32092	up	noncoding	ENSMUST00000147187	Gm14224	Ensembl	864	chr2	-	156451905	156455651		chr2:156452129-156452695	AGTGGTGACTCCTCTTCCATCTTTCAGAATCCACTGACAACTAAGTTGTTGCTTAGGGTG	intronic antisense	NM_001003815	Epb4.1l1	erythrocyte protein band 4.1-like 1	+	156421051	156543214	77.3725	22.6382	6.83113	3.9591	82.579	73.3345	76.2038	20.3784	21.4472	26.089	6.9064	6.74959	6.83739	3.81781	3.89643	4.16308
ASMM10P021862	1.46918e-05	3.5993e-05	7.32092	up	noncoding	ENSMUST00000147187	Gm14224	Ensembl	864	chr2	-	156451905	156455651		chr2:156452129-156452695	AGTGGTGACTCCTCTTCCATCTTTCAGAATCCACTGACAACTAAGTTGTTGCTTAGGGTG	intronic antisense	NM_013510	Epb4.1l1	erythrocyte protein band 4.1-like 1	+	156421051	156543214	77.3725	22.6382	6.83113	3.9591	82.579	73.3345	76.2038	20.3784	21.4472	26.089	6.9064	6.74959	6.83739	3.81781	3.89643	4.16308
ASMM10P028373	0.000394858	0.000584409	3.5296	up	noncoding	ENSMUST00000153344	Gm20421	Ensembl	672	chr4	-	154960769	154961678		chr4:154961009-154961285	ACTTACTCGGTTTTTCTCCTTGGGACTGAGCATCTCCACCGCCACGGTACTTGGGGCCAT	natural antisense	NM_010419	Hes5	hairy and enhancer of split 5 (Drosophila)	+	154960922	154962371	77.3093	47.5563	6.82018	5.00068	84.8386	66.6073	80.4822	53.8963	49.4364	39.3362	6.94034	6.60683	6.91338	5.17741	5.0706	4.75402
ASMM10P043126	4.95661e-06	1.5208e-05	5.0741	up	noncoding	uc009qvk.1	AK076688	UCSC_knowngene	511	chr9	+	81455396	81460966		chr9:81460796+81460966	CTCCTCTTCCAATCATGAAGAATGTTCTCTTATAATCTAAACACCTCTGAAATGCTTTAG	intergenic							112.735	48.2926	7.38345	5.0403	121.246	114.609	102.349	46.5091	51.5034	46.8653	7.46336	7.4004	7.2866	4.96886	5.13225	5.01979
ASMM10P043426	1.2321e-07	1.177e-06	3.10332	up	noncoding	ENSMUST00000157192	Gm22492	Ensembl	297	chr9	+	113403474	113403771		chr9:113403711+113403771	CAAGCTCCCATATCTCCTCCCCCTGAGCAACATTGCTACTGTCCTGTGGAAAATATCCAG	intergenic							813.137	623.02	10.3023	8.66845	827.468	828.85	783.092	648.529	622.571	597.959	10.2702	10.311	10.3256	8.68859	8.65381	8.66296
ASMM10P022215	0.000163984	0.000269629	2.66433	up	noncoding	NR_037986	Gm16880	RefSeq	1199	chr1	+	136696210	136725728	ENSMUST00000181274	chr1:136725616+136725728	AGAAATGCAACTCTCTCTGACTGTGGGACAAGGTTAAAGGGTTTTGTTTTGTTTTTCTTT	intergenic							36.8384	29.5277	5.7453	4.33153	34.1039	35.6084	40.8031	29.1871	32.0047	27.3913	5.62292	5.71348	5.8995	4.3194	4.44672	4.22846
ASMM10P036798	8.9005e-07	4.296e-06	3.72247	up	noncoding	uc009jgw.1	AK009335	UCSC_knowngene	1563	chr7	-	112665559	112680081		chr7:112665636-112666730	GCCGTTTCCCTTGAGTTTCCGTTGGATTTTGATCTTGACCCCTTTCATCTTTATTAGTTC	intronic antisense	NM_001166584	Tead1	TEA domain family member 1	+	112679319	112906805	50.0435	28.6138	6.18817	4.29191	52.3962	49.3616	48.3727	29.4554	27.5825	28.8034	6.23785	6.18094	6.14572	4.3324	4.24392	4.29941
ASMM10P036798	8.9005e-07	4.296e-06	3.72247	up	noncoding	uc009jgw.1	AK009335	UCSC_knowngene	1563	chr7	-	112665559	112680081		chr7:112665636-112666730	GCCGTTTCCCTTGAGTTTCCGTTGGATTTTGATCTTGACCCCTTTCATCTTTATTAGTTC	intronic antisense	NM_009346	Tead1	TEA domain family member 1	+	112679319	112906805	50.0435	28.6138	6.18817	4.29191	52.3962	49.3616	48.3727	29.4554	27.5825	28.8034	6.23785	6.18094	6.14572	4.3324	4.24392	4.29941
ASMM10P039079	0.00414772	0.00506604	3.50948	up	noncoding	ENSMUST00000123920	Gm15351	Ensembl	419	chr8	-	12899145	12915619		chr8:12899243-12899367	TGACCTTCACCACCTCTGGAAAATCTGCATGCTTTCTCTTCAAAGTTGCCATGATGTCTG	bidirectional	NM_178076	Mcf2l	mcf.2 transforming sequence-like	+	12915892	13020509	38.5769	24.175	5.80618	3.99492	41.7215	37.4705	36.5387	31.899	25.3443	15.2816	5.90834	5.78206	5.72814	4.44316	4.12321	3.41839
ASMM10P014847	0.000464476	0.000675275	2.19208	up	noncoding	AK021290	AK021290	Genbank	568	chr16	+	8637016	8637583		chr16:8637194+8637583	AGTCAAGAGGACACTAGCTGTGCATCCTTCTTCACCCTTCCAAAGAAAACCTCAGAATAC	natural antisense	NM_025708	Tmem186	transmembrane protein 186	-	8633730	8637701	54.4188	53.2034	6.31101	5.17871	53.4097	54.1258	55.7207	47.2528	59.5839	52.7736	6.26529	6.3064	6.36133	4.99052	5.35012	5.19548
ASMM10P047749	9.51928e-06	2.5324e-05	3.26681	up	noncoding	uc007mas.1	AK049282	UCSC_knowngene	459	chr11	-	107511402	107527220		chr11:107511454-107511528	AACACCTTCTGTAATAGCAGACATCACCCCACCCTGCATCGGTCCTGCCTGGGGAAAGGT	intergenic							657.837	463.147	9.97575	8.26787	630.958	691.523	651.029	465.977	456.137	467.326	9.87077	10.0216	10.0349	8.24387	8.23165	8.32809
ASMM10P051996	0.00108025	0.00144598	4.87582	up	noncoding	ENSMUST00000128914	Gm15912	Ensembl	578	chr13	-	74008151	74009354		chr13:74008838-74008994	ATTTGGTTCAATAGACTCTTCAGTCCTCCAGGTTCTGTCTCAGACTCTAACCAAGTCACC	bidirectional	NM_182839	Tppp	tubulin polymerization promoting protein	+	74009418	74035753	42.2582	18.6775	5.93862	3.65298	42.8933	45.513	38.3682	22.4373	21.1291	12.4659	5.9465	6.06533	5.80403	3.94769	3.8769	3.13434
ASMM10P022152	1.1726e-07	1.145e-06	7.79919	up	noncoding	AK080137	AK080137	Genbank	1112	chr2	-	178049677	178050789		chr2:178049691-178050789	TAAGCACTGGGCCATCTCTCCAGCCCACAAATGCCATTTTAACATTTAAAATCTATATTT	intergenic							4269.82	1375.9	12.7612	9.7979	4250.16	4381.02	4178.27	1416.57	1405.37	1305.77	12.6958	12.7866	12.8012	9.80477	9.81416	9.77476
ASMM10P015236	1.06948e-05	2.7864e-05	2.39109	up	noncoding	ENSMUST00000173461	1700116B05Rik	Ensembl	413	chr16	+	50783408	50784090		chr16:50783417+50783477	CGGAAGTGCCACGTGGTTGACAGTCTTGCTGCTCTCTTTCCTCCTAGCCCTGGAGAATTG	intergenic							119.868	109.12	7.48161	6.22394	128.23	115.098	116.276	113.577	110.523	103.259	7.54721	7.40789	7.48971	6.25817	6.23095	6.18268
humanlincRNA2397-_P1	6.18e-09	2.04e-07	5.46217	up	noncoding	humanlincRNA2397-	humanlincRNA2397	lincRNA	102932	chrX	-	10896002	10998934		chrX:10896003-10896062	TAATATCAATTGTATGGTATAAGATTATCCTCCCATCTCTCCTTTTCCCCTTGTTGTGTG	intergenic							776.299	329.397	10.236	7.78649	793.996	783.529	751.373	336.693	333.113	318.384	10.2147	10.2317	10.2615	7.78801	7.7818	7.78965
ASMM10P039958	2.703e-08	4.79e-07	2.37668	up	noncoding	NR_015497	Gm20735	RefSeq	627	chr8	-	122445267	122451322		chr8:122447033-122447089	AGCACAGAGGACAGACGTCAGCCACCTCTGCCTTCCTCCCTTTATCCTGTGATGTCTTTC	intergenic							1177.68	1205.95	10.8605	9.61151	1232.9	1182.77	1117.37	1235.45	1216.61	1165.79	10.8727	10.8422	10.8665	9.60561	9.60922	9.6197
ASMM10P015085	1.37185e-06	5.827e-06	2.57871	up	noncoding	ENSMUST00000115119	Muc4	Ensembl	1348	chr16	+	32776282	32782384		chr16:32776293+32776353	GGGTTCTTTCCTATGCGTCTGCTCCTCTTCCTCTGAGCCAGTGTTGTCACCATGACAGAG	exon sense-overlapping	NM_080457	Muc4	mucin 4	+	32735885	32782390	455.193	409.95	9.45627	8.08962	452.753	475.342	437.484	423.902	405.893	400.056	9.40778	9.48898	9.47204	8.09783	8.05726	8.11376
ASMM10P015085	1.37185e-06	5.827e-06	2.57871	up	noncoding	ENSMUST00000115119	Muc4	Ensembl	1348	chr16	+	32776282	32782384		chr16:32776293+32776353	GGGTTCTTTCCTATGCGTCTGCTCCTCTTCCTCTGAGCCAGTGTTGTCACCATGACAGAG	natural antisense	NM_001145874	Muc20	mucin 20	-	32777418	32797435	455.193	409.95	9.45627	8.08962	452.753	475.342	437.484	423.902	405.893	400.056	9.40778	9.48898	9.47204	8.09783	8.05726	8.11376
ASMM10P058250	3.64592e-05	7.5517e-05	3.50736	up	noncoding	BQ561478	humanlincRNA0401	lincRNA	507	chr9	+	12105041	12105548		chr9:12105428+12105493	AATATCAGTATTTTGTGGTTAAATTCTCTCCATACCTTCCCTGGTTCAGAAATTAAAAAA	intergenic							45.8284	27.948	6.06086	4.25047	46.6605	45.2596	45.5651	26.1412	31.5952	26.1077	6.07348	6.05555	6.05355	4.15725	4.4305	4.16366
ASMM10P002359	3.86632e-06	1.2504e-05	2.41412	up	noncoding	ENSMUST00000143678	Rpl7a	Ensembl	920	chr2	+	26911005	26913318		chr2:26912149+26912292	AAGAGACCACCTGTCCTCCGAGCAGCTTAGTGGAGCTGCATTTTTGTGACTGCAGCAGCC	exon sense-overlapping	NM_013721	Rpl7a	ribosomal protein L7A	+	26910806	26913311	1429.13	1454.02	11.1596	9.88815	1417.7	1444.43	1425.25	1509.45	1458.4	1394.22	11.1031	11.1533	11.2225	9.90311	9.86881	9.89251
ASMM10P057200	3.924e-08	6.06e-07	3.6618	up	noncoding	uc011zvv.1	Gga1	UCSC_knowngene	3030	chr15	+	78877189	78894585		chr15:78889115+78889719	TCCATTCCTGCACGTCAGCCCTGCTGGACCTCTCAGGCCTGGACCTCCCTCCCCCGGGCA	exon sense-overlapping	NM_145929	Gga1	golgi associated, gamma adaptin ear containing, ARF binding protein 1	+	78877189	78894585	3093.59	2122.78	12.2755	10.4029	3231.38	3142.46	2906.94	2188.35	2179.13	2000.87	12.2926	12.2646	12.2692	10.4109	10.423	10.3749
ASMM10P022780	0.00229618	0.0029153	2.00276	up	noncoding	TCONS_00017201	XLOC_012844	Alexander et al 2013	758	chr2	+	43195678	43196523		chr2:43196057+43196216	ACCTTTTGTGTCATATCTGCAGCTAGCTATTGTTGAGCACCCCTTTTGTGTCCCATTTCC	intergenic							44.6829	47.7613	6.01614	5.01415	49.639	46.113	38.2968	52.9641	48.8609	41.4588	6.16329	6.08364	5.80149	5.15604	5.0517	4.83472
ASMM10P056747	7.7922e-05	0.000142299	2.77059	up	noncoding	uc007skn.2	Chchd1	UCSC_knowngene	609	chr14	+	20703026	20704425		chr14:20703202+20703275	GAAAAGGGAGTTCTTCCCCTCCAGAGGCAACCTGTATCACGGAGATGTCGATGATGATGG	exon sense-overlapping	NM_025366	Chchd1	coiled-coil-helix-coiled-coil-helix domain containing 1	+	20703026	20704425	64.1449	49.859	6.55326	5.08307	62.9346	70.1719	59.3281	54.1382	49.7677	45.6712	6.51596	6.68435	6.45947	5.18379	5.08127	4.98415
ASMM10P049245	2.73428e-05	5.949e-05	3.30429	up	noncoding	ENSMUST00000129261	Gm11534	Ensembl	470	chr11	+	95875077	95876380		chr11:95876290+95876380	TTAGAAGCACACACATATTGTTGTACAGCTGTCAGCCATCCCTATCCATCTCTAGAAGCC	natural antisense	NM_008081	B4galnt2	beta-1,4-N-acetyl-galactosaminyl transferase 2	-	95863558	95914871	87.3922	57.2331	7.0107	5.28636	93.742	84.48	83.9548	54.7435	62.7274	54.2285	7.09068	6.96318	6.97823	5.19892	5.42276	5.2374
ASMM10P017018	5.12707e-05	9.9907e-05	3.05514	up	noncoding	ENSMUST00000167789	Cyp4f15	Ensembl	602	chr17	+	32685667	32690902		chr17:32690842+32690902	GTGCGATTTCTGAAGTAGCCCAGTCCTTCTTTCTCTTGATTTTCTCTACTTTTTGCTGAA	exon sense-overlapping	NM_134127	Cyp4f15	cytochrome P450, family 4, subfamily f, polypeptide 15	+	32685658	32703349	89.5325	63.4134	7.04576	5.43452	92.7665	90.464	85.367	71.8517	60.8469	57.5417	7.07139	7.05803	7.00787	5.6023	5.37811	5.32314
ASMM10P027440	6.28448e-05	0.000118926	4.41409	up	noncoding	ENSMUST00000117776	Gm12659	Ensembl	361	chr4	-	96356310	96380211		chr4:96356324-96356416	CATTTTCTTCACTTTTTACACAAAAATTTACCTTCAGTCCCCCAGTCAATGAGAAGCTGA	intergenic							82.4421	40.742	6.92077	4.77865	90.4738	76.5707	80.2819	40.5859	46.0045	35.6356	7.04114	6.81265	6.90851	4.768	4.96227	4.60568
ASMM10P009925	0.000131268	0.000221362	8.14736	up	noncoding	NR_033446	Slx1b	RefSeq	3640	chr7	-	126688926	126695783		chr7:126692610-126695424	GAGGACCCTGTTTGAATGGGCCTGGCAACATCCTCAAGCTTCACGCCGCCTGACGCACGT	exon sense-overlapping	NM_029420	Slx1b	SLX1 structure-specific endonuclease subunit homolog B (S. cerevisiae)	-	126688926	126695783	113.416	30.9503	7.4009	4.37457	113.825	106.608	119.816	30.8257	38.4468	23.5783	7.37773	7.29482	7.53016	4.39484	4.70501	4.02386
ASMM10P055929	2.84969e-05	6.1559e-05	5.77726	up	noncoding	TCONS_00006768	TCONS_00006768	Alexander et al 2013	85	chr12	+	86830124	86830506		chr12:86830153+86830478	ATCTGCTCCACCTGGTGCTGTAGCCTCAGCCCACAGAAAAGAGATTCTCCAGGAGCTCCA	intergenic							68.0891	25.3021	6.64305	4.11266	70.7712	69.8834	63.6127	29.6145	22.7397	23.5521	6.67615	6.67826	6.57474	4.33833	3.9781	4.02155
ASMM10P048746	1.3597e-07	1.255e-06	2.54612	up	noncoding	ENSMUST00000124006	Myh10	Ensembl	558	chr11	+	68811426	68813019		chr11:68811535+68811600	TAATCGGGAGTCACACTCACAGTTCTCATCCTATGCTCTGTGCTCGGCCCCTTCCTCGAG	exon sense-overlapping	NM_175260	Myh10	myosin, heavy polypeptide 10, non-muscle	+	68691914	68816624	270.371	242.089	8.69372	7.34542	277.341	272.505	261.268	251.236	239.175	235.854	8.69746	8.68563	8.69807	7.36985	7.31519	7.35122
ASMM10P017521	1.273e-07	1.209e-06	7.66592	up	noncoding	TCONS_00013403	XLOC_010373	Alexander et al 2013	762	chr17	+	83871038	83871879		chr17:83871454+83871514	TGTATCACACTGAGCATGATTTGAGCATATATGGCCTCAAAGCCCACTTCCTCCAACAAG	intergenic							332.011	96.5315	8.98604	6.04758	338.234	333.3	324.5	100.817	98.4385	90.3394	8.97112	8.96872	9.01829	6.08673	6.07096	5.98506
ASMM10P034904	8.10054e-06	2.2329e-05	5.55108	up	noncoding	ENSMUST00000141333	Gxylt2	Ensembl	1222	chr6	+	100704754	100707674		chr6:100707613+100707674	TTTTAAATAAAAAGGGAGCAGGAGGGGGCAGATTCCCCCACCGACTCCTTTATTGCTTTT	exon sense-overlapping	NM_198612	Gxylt2	glucoside xylosyltransferase 2	+	100704733	100805081	101.902	40.3786	7.24204	4.76927	98.2777	103.287	104.14	41.6736	43.1872	36.2751	7.15948	7.2477	7.31892	4.80364	4.87096	4.6332
ASMM10P036653	1.5202e-07	1.337e-06	3.85429	up	noncoding	uc009ivz.1	Trim12	UCSC_knowngene	3730	chr7	-	104311078	104315466		chr7:104311783-104314484	CTGATAGATGGAGATTACCACAAAACATGACCTGAGACCCTCACACACACCATAGCAACT	exon sense-overlapping	NM_023835	Trim12a	tripartite motif-containing 12A	-	104299896	104315495	751.035	455.45	10.1902	8.24374	766.927	760.563	725.615	456.166	471.818	438.366	10.1658	10.1892	10.2156	8.21248	8.28075	8.23798
ASMM10P015893	1.1178e-07	1.113e-06	3.24071	up	noncoding	AK085261	AK085261	Genbank	2370	chr17	-	31485001	31487369		chr17:31485043-31486132	TTTTATTGATTCTCTGAGAGTTTCCCATCATGTACTCAATCGCAATCCCTCCCATGTCCA	intergenic							332.602	233.146	8.9901	7.29379	334.914	340.583	322.31	239.399	237.072	222.967	8.95339	9.00491	9.012	7.30142	7.30055	7.2794
ASMM10P025967	5.43967e-06	1.6284e-05	2.46099	up	noncoding	ENSMUST00000160380	1700007P06Rik	Ensembl	532	chr1	+	187125137	187125983	NR_040554	chr1:187125810+187125983	AACAAAATATTTAAGGATTGAGGGAAAAGAAGCACTGACTTGCACCGCCGCCTCCCACAA	intronic antisense	NM_028848	Spata17	spermatogenesis associated 17	-	187048406	187215446	176.513	159.381	8.05441	6.75517	181.399	176.472	171.667	170.684	159.666	147.793	8.051	8.04673	8.0655	6.82699	6.74879	6.68973
ASMM10P057994	1.7087e-07	1.436e-06	5.10217	up	noncoding	BB429143	mouselincRNA0550	lincRNA	675	chr15	+	60836890	60837569		chr15:60837341+60837569	CTTGCATTCCCTTACCCTCCCTTGAGAAATATATACTCTCCATTTGGGTATATCTCATTC	intergenic							443.122	198.946	9.42056	7.06945	463.876	446.716	418.774	211.246	197.283	188.308	9.4391	9.41069	9.41191	7.1275	7.04436	7.0365
ASMM10P047540	1.68223e-06	6.717e-06	4.89708	up	noncoding	ENSMUST00000148502	Krt15	Ensembl	689	chr11	-	100133034	100134398		chr11:100134345-100134398	CCCGACTCAGAAACCTGGGCCCTTCACCTTTCTTGACTTTGGCCCCTTTCCTTTCCCAAG	exon sense-overlapping	NM_008469	Krt15	keratin 15	-	100131758	100135949	459.455	215.44	9.47225	7.18033	491.239	452.528	434.599	231.196	219.03	196.093	9.52373	9.42774	9.46528	7.25204	7.19098	7.09797
ASMM10P026910	2.4323e-06	8.746e-06	3.2235	up	noncoding	ENSMUST00000155710	Aptx	Ensembl	639	chr4	-	40695019	40702716		chr4:40702582-40702716	TCGACATATATTGGGGATTTCGTAAGAGGCCCTTCCTCCCCACTTAATTTTAGAGGTCTC	exon sense-overlapping	NM_001025444	Aptx	aprataxin	-	40682077	40703187	838.343	622.153	10.3538	8.6652	853.477	824.39	837.164	632.027	623.104	611.327	10.3256	10.3028	10.4331	8.64741	8.65462	8.69356
ASMM10P026910	2.4323e-06	8.746e-06	3.2235	up	noncoding	ENSMUST00000155710	Aptx	Ensembl	639	chr4	-	40695019	40702716		chr4:40702582-40702716	TCGACATATATTGGGGATTTCGTAAGAGGCCCTTCCTCCCCACTTAATTTTAGAGGTCTC	exon sense-overlapping	NM_025545	Aptx	aprataxin	-	40682077	40702916	838.343	622.153	10.3538	8.6652	853.477	824.39	837.164	632.027	623.104	611.327	10.3256	10.3028	10.4331	8.64741	8.65462	8.69356
ASMM10P034953	2.15858e-05	4.9205e-05	2.59841	up	noncoding	ENSMUST00000131969	Il17rc	Ensembl	645	chr6	+	113476587	113479301		chr6:113479190+113479250	GAGAGAGTGTGTGGGACGCCAGCGTTTCCCTTCACCTCACTCATTCCCTGTTTTCCACAG	exon sense-overlapping	NM_134159	Il17rc	interleukin 17 receptor C	+	113471454	113483140	94.1834	77.8321	7.11831	5.74068	101.309	88.5016	92.7391	77.2123	81.0779	75.2062	7.20735	7.02135	7.12622	5.70835	5.7941	5.71958
ASMM10P034953	2.15858e-05	4.9205e-05	2.59841	up	noncoding	ENSMUST00000131969	Il17rc	Ensembl	645	chr6	+	113476587	113479301		chr6:113479190+113479250	GAGAGAGTGTGTGGGACGCCAGCGTTTCCCTTCACCTCACTCATTCCCTGTTTTCCACAG	exon sense-overlapping	NM_178942	Il17rc	interleukin 17 receptor C	+	113471454	113483163	94.1834	77.8321	7.11831	5.74068	101.309	88.5016	92.7391	77.2123	81.0779	75.2062	7.20735	7.02135	7.12622	5.70835	5.7941	5.71958
ASMM10P046941	0.000383089	0.000568683	2.41843	up	noncoding	ENSMUST00000137159	Shbg	Ensembl	578	chr11	-	69615647	69616940		chr11:69616877-69616940	TTCAGCTGTACTCGGCTGCCCGGAGACAGGGTCAGGACCCTCTCACTCTGCTTCTGACCA	exon sense-overlapping	NM_011367	Shbg	sex hormone binding globulin	-	69614815	69617905	70.3928	62.8145	6.69259	5.41852	71.8429	69.1315	70.204	74.0173	56.8533	57.5729	6.69704	6.66144	6.7193	5.64577	5.2851	5.3247
ASMM10P012667	0.00039455	0.000584056	9.77198	up	noncoding	uc011wzh.1	Cd46	UCSC_knowngene	1286	chr1	-	195041899	195092248		chr1:195076551-195076603	TTTATTGACCACAAGGGAAAGATGTGCATTAGAAAGCAGCAGTAGCAGCCTGTACCAGTG	exon sense-overlapping	NM_010778	Cd46	CD46 antigen, complement regulatory protein	-	195041899	195092248	45.5374	8.6149	6.04006	2.75141	50.0148	48.2476	38.3498	14.1179	5.65046	6.07629	6.17214	6.14495	5.8031	3.30289	2.47568	2.47565
ASMM10P018003	1.15622e-05	2.955e-05	3.31273	up	noncoding	uc008fli.2	DQ698478	UCSC_knowngene	64	chr18	-	67065887	67065951		chr18:67065901-67065951	CTGCTTTCCTGACAGGTTGTTTGCCTGACTCCAAGCTCCTCACCCTAAAGCATTTAGAGT	intergenic							100.622	65.6946	7.218	5.48998	103.158	104.127	94.5794	69.185	68.3119	59.5869	7.23613	7.25876	7.15911	5.54703	5.54703	5.37588
ASMM10P037589	0.000250648	0.000390734	3.22066	up	noncoding	ENSMUST00000149805	Numbl	Ensembl	8511	chr7	+	27258805	27282144		chr7:27264580+27264875	AGTGCTGTGAATTCTCATCCTTCAGTTCTCTGTCATTCTTCCCATTCAAACCCTGGACGT	exon sense-overlapping	NM_010950	Numbl	numb-like	+	27258760	27282150	49.858	33.4263	6.17868	4.49132	53.8051	48.8713	46.8977	38.1638	34.3023	27.8128	6.27447	6.16389	6.09768	4.68296	4.54007	4.25094
ASMM10P045438	2.47029e-05	5.4618e-05	4.67063	up	noncoding	AK089581	AK089581	Genbank	2652	chrX	+	102179010	102181661		chrX:102181593+102181661	CTGGACTAAACTAAACCTTCTCTTCCTTAATTTGCTTCTGTTGCAGCCTTTTATCATCCA	intergenic							110.663	51.6971	7.36122	5.1376	116.855	111.131	104.004	50.2692	47.2267	57.5953	7.41088	7.3559	7.31689	5.08433	5.00317	5.32531
ASMM10P003095	1.708e-08	3.64e-07	4.99502	up	noncoding	ENSMUST00000156271	Gm12963	Ensembl	388	chr4	-	130026885	130028504		chr4:130028106-130028275	CCTGGATTAGGAGCTTCCTTGTGGAGCCCAGCATCCTCCTCCCAGAGACCTTGGACTCAG	intergenic							714.666	328.383	10.1022	7.78174	732.268	730.464	681.265	331.713	339.228	314.21	10.0855	10.1111	10.1102	7.76462	7.81106	7.76954
ASMM10P012439	0.000421671	0.000618928	3.31953	up	noncoding	ENSMUST00000180696	Gm2824	Ensembl	2018	chr15	-	25004131	25027301		chr15:25004202-25006073	CCTCCAGATCCAGATCCATCCTTCATCCTAAGCAAGTTAATTTTGTATCATTTCAAAAAC	intergenic							35.5315	22.4814	5.67734	3.94636	42.145	33.3437	31.1059	25.018	22.763	19.6632	5.92318	5.61854	5.49029	4.09532	3.97881	3.76495
ASMM10P030502	1.14958e-05	2.9443e-05	2.91232	up	noncoding	ENSMUST00000176320	Corin	Ensembl	675	chr5	-	72353579	72360699		chr5:72353594-72353869	GCTTAATGTCATTACCACCACTTTCTCCTCATCATCAGTTCCTATAAATTATTTTCGTGG	exon sense-overlapping	NM_001122756	Corin	corin	-	72300024	72504540	78.9769	58.3601	6.861	5.31883	77.1195	77.656	82.1553	58.5392	61.3393	55.2018	6.79794	6.83868	6.94637	5.30176	5.38919	5.26554
ASMM10P030502	1.14958e-05	2.9443e-05	2.91232	up	noncoding	ENSMUST00000176320	Corin	Ensembl	675	chr5	-	72353579	72360699		chr5:72353594-72353869	GCTTAATGTCATTACCACCACTTTCTCCTCATCATCAGTTCCTATAAATTATTTTCGTGG	exon sense-overlapping	NM_016869	Corin	corin	-	72300024	72504208	78.9769	58.3601	6.861	5.31883	77.1195	77.656	82.1553	58.5392	61.3393	55.2018	6.79794	6.83868	6.94637	5.30176	5.38919	5.26554
ASMM10P018500	1.37461e-06	5.827e-06	2.4131	up	noncoding	ENSMUST00000087655	Tnfaip8	Ensembl	5085	chr18	+	49979490	50051320		chr18:50051260+50051320	ATCAGAAAGTTCTCCCCCAAGGTGACTGCTGGACTGCATTTGAATAAAAAAGTTTCTCTG	exon sense-overlapping	NM_001177759	Tnfaip8	tumor necrosis factor, alpha-induced protein 8	+	49979426	50093229	237.604	221.824	8.49263	7.22174	242.457	241.185	229.169	220.932	232.505	212.035	8.48222	8.49663	8.49904	7.19062	7.27621	7.1984
ASMM10P018500	1.37461e-06	5.827e-06	2.4131	up	noncoding	ENSMUST00000087655	Tnfaip8	Ensembl	5085	chr18	+	49979490	50051320		chr18:50051260+50051320	ATCAGAAAGTTCTCCCCCAAGGTGACTGCTGGACTGCATTTGAATAAAAAAGTTTCTCTG	exon sense-overlapping	NM_001177760	Tnfaip8	tumor necrosis factor, alpha-induced protein 8	+	49979426	50093229	237.604	221.824	8.49263	7.22174	242.457	241.185	229.169	220.932	232.505	212.035	8.48222	8.49663	8.49904	7.19062	7.27621	7.1984
ASMM10P033112	4.1934e-07	2.524e-06	8.7848	up	noncoding	AK089701	AK089701	Genbank	996	chr6	-	43793094	43794090		chr6:43793114-43794090	TCTCTAGGAATCCTCCAGGCCCTTACTCCCAGGATTAAGACTATGAAAGATTCATGGACT	intergenic							77.0775	18.5631	6.82582	3.69081	81.0043	77.3289	72.8995	18.4765	19.4079	17.8051	6.87533	6.83106	6.77106	3.68394	3.76514	3.62333
ASMM10P012697	0.00111095	0.00148332	2.86857	up	noncoding	ENSMUST00000175931	Mroh4	Ensembl	561	chr15	-	74631558	74636298		chr15:74631577-74631684	TCAAAAAGATCCTCTCCCCGTAGGAAGATCAGTTGCCCATTGCCCAGGAGGGAGCAGGAG	exon sense-overlapping	NM_001177437	Mroh4	maestro heat-like repeat family member 4	-	74606027	74636318	53.9811	40.3101	6.2833	4.76296	59.2578	58.8805	43.8051	46.5936	39.3277	35.0089	6.42221	6.42677	6.00091	4.97121	4.73937	4.57831
ASMM10P043197	0.00135778	0.00179026	4.6924	up	noncoding	AK083183	AK083183	Genbank	2759	chr9	+	95564103	95566862		chr9:95566339+95566577	AATATCTTGAGTGTACAATTCCATTCTCGAATGTGGAAAAGTGGCAGGCCACCTTCCCCA	intergenic							31.7144	14.3876	5.52834	3.29802	28.8657	34.2115	32.0661	10.7944	20.4825	11.8858	5.39755	5.65371	5.53378	2.97984	3.8365	3.07772
ASMM10P055860	8.95407e-05	0.00015979	3.40505	up	noncoding	TCONS_00002257	XLOC_001958	Alexander et al 2013	660	chr10	+	88311594	88312973		chr10:88311626+88312356	TGTCTACAGCCCAGGCCCGAAAGATCCACTTGCATCCCAGGCTGGCCTTGAATTCACTAG	intergenic							57.1043	35.7953	6.37045	4.60278	55.7306	65.3359	50.2465	35.9265	35.2828	36.1765	6.33136	6.57705	6.20295	4.59636	4.58316	4.62882
ASMM10P013026	0.000635441	0.000895057	2.31847	up	noncoding	ENSMUST00000159719	Zcrb1	Ensembl	1744	chr15	-	93394068	93398273		chr15:93394082-93395586	TATCTAATGCAGAGATTCTCAACCTATAGGTCACAGCCCCTTTAGCAAACCTCTATGTCC	exon sense-overlapping	NM_026025	Zcrb1	zinc finger CCHC-type and RNA binding motif 1	-	93386112	93398290	33.8272	31.1808	5.61857	4.4054	33.5361	35.6093	32.3362	31.5176	26.7027	35.3221	5.59618	5.71364	5.54588	4.42573	4.19692	4.59354
ASMM10P026673	7.16633e-05	0.000132471	7.46208	up	noncoding	AK156797	AK156797	Genbank	1360	chr3	+	158180235	158181607		chr3:158181419+158181480	GTAATTCAGAGTTTTAATCACACACACATTTAAGGAACATGATAAATCAGGGCATAAGGG	natural antisense	NM_001081358	Lrrc7	leucine rich repeat containing 7	-	158084438	158562221	50.4645	14.0029	6.19375	3.29417	51.9151	54.2394	45.2389	16.8504	11.0816	14.0768	6.22718	6.30977	6.04431	3.55283	3.02502	3.30467
ASMM10P017438	1.91398e-06	7.433e-06	2.81001	up	noncoding	AK045711	AK045711	Genbank	2013	chr17	+	69100482	69102495		chr17:69102435+69102495	ACACACACACACAAATCCATATCTATAGACATGCACACAGTAATGCACAAACAAATACAC	intergenic							816.692	690.093	10.3074	8.81678	818.397	828.237	803.442	694.405	693.553	682.319	10.2566	10.31	10.3556	8.78543	8.80839	8.85652
ASMM10P019933	0.000286786	0.000439932	4.0806	up	noncoding	ENSMUST00000130549	Sema4g	Ensembl	4552	chr19	+	44989290	45003397		chr19:44989441+44989679	AGCTAAGCCAGGCCTTTTTCACCGCCGAGACCCCCAATCCCGCATAAAAGGGTTTAGAGG	exon sense-overlapping	NM_011976	Sema4g	sema domain, immunoglobulin domain (Ig), transmembrane domain (TM) and short cytoplasmic domain, (semaphorin) 4G	+	44989343	45003395	61.8399	33.031	6.50074	4.47196	63.2063	63.6767	58.6369	30.5139	41.0047	27.5742	6.52153	6.54041	6.44028	4.37964	4.79768	4.23856
humanlincRNA1037+_P1	7.60022e-06	2.1272e-05	4.2855	up	noncoding	humanlincRNA1037+	humanlincRNA1037	lincRNA	32854	chr17	+	87849968	87882822		chr17:87882709+87882768	TAGGGCAGAGAATACCATTTCCCCATTCCATCCTTATCAGCACTGTGAACTCTGTTCATG	intergenic							112.349	57.0102	7.38376	5.2843	119.086	108.948	109.012	58.8176	52.6088	59.6041	7.43756	7.31992	7.3938	5.3087	5.16742	5.37677
ASMM10P025039	8.134e-08	9.22e-07	4.836	up	noncoding	ENSMUST00000155485	Cgn	Ensembl	2343	chr3	-	94775232	94786467		chr3:94778109-94778200	TTGAGGCCTCCAGGGATGGGGATGCGGGCTCCCTTCCCACCCCTTGTTTCTCAATACCTC	exon sense-overlapping	NM_001037711	Cgn	cingulin	-	94760069	94786515	1285.32	651.321	11.0015	8.72768	1338.67	1316.7	1200.58	685.774	651.124	617.064	11.0079	11.0299	10.9666	8.75964	8.71439	8.70901
ASMM10P017921	2.22076e-06	8.198e-06	2.41877	up	noncoding	uc008fcn.1	Grpel2	UCSC_knowngene	2293	chr18	-	61710345	61726331		chr18:61710421-61710478	ACCAGCCCAGGGGCATCTCTATTTGGGAATGGATTGGAGCCTTCCCCATCAATCACCAAC	exon sense-overlapping	NM_021296	Grpel2	GrpE-like 2, mitochondrial	-	61712423	61726331	93.2351	82.9572	7.10825	5.83398	98.0428	91.5742	90.0883	83.4403	81.8736	83.5577	7.15662	7.07971	7.08842	5.81989	5.80866	5.87338
ASMM10P016486	0.000129098	0.000218181	3.65906	up	noncoding	AK085875	AK085875	Genbank	1733	chr17	-	80853312	80855044		chr17:80853679-80855044	CCCTTGAACTGTGAGTTGAAATAAAGTCTTCCTTCCTTAAGTTGCTTTCATCAGTATACT	intergenic							85.8705	50.3292	6.97445	5.10298	94.2127	92.4299	70.969	50.7188	53.2686	47.0002	7.09883	7.0896	6.73492	5.09769	5.18581	5.02543
ASMM10P051980	2.95036e-05	6.328e-05	4.35798	up	noncoding	AK033777	AK033777	Genbank	1798	chr13	-	70676715	70681966		chr13:70676744-70677106	CAAAGAGATAAGACTGTTTGGTCAGAGAGATAAAATCTGAAACCGGGCTCCACTCCACTG	intergenic							38.8369	18.68	5.81865	3.695	38.8289	38.9707	38.7111	16.2162	19.5508	20.2732	5.80481	5.83319	5.81796	3.49615	3.77524	3.8136
ASMM10P047992	0.000823885	0.00112854	2.77374	up	noncoding	ENSMUST00000160588	B230216N24Rik	Ensembl	3469	chr1	-	98031115	98035675		chr1:98033230-98035675	TAAAATCCACCTGTAACTTTTCACCAGCTCTGGGGCATTCTTTTTTCTATCCTCATGTCA	intron sense-overlapping	NM_013626	Pam	peptidylglycine alpha-amidating monooxygenase	-	97821093	98095632	33.7418	25.852	5.6101	4.13827	36.2052	35.3419	29.6784	30.98	23.3438	23.232	5.71039	5.69932	5.4206	4.40226	4.00956	4.00301
ASMM10P049316	1.06381e-05	2.7742e-05	2.75412	up	noncoding	uc007lge.2	Stard3	UCSC_knowngene	2186	chr11	+	98358367	98381112		chr11:98379912+98379972	GAGGACGGCCGGGGACTTGCTTGGTTCAGCAGGCCTCCCCTTGTGCATTTCTCTCCTTAG	exon sense-overlapping	NM_021547	Stard3	START domain containing 3	+	98358367	98381112	158.434	126.391	7.89205	6.43046	153.493	163.628	158.18	134.363	121.845	122.964	7.80928	7.92482	7.94206	6.48831	6.3724	6.43067
mouselincRNA0543+_P1	0.00260797	0.00328208	6.01443	up	noncoding	mouselincRNA0543+	mouselincRNA0543	lincRNA	12326	chr15	+	42119099	42131425		chr15:42131160+42131219	AGGTCTTCCTTCCAACTTGATTTTTGAACAAGATGATCTGAAGTTTTATCCCTCTCTCAA	intergenic							38.3031	13.4815	5.79545	3.20702	38.3416	40.416	36.1516	22.7632	9.83379	7.84752	5.78756	5.88841	5.71039	3.96733	2.9199	2.73384
[truncated: 3,152 more rows]

## Sheet: down_Model_vs_Normal
# Fold Change cut-off: 2.0 # P-value cut-off: 0.05 # Condition pairs: Model_vs_Normal # Column A: ProbeName it represents probe name. # Column B: P-value, P-value calculated from unpaired t-test. # Column C: FDR, FDR is calculated from Benjamini Hochberg FDR. # Column D: Fold Change, the absolute ratio (no log scale) of normalized intensities between two conditions. # Column E: Regulation, it dep…
[truncated: 3,410 more rows]
