# Supplementary material for: Differential Expression of Long Noncoding RNAs between Sperm Samples from Diabetic and Non-Diabetic Mice
Source: PLoS One. 2016 Apr 27;11(4):e0154028. doi: 10.1371/journal.pone.0154028 (PMC4847876; doi:10.1371/journal.pone.0154028)
Supplement: S6 Table — (XLS) [file pone.0154028.s006.xls]

## Sheet: up_Model_vs_Normal
# Fold Change cut-off: 2.0 # P-value cut-off: 0.05 # Condition pairs: Model_vs_Normal # Column A: ProbeName it represents probe name. # Column B: P-value, P-value calculated from unpaired t-test. # Column C: FDR, FDR is calculated from Benjamini Hochberg FDR. # Column D: Fold Change, the absolute ratio (no log scale) of normalized intensities between two conditions. # Column E: Regulation, it dep…
Model_vs_Normal 2.0 fold up regulated mRNAs
	P-value and FDR		Fold change and Regulation		Annotations																	Group--Raw Intensity		Group--Normalized Intensity		Raw Intensity						Normalized Intensity
ProbeName	P-value	FDR	Fold Change	Regulation	type	seqname	ccdsID	GeneSymbol	source	RNAlength	chrom	strand	txStart	txEnd	Xhyb	probeCoordinates	Sequence	EntrezID	unigene	GOaccession	description	group-Model(raw)	group-Normal(raw)	group-Model(normalized)	group-Normal(normalized)	[Model12, Model](raw)	[Model34, Model](raw)	[Model56, Model](raw)	[Normal56, Normal](raw)	[Normal78, Normal](raw)	[Normal910, Normal](raw)	[Model12, Model](normalized)	[Model34, Model](normalized)	[Model56, Model](normalized)	[Normal56, Normal](normalized)	[Normal78, Normal](normalized)	[Normal910, Normal](normalized)
ASMM10P018826	1.07266e-05	2.7107e-05	2.4382	up	protein_coding	NM_001199248		Kat5	RefSeq	1971	chr19	-	5603013	5610094	NM_001199249	chr19:5609932-5610017	GAGGTGGGTAGAGCCCGAGGCCCCCCAGTAGCCGACCCTGGCGCCGCGCTGTCTCCCCAG	81601	Mm.228930	GO:0000122|GO:0000785|GO:0003713|GO:0003713|GO:0004402|GO:0004402|GO:0005515|GO:0005634|GO:0005667|GO:0005737|GO:0005829|GO:0006302|GO:0006351|GO:0006355|GO:0006978|GO:0008134|GO:0010212|GO:0016568|GO:0016573|GO:0016740|GO:0016746|GO:0016747|GO:0032403|GO:0032703|GO:0032777|GO:0035267|GO:0040008|GO:0043161|GO:0043234|GO:0045892|GO:0045893|GO:0045944|GO:0045944|GO:0046872|GO:0070491	K(lysine) acetyltransferase 5	116.956	104.305	7.44719	6.16137	123.006	119.172	108.691	106.411	100.456	106.048	7.49017	7.46313	7.38828	6.16574	6.09705	6.22133
ASMM10P004840	2.78669e-06	9.308e-06	2.27609	up	protein_coding	NM_001113327	CCDS51758.1	Fam131b	RefSeq	4111	chr6	-	42315311	42324640		chr6:42321294-42321906	TTCGACAGAGCTTTCCATGGAGGACACCACTTCCATCCTTCCGAAGCTTAAGCGAAACTC	76156	Mm.234314	GO:0003674|GO:0005575|GO:0008150	family with sequence similarity 131, member B	113.598	108.389	7.40254	6.21598	118.044	112.55	110.2	112.562	105.324	107.281	7.4252	7.37042	7.41202	6.24628	6.1637	6.23797
ASMM10P005907	0.000123192	0.000207887	3.20734	up	protein_coding	NM_001191026	CCDS57409.1	Dync1i1	RefSeq	2718	chr6	+	5725638	6028039	NM_001191027	chr6:5767123+5769733	TTCAGAGCATTGGCATATCACCGGAGCCCCCTCTAGTGAGCACTCCCAGTGATGCTGGAA	13426	Mm.20893	GO:0000775|GO:0000776|GO:0000922|GO:0003774|GO:0003777|GO:0005515|GO:0005694|GO:0005737|GO:0005856|GO:0005868|GO:0005874|GO:0006810|GO:0007018|GO:0008017|GO:0030286|GO:0031982|GO:0047496|GO:0048471	dynein cytoplasmic 1 intermediate chain 1	103.592	70.2009	7.2655	5.58412	105.218	102.687	102.87	62.2884	69.7553	78.5592	7.26025	7.23869	7.29755	5.39216	5.57765	5.78255
ASMM10P036686	4.36742e-06	1.3155e-05	2.55807	up	protein_coding	NM_017371	CCDS21654.1	Hpx	RefSeq	1489	chr7	-	105591610	105600116		chr7:105591729-105591941	TTTGTACTGCTATAGCAGTATAGACAAACTGAATGCAGCCAAGAGTCTGCCTCAGCCTCA	15458	Mm.3485	GO:0002639|GO:0002925|GO:0005576|GO:0005615|GO:0006810|GO:0020027|GO:0020037|GO:0042168|GO:0042511|GO:0046872|GO:0051246|GO:0060332|GO:0060335	hemopexin	63.8326	53.7809	6.55402	5.19897	64.2785	63.5971	63.6223	54.5512	51.5611	55.2304	6.54862	6.53816	6.57529	5.19502	5.1351	5.26678
ASMM10P049749	9.0917e-07	4.085e-06	2.76539	up	protein_coding	NM_026877	CCDS25751.1	Aspscr1	RefSeq	1872	chr11	+	120672972	120709446	NM_198223	chr11:120703605+120703665	GGGATCTTCGAGACTTTGTTAGGAGCCACCTGGGGAACCCCGAGCTCTCCTTTTACCTAT	68938	Mm.294020	GO:0005515|GO:0005634|GO:0005737|GO:0005829|GO:0006886|GO:0009898|GO:0012506|GO:0016020|GO:0019898|GO:0042593|GO:0046324|GO:0048471	alveolar soft part sarcoma chromosome region, candidate 1 (human)	149.166	117.601	7.79657	6.32908	152.103	151.983	143.412	116.779	116.94	119.084	7.79234	7.81267	7.78468	6.29233	6.31146	6.38346
ASMM10P024182	0.000159868	0.000261169	3.22468	up	protein_coding	NM_008652	CCDS17006.1	Mybl2	RefSeq	3702	chr2	+	163054634	163084687		chr2:163074624+163074744	ACTGAGTTTGGGGGCTCAGGCATTGGCACACCTCCCTCAGTGCTCAAGCGACAGAAGAAA	17865	Mm.4594	GO:0003677|GO:0003682|GO:0003700|GO:0005634|GO:0006351|GO:0006355|GO:0007049|GO:0031523|GO:0090307	myeloblastosis oncogene-like 2	52.5751	34.8063	6.25294	4.56378	52.4119	57.1831	48.1305	30.8616	34.6584	38.899	6.23894	6.38346	6.13642	4.3958	4.55619	4.73937
ASMM10P052843	3.9186e-07	2.275e-06	3.56312	up	protein_coding	NM_007971	CCDS20096.1	Ezh2	RefSeq	2665	chr6	-	47530273	47595030	NM_001146689	chr6:47530518-47530576	GAACGAGAAATGGAAATCCCTTGACATCTACTACCTCTTCCCCTTCTCTCTGAAACAGCT	14056	Mm.246688	GO:0000122|GO:0000790|GO:0000975|GO:0001047|GO:0001932|GO:0003682|GO:0003682|GO:0003723|GO:0003723|GO:0005515|GO:0005634|GO:0005634|GO:0005694|GO:0005737|GO:0006351|GO:0006355|GO:0008168|GO:0010468|GO:0010629|GO:0010718|GO:0014013|GO:0016568|GO:0016571|GO:0016740|GO:0018024|GO:0021695|GO:0032259|GO:0032320|GO:0034244|GO:0035098|GO:0035098|GO:0042054|GO:0042054|GO:0042127|GO:0043406|GO:0043565|GO:…	enhancer of zeste homolog 2 (Drosophila)	678.019	437.076	10.016	8.1829	712.718	682.264	639.074	445.847	429.77	435.612	10.043	10.0013	10.0038	8.17501	8.14231	8.23138
ASMM10P029598	4.783e-08	5.88e-07	2.83649	up	protein_coding	NM_008974	CCDS18704.1	Ptp4a2	RefSeq	3413	chr4	+	129820478	129850003		chr4:129820541+129820601	GAGGCGCCTCCTCGCTCCCGCCTCCGCCGGCCTTCAATGCCCAGTCCCCAGCTTGCCAGC	19244	Mm.193688	GO:0004721|GO:0004725|GO:0005737|GO:0005768|GO:0005886|GO:0006470|GO:0016020|GO:0016311|GO:0016787|GO:0016791	protein tyrosine phosphatase 4a2	2713.4	2416.71	12.0793	10.5752	2790.18	2767.01	2583	2478.59	2480.96	2290.57	12.0739	12.0783	12.0858	10.563	10.6027	10.5599
ASMM10P038965	1.00615e-06	4.405e-06	6.39086	up	protein_coding	NM_015809	CCDS22027.1	Krtap5-4	RefSeq	1002	chr7	+	142303501	142304503		chr7:142304443+142304503	GTTCACCTCCTTTGTGGTAGGTTTCCTTTACTGTTTCCTCCTCTTTGTAAGTCTAATCTG	50775	Mm.389990	GO:0003674|GO:0005575|GO:0005882|GO:0008150|GO:0045095	keratin associated protein 5-4	137.032	47.0473	7.67503	4.99902	136.178	144.835	130.084	49.0547	48.434	43.6532	7.63962	7.74141	7.64407	5.04565	5.03793	4.9135
ASMM10P009016	1.35231e-05	3.282e-05	3.2435	up	protein_coding	NM_152947	CCDS16818.1	Ovol2	RefSeq	1214	chr2	-	144305175	144331362		chr2:144331072-144331301	GACACCCTAATGAGCCTGGGCTGTCTGCTCCGCGACCCGCCCGAAGACTGCCGCAGCGAC	107586	Mm.252750	GO:0000981|GO:0001525|GO:0001755|GO:0001842|GO:0001947|GO:0003676|GO:0003677|GO:0003700|GO:0005634|GO:0006351|GO:0006355|GO:0006355|GO:0007507|GO:0008285|GO:0009953|GO:0010837|GO:0010837|GO:0010944|GO:0044212|GO:0045617|GO:0045746|GO:0045892|GO:0045893|GO:0046872|GO:0048557|GO:0051726|GO:0060214|GO:0060347|GO:0060716	ovo-like 2 (Drosophila)	52.8252	35.1265	6.26975	4.5722	54.6222	50.1703	53.683	37.2109	35.8874	32.2811	6.29862	6.20158	6.30905	4.64706	4.60777	4.46177
ASMM10P036954	1.60084e-05	3.7517e-05	3.36432	up	protein_coding	NM_001102563	CCDS52405.1	Prrt2	RefSeq	2510	chr7	-	127017541	127021211		chr7:127021123-127021211	AACCCGGAGGAGAGAGGAGGGGAGACCCGCCACCTCCCTTCATTGCTCACAGACTTGTTC	69017	Mm.392047	GO:0003674|GO:0005575|GO:0005886|GO:0008150|GO:0009607|GO:0016020|GO:0016021|GO:0030054|GO:0045202	proline-rich transmembrane protein 2	258.202	172.432	8.62104	6.87072	268.784	266.205	239.618	161.976	174.279	181.041	8.64166	8.65239	8.56906	6.75662	6.87054	6.98501
ASMM10P053779	0.00106581	0.00142875	2.08372	up	protein_coding	NM_001162896	CCDS48410.1	4930523C07Rik	RefSeq	4035	chr1	+	160044379	160078586		chr1:160075437+160075497	AAGAGACCATCACTGCTTGTCTAGTGAGCAAGGGGGCAGCGTGTCCTCCCCTTGGAGCCG	67647	Mm.171518	GO:0003674|GO:0005575|GO:0008150	RIKEN cDNA 4930523C07 gene	45.8185	46.779	6.04989	4.99073	45.9294	51.7587	39.7673	47.0524	50.1229	43.1616	6.04992	6.24306	5.85669	4.98482	5.09159	4.89578
ASMM10P005590	1.97505e-06	7.176e-06	22.8152	up	protein_coding	NM_001166589	CCDS24923.1	Eif5a	RefSeq	1455	chr11	-	69916711	69921386		chr11:69920395-69921162	AGTCAGTGCGTTCGCGCGAGGGCCCGTTGCAGGCATATGTTAGTGTTCCCCAGCCTCATG	276770	Mm.18026	GO:0003723|GO:0003746|GO:0005634|GO:0005634|GO:0005642|GO:0005643|GO:0005737|GO:0005737|GO:0005783|GO:0006406|GO:0006412|GO:0006414|GO:0006452|GO:0006611|GO:0006810|GO:0006915|GO:0008284|GO:0008612|GO:0015031|GO:0016020|GO:0017070|GO:0030425|GO:0043022|GO:0043025|GO:0043065|GO:0043066|GO:0045901|GO:0045905|GO:0047485|GO:0051028|GO:0051149	eukaryotic translation initiation factor 5A	219.765	21.0351	8.37114	3.85922	225.368	221.634	212.292	20.4223	18.3657	24.3173	8.36968	8.36501	8.37873	3.82073	3.69422	4.06271
ASMM10P031759	6.45252e-05	0.000119311	5.8859	up	protein_coding	NM_178804	CCDS19280.1	Slit2	RefSeq	7988	chr5	+	47983154	48305778		chr5:48305710+48305778	TTGCCTTCTCCAGCCTAATACCAGTTACACTACTGTTTGTAAATGAAAAGATATCTTCTT	20563	Mm.289739	GO:0001656|GO:0001657|GO:0001701|GO:0001933|GO:0002042|GO:0002689|GO:0005095|GO:0005102|GO:0005509|GO:0005515|GO:0005576|GO:0005615|GO:0005615|GO:0005737|GO:0005886|GO:0006935|GO:0007275|GO:0007399|GO:0007409|GO:0007409|GO:0007411|GO:0007411|GO:0007411|GO:0007411|GO:0008045|GO:0008201|GO:0008285|GO:0009986|GO:0010593|GO:0010596|GO:0010629|GO:0014912|GO:0016337|GO:0016337|GO:0021772|GO:0021836|GO:…	slit homolog 2 (Drosophila)	38.2541	13.2862	5.78939	3.23212	39.8545	40.6543	34.2534	10.8811	14.3569	14.6206	5.8407	5.89732	5.63015	2.98657	3.35241	3.35739
ASMM10P005092	2.7427e-05	5.8443e-05	11.1308	up	protein_coding	NM_001159290	CCDS48759.1	Bcl11a	RefSeq	1480	chr11	+	24080694	24173558		chr11:24080736+24085320	ACAGCCCGGCCAGCCGAACCTCTTGAAGCCATTCTTACAGATGATGAACCAGACCATGGC	14025	Mm.53687	GO:0003676|GO:0003714|GO:0005515|GO:0005634|GO:0005634|GO:0005737|GO:0006351|GO:0006355|GO:0010629|GO:0010976|GO:0010977|GO:0016604|GO:0016925|GO:0030183|GO:0030217|GO:0046872|GO:0046982|GO:0048671|GO:0048672|GO:0050773|GO:2000171	B cell CLL/lymphoma 11A (zinc finger protein)	149.203	29.5988	7.79496	4.31847	154.991	153.597	139.022	35.4301	29.6504	23.7159	7.82427	7.82373	7.73688	4.58014	4.34317	4.03209
ASMM10P054567	6.24429e-06	1.7564e-05	4.41901	up	protein_coding	NM_016755	CCDS28283.1	Atp5j	RefSeq	797	chr16	-	84827870	84835574		chr16:84835507-84835565	CGCAACTCACCAGCTCCGGAATTCGTCCCGTGGCCCTAGCCCGCGCTTCCACAGCCGGCT	11957	Mm.353	GO:0000276|GO:0005739|GO:0005739|GO:0005743|GO:0005753|GO:0006200|GO:0006810|GO:0006811|GO:0015078|GO:0015986|GO:0015992|GO:0016020|GO:0016887|GO:0045263|GO:0046034	ATP synthase, H+ transporting, mitochondrial F0 complex, subunit F	283.291	144.177	8.75606	6.61234	300.232	296.305	253.334	147.591	136.525	148.415	8.80101	8.80444	8.66273	6.61765	6.52276	6.6966
ASMM10P017043	8.4604e-07	3.888e-06	2.46093	up	protein_coding	NM_174985	CCDS15042.1	Gpbar1	RefSeq	990	chr1	+	74278599	74279589		chr1:74279529+74279589	GGCCCCAGCACTGCCTACCACACCAGTAGCCAATGCAGCATTGACCTGGACTTGAATTAG	227289	Mm.246587	GO:0004871|GO:0004930|GO:0005737|GO:0005886|GO:0007165|GO:0016020|GO:0016021|GO:0038181	G protein-coupled bile acid receptor 1	480.004	451.584	9.53062	8.23142	489.781	500.469	449.761	452.277	455.185	447.29	9.5172	9.56411	9.51055	8.20051	8.22855	8.26518
ASMM10P000655	7.61926e-05	0.000137147	2.71762	up	protein_coding	NM_053168	CCDS36168.1	Trim11	RefSeq	2266	chr11	+	58978115	58991458		chr11:58988934+58990186	AGGTTCCGAGGGGACATAACCCTGGACCCAGACACCGCCAACCCTGAGCTGGTCTTATCT	94091	Mm.248049	GO:0004842|GO:0005515|GO:0005622|GO:0005634|GO:0005737|GO:0005737|GO:0008134|GO:0008270|GO:0016874|GO:0019904|GO:0045892|GO:0046872|GO:0050768|GO:0051607	tripartite motif-containing 11	76.8328	60.4437	6.81604	5.37369	85.3823	75.1128	70.0033	61.9669	56.8062	62.558	6.95326	6.78118	6.71367	5.38378	5.28397	5.45332
ASMM10P000253	0.000126702	0.000213022	2.09681	up	protein_coding	NM_172703	CCDS38926.1	Eif4g3	RefSeq	6145	chr4	+	137993455	138207079		chr4:138045423+138082892	CTATAGCACGACCCCTTATCCCTCTGGACAGAATGCAGGTCCAGCCACATTGGTCTATCC	230861	Mm.268903	GO:0001934|GO:0003723|GO:0003743|GO:0005515|GO:0005575|GO:0006412|GO:0006413|GO:0006417|GO:0007283|GO:0045727|GO:0060903	eukaryotic translation initiation factor 4 gamma, 3	79.4246	81.2451	6.86819	5.79999	79.6483	83.1429	75.4825	77.4143	88.6383	77.6826	6.84811	6.93644	6.82001	5.71075	5.92405	5.76517
ASMM10P055511	6.66198e-06	1.8455e-05	3.5309	up	protein_coding	NM_009098	CCDS18530.1	Rps8	RefSeq	740	chr4	-	117153835	117156132		chr4:117156073-117156120	AGTTTTAGAAACCGGACCGTGAAGCTTTGCGCTTCCTCTTTCCAGCCAGCGCCGAGCGAT	20116	Mm.338718	GO:0000462|GO:0003735|GO:0005737|GO:0006414|GO:0022627|GO:0022627|GO:0030529	ribosomal protein S8	49.6895	30.0853	6.18264	4.3626	48.8337	47.0675	53.1675	29.7847	29.6697	30.8013	6.13823	6.11455	6.29513	4.34676	4.34427	4.39676
ASMM10P014843	4.87304e-05	9.4068e-05	2.71439	up	protein_coding	NM_146247	CCDS27938.1	Mettl22	RefSeq	1347	chr16	+	8470812	8490197		chr16:8473880+8473966	AAGTGACACTGTGCTGTCAGATGTCCACCTGTACACCCCCAACCAGAGGCACCTCATGGT	239706	Mm.214953	GO:0003674|GO:0005575|GO:0005634|GO:0008150|GO:0008168|GO:0016740|GO:0032259	methyltransferase like 22	123.526	98.9431	7.52393	6.0833	117.38	123.237	129.961	98.2951	105.455	93.0792	7.41989	7.50819	7.64372	6.054	6.16548	6.03043
ASMM10P054276	1.661e-08	3.02e-07	3.89412	up	protein_coding	NM_001033769	CCDS56906.1	B020031M17Rik	RefSeq	925	chr13	-	119949356	119950806		chr13:119949527-119949582	TTTGGCCAGAAGAAGAAGAAGAAGTGAGAAAGGCACCCAGAACTCTGGAGCCCAGGAACC	333467	Mm.387257	GO:0003674|GO:0005575|GO:0008150	RIKEN cDNA B020031M17 gene	357.948	208.201	9.09827	7.13697	374.627	356.799	342.418	212.857	209.053	202.693	9.12487	9.07854	9.09141	7.13992	7.13014	7.14087
ASMM10P019735	2.91063e-06	9.649e-06	2.94949	up	protein_coding	ENSMUST00000058682	CCDS15188.1	Ano7	Ensembl	3217	chr1	+	93373895	93403502		chr1:93403009+93403069	GGTCTTCCAGCCTAAGGGAGACTCTTTGGAATGGTGACCACCTCCCTTTCCTTCTCTGAG	404545	Mm.297411	GO:0005254|GO:0005622|GO:0005622|GO:0005634|GO:0005783|GO:0005886|GO:0006821|GO:0016020|GO:0016021|GO:1902476	anoctamin 7	453.487	355.946	9.45402	7.89355	477.561	459.834	423.067	363.913	343.191	360.733	9.48741	9.4479	9.42675	7.88912	7.83145	7.96009
ASMM10P052389	0.000567076	0.000805009	2.10672	up	protein_coding	NM_008130	CCDS36603.1	Gli3	RefSeq	8428	chr13	+	15463722	15730025		chr13:15723683+15723767	TAAAACAAGTGAATGGAATGTTTCCAAGACTGAACCCTATTCTACCCTCCAAAGCCCCTG	14634	Mm.5098	GO:0000122|GO:0001656|GO:0001658|GO:0001701|GO:0001822|GO:0002052|GO:0003676|GO:0003677|GO:0003682|GO:0003700|GO:0003700|GO:0005515|GO:0005634|GO:0005634|GO:0005737|GO:0005737|GO:0005829|GO:0005929|GO:0005929|GO:0006351|GO:0006355|GO:0007224|GO:0007389|GO:0007411|GO:0007417|GO:0007417|GO:0007420|GO:0007442|GO:0007507|GO:0008013|GO:0008285|GO:0008285|GO:0009952|GO:0009953|GO:0009954|GO:0009954|GO:…	GLI-Kruppel family member GLI3	41.5942	42.1053	5.91387	4.83887	39.5528	38.0491	47.1808	41.6095	40.6724	44.0341	5.83034	5.80272	6.10856	4.80131	4.78586	4.92944
ASMM10P050035	7.7231e-07	3.658e-06	25.1443	up	protein_coding	NM_008701	CCDS25923.1	Nkx2-9	RefSeq	1260	chr12	-	56611396	56613284		chr12:56611436-56612279	GCGCCAGTCCCAGAGCAAGATTTTATTTCTTGAGCATTATTTGTATATTTTAAAATAGCG	18094	Mm.129420	GO:0003677|GO:0003690|GO:0003700|GO:0005634|GO:0006351|GO:0006366|GO:0007275|GO:0007409|GO:0030323|GO:0030324|GO:0043565|GO:0050680	NK2 homeobox 9	96.2088	6.11707	7.15153	2.49937	100.88	99.5665	88.1794	7.1768	5.4376	5.73682	7.19941	7.19756	7.05761	2.64786	2.43815	2.4121
ASMM10P016119	3.71396e-05	7.4937e-05	3.35546	up	protein_coding	NM_146834	CCDS28744.1	Olfr101	RefSeq	927	chr17	-	37299493	37300420	NM_001011721	chr17:37299793-37300420	TTGGCTGCTCAATACAGTCACAGGCACCATTGCCCTCACTTCCTTTTTTCTGATATTTCT	258831	Mm.424089	GO:0004871|GO:0004930|GO:0004984|GO:0005886|GO:0007165|GO:0007186|GO:0007608|GO:0016020|GO:0016021|GO:0050896	olfactory receptor 101	150.227	98.0981	7.81549	6.06898	143.343	145.946	161.391	102.544	100.825	90.9247	7.72012	7.75278	7.97356	6.10878	6.10163	5.99652
ASMM10P000302	6.129e-08	6.82e-07	11.5042	up	protein_coding	NM_138755	CCDS16442.1	Phf21a	RefSeq	6346	chr2	+	92184181	92364666		chr2:92320460+92328314	TAACTGCATCACAGGTTCAAGCAACACCTCCTCAGCCCATCAAAGTACCACAGTTTATCC	192285	Mm.330408	GO:0000118|GO:0000122|GO:0001967|GO:0003677|GO:0003682|GO:0005634|GO:0006351|GO:0006355|GO:0008270|GO:0016568|GO:0046872	PHD finger protein 21A	645.929	126.302	9.95363	6.42955	669.418	642.965	625.405	124.752	133.433	120.72	9.95998	9.92848	9.97244	6.38908	6.49478	6.40477
ASMM10P006449	3.4693e-07	2.106e-06	3.27653	up	protein_coding	NM_001271772		Skil	RefSeq	6609	chr3	+	31095057	31122923		chr3:31097460+31097705	ATGGGAAAACCCTGACCAAGGTTCTTCCCGGCCCTCTTCTCATTCCTTCTGATAGCTCCA	20482	Mm.15406	GO:0000122|GO:0000122|GO:0000122|GO:0000166|GO:0001669|GO:0001825|GO:0002260|GO:0003682|GO:0003714|GO:0005515|GO:0005634|GO:0005634|GO:0005737|GO:0005737|GO:0007050|GO:0007179|GO:0007519|GO:0016605|GO:0019904|GO:0030512|GO:0030512|GO:0032403|GO:0045596|GO:0046332|GO:0046332|GO:0050772|GO:0070207|GO:0070208|GO:0070306|GO:0070848|GO:1902043|GO:1902231	SKI-like	234.985	159.754	8.47385	6.76168	242.749	240.436	221.769	166.436	162.401	150.424	8.4863	8.48987	8.44536	6.79292	6.77385	6.71826
ASMM10P007177	2.64945e-06	8.927e-06	2.85928	up	protein_coding	NM_011336	CCDS18072.1	Ccl27a	RefSeq	405	chr4	-	41769477	41770212	NM_001164046	chr4:41769927-41770117	CCTGAAGCAGCCTTGCCTCTGCCCTCCAGCACTAGCTGCTGTACTCAGCTCTATAGACAG	20301	Mm.335946	GO:0005125|GO:0005515|GO:0005576|GO:0005634|GO:0005634|GO:0010820|GO:0071677|GO:2000251	chemokine (C-C motif) ligand 27A	750.124	626.051	10.1874	8.67176	757.542	787.138	705.693	618.693	639.496	619.965	10.1432	10.2341	10.185	8.61606	8.68563	8.71359
ASMM10P006191	3.4237e-07	2.091e-06	11.1311	up	protein_coding	NM_001252530	CCDS57567.1	Slco2b1	RefSeq	4635	chr7	-	99657803	99706842		chr7:99691872-99706510	AATTCTCTGCATTTCCCCAGCCATGGGGCCCAGAATAGGTGAGGGGCCCCGGATGCCAGA	101488	Mm.11249	GO:0005215|GO:0005886|GO:0006810|GO:0006811|GO:0008514|GO:0009925|GO:0015125|GO:0015347|GO:0015711|GO:0015721|GO:0016020|GO:0016021|GO:0016324|GO:0034220|GO:0071718	solute carrier organic anion transporter family, member 2b1	44.192	6.02242	6.00633	2.5298	43.2558	46.881	42.4392	5.68948	5.91057	6.4672	5.96026	6.10761	5.95113	2.50533	2.51954	2.56454
ASMM10P055134	3.3712e-07	2.071e-06	5.56568	up	protein_coding	NM_139308	CCDS16698.2	Stard7	RefSeq	3118	chr2	+	127270228	127298934		chr2:127270523+127270583	CCCCCAGCCCTTCCTCTCCGGGGCCCCGCGGCAGGCGCGGGAATCCACAGAGGCCGACAT	99138	Mm.41271	GO:0003674|GO:0005575|GO:0005739|GO:0008150|GO:0008289	START domain containing 7	1431.84	629.05	11.1564	8.67988	1488.11	1463.88	1343.53	613.634	656.717	616.798	11.1495	11.1696	11.1502	8.60549	8.72628	8.70785
ASMM10P009502	1.5042e-07	1.201e-06	442.369	up	protein_coding	NM_178401		Ramp1	RefSeq	868	chr1	+	91179821	91206790		chr1:91196896+91206396	TATGGTGTGACTGGGGAAAGACCATACAGGATCTGCATGCGCACTCCCGCTCTGTTCTGG	51801	Mm.3272	GO:0001525|GO:0004872|GO:0004948|GO:0005615|GO:0005886|GO:0005886|GO:0006810|GO:0006816|GO:0006886|GO:0007165|GO:0007186|GO:0008277|GO:0008565|GO:0009986|GO:0015026|GO:0015026|GO:0015031|GO:0016020|GO:0016021|GO:0030819|GO:0031623|GO:0031716|GO:0043235|GO:0060050|GO:0072659	receptor (calcitonin) activity modifying protein 1	2935.53	15.3659	12.2078	3.41871	3124.38	2868.32	2813.88	13.9689	14.242	17.8869	12.2486	12.1452	12.2296	3.2881	3.33948	3.62855
ASMM10P033934	1.223e-05	3.0202e-05	4.27811	up	protein_coding	NM_130447	CCDS39679.1	Dusp16	RefSeq	5124	chr6	-	134715472	134792628		chr6:134718646-134719051	TCAAGCGTTCCTTCTCTCTCGATATCAAATCTGTTTCATATTCAGCCAGTATGGCCGCGT	70686	Mm.491182	GO:0000188|GO:0005515|GO:0005634|GO:0005737|GO:0006470|GO:0016301|GO:0016310|GO:0016311|GO:0016740|GO:0016787|GO:0016791|GO:0017017|GO:0043409	dual specificity phosphatase 16	116.306	58.8848	7.4309	5.33392	130.895	113.516	104.506	59.5555	58.7067	58.3922	7.58521	7.38484	7.32265	5.32877	5.32771	5.3453
ASMM10P030825	6.53506e-05	0.000120566	6.02844	up	protein_coding	NM_001142642	CCDS51609.1	Fbrsl1	RefSeq	4737	chr5	-	110361751	110448503		chr5:110376020-110376078	TGGTGTGCGGTACACGTGCAGATCGCCTGGCAGATCTACCACCAGCAGCAGAAGATGAAG	381668	Mm.348782	GO:0003674|GO:0005575|GO:0008150	fibrosin-like 1	53.7851	18.8829	6.29264	3.70086	50.0617	55.4973	55.7963	15.6431	21.7226	19.2829	6.17325	6.33892	6.36576	3.4473	3.91796	3.73732
ASMM10P002491	1.04936e-06	4.535e-06	3.10412	up	protein_coding	NM_145760	CCDS17190.1	Arfgap1	RefSeq	2721	chr2	+	180967224	180982524	ENSMUST00000145629	chr2:180967334+180967601	GGGGCAGCAGGATCCCAGTGTGCGGCCGTCCAGACCCCCCCTCCCCTGCCTCCCGGCCTG	228998	Mm.33765	GO:0000139|GO:0005096|GO:0005515|GO:0005737|GO:0005783|GO:0005794|GO:0005886|GO:0006810|GO:0008060|GO:0008270|GO:0015031|GO:0016192|GO:0031965|GO:0032312|GO:0043231|GO:0043547|GO:0045202|GO:0046872	ADP-ribosylation factor GTPase activating protein 1	8161.54	7451.75	13.8082	12.174	8824.46	8141.36	7518.79	7888.56	7561.78	6904.91	13.8542	13.7978	13.7726	12.2097	12.1818	12.1306
ASMM10P050988	1.06767e-05	2.7025e-05	5.54046	up	protein_coding	NM_027349	CCDS49107.1	Rbm25	RefSeq	4244	chr12	+	83632233	83683123		chr12:83632352+83632417	TGGAGCCCCACTCCATCACCTGACGCCCAGAGGCCGCGAAGACAGTACCGTTTTCTTAGC	67039	Mm.46005	GO:0000166|GO:0000381|GO:0003676|GO:0003723|GO:0003729|GO:0005634|GO:0005737|GO:0006397|GO:0006915|GO:0008380|GO:0016607|GO:0097194	RNA binding motif protein 25	234.712	93.122	8.46669	5.99668	256.461	231.966	215.708	98.3125	83.9411	97.1124	8.56389	8.43174	8.40442	6.05438	5.84636	6.0893
ASMM10P007101	0.000552691	0.000787039	2.17973	up	protein_coding	NM_010822	CCDS24520.1	Mpg	RefSeq	1745	chr11	+	32226504	32232702		chr11:32227916+32229848	TTTTTTGACCAGCCAGCAGTCACCCTAGCCCGTGCATTTCTGGGACAGGTTCTTGTCCGG	268395	Mm.263161	GO:0003677|GO:0003824|GO:0003905|GO:0003905|GO:0005634|GO:0006281|GO:0006284|GO:0006974|GO:0008725|GO:0016787|GO:0043916|GO:0052821|GO:0052822	N-methylpurine-DNA glycosylase	93.3757	91.5764	7.09708	5.97293	107.248	91.7387	81.1398	88.7979	92.259	93.6723	7.28519	7.08162	6.92443	5.90067	5.97819	6.03992
ASMM10P053490	1.68567e-06	6.347e-06	4.58492	up	protein_coding	NM_008684	CCDS23246.1	Neo1	RefSeq	7388	chr9	-	58874679	59036441		chr9:58907034-58907082	GATTTATTTGTTATTAATGCTCCATACACTCCAGTGCCAGATCCCACTCCCATGATGCCA	18007	Mm.42249	GO:0004872|GO:0005515|GO:0005886|GO:0006355|GO:0007155|GO:0007520|GO:0016020|GO:0016021|GO:0045296|GO:0055072	neogenin	162.838	77.7551	7.93584	5.73895	160.189	169.499	158.825	75.7912	77.4888	79.9853	7.87232	7.98771	7.94749	5.68114	5.726	5.8097
ASMM10P007159	0.000263289	0.000405304	9.44319	up	protein_coding	NM_011212	CCDS21944.1	Ptpre	RefSeq	5411	chr7	+	135537823	135686294		chr7:135538094+135601464	GCGGAGCGATCGGGGCTACAGCACCGGTCCCTGGGAGACTATAGCCCTCATTTCCCCTTG	19267	Mm.945	GO:0004721|GO:0004725|GO:0005634|GO:0005737|GO:0005737|GO:0005886|GO:0005886|GO:0006470|GO:0007185|GO:0016020|GO:0016021|GO:0016311|GO:0016787|GO:0016791|GO:0033003|GO:0042803|GO:0045111|GO:0046627|GO:0046627	protein tyrosine phosphatase, receptor type, E	42.8199	7.8245	5.936	2.69673	39.3522	33.6064	55.5011	10.4501	5.32812	7.69532	5.82462	5.62837	6.35501	2.95319	2.41819	2.7188
ASMM10P008399	5.72e-09	1.71e-07	16.3789	up	protein_coding	NM_029248	CCDS22836.1	Taf1d	RefSeq	1148	chr9	+	15306213	15312104		chr9:15311685+15311908	AATGAACATGTGACTATTGAAGAAGATTCAAGACCCCAGCCTCGCCCTTTTGCTCATCTG	75316	Mm.354115	GO:0003674|GO:0003677|GO:0005575|GO:0005634|GO:0005668|GO:0006351|GO:0006355|GO:0008150	TATA box binding protein (Tbp)-associated factor, RNA polymerase I, D	1942.75	290.429	11.631	7.59719	2050.86	1942.35	1835.05	297.573	298.494	275.22	11.6595	11.6043	11.6291	7.60582	7.61912	7.56663
ASMM10P028253	1.7025e-07	1.31e-06	3.61539	up	protein_coding	NM_133201	CCDS38965.1	Mfn2	RefSeq	4377	chr4	-	147873594	147904819		chr4:147904718-147904819	GCGGGGCGAGTGACGAGCGCAGCCCCCTCCCCTCCCGCTTCTCTCGGTGTGGCGCCGGCT	170731	Mm.154312	GO:0000166|GO:0001825|GO:0003924|GO:0005515|GO:0005525|GO:0005739|GO:0005739|GO:0005741|GO:0005829|GO:0006626|GO:0007006|GO:0007050|GO:0007275|GO:0008053|GO:0008053|GO:0008285|GO:0015630|GO:0016020|GO:0016021|GO:0016787|GO:0031306|GO:0031625|GO:0046580|GO:0048593|GO:0048662|GO:0051020|GO:0051646	mitofusin 2	7655.15	6083.68	13.7238	11.8697	8186.99	7691.66	7086.8	6211.39	6184.94	5854.71	13.767	13.719	13.6854	11.8611	11.8755	11.8724
ASMM10P045900	1.85401e-05	4.2283e-05	7.6209	up	protein_coding	NM_009707	CCDS30534.1	Arhgap6	RefSeq	5510	chrX	+	168795098	169304435		chrX:168796732+168796811	TAGGAGATGGCTCCAGCAGAGGAAGTTCCAGCCTCCACCTAACAGTCGCAGTCACCCTTA	11856	Mm.441810	GO:0005096|GO:0005100|GO:0005622|GO:0005737|GO:0007015|GO:0007165|GO:0007202|GO:0010518|GO:0015629|GO:0016004|GO:0017124|GO:0043087|GO:0043274|GO:0043547|GO:0048041|GO:0051497|GO:0051895	Rho GTPase activating protein 6	137.21	39.8295	7.68056	4.75059	144.34	138.017	129.272	34.2384	45.5843	39.6659	7.73022	7.674	7.63745	4.53488	4.9504	4.76651
ASMM10P046530	5.768e-08	6.55e-07	3.81533	up	protein_coding	NM_023907	CCDS24539.1	Foxi1	RefSeq	2354	chr11	-	34204340	34208089		chr11:34204368-34206072	TCACAGCACACCCCACCCGGAGAAGCGTTGCTTGGTTTCCTTATTTTCTTTTTAATTAAA	14233	Mm.32926	GO:0000122|GO:0003677|GO:0003690|GO:0003700|GO:0003705|GO:0005634|GO:0005667|GO:0006351|GO:0006355|GO:0007389|GO:0008134|GO:0008301|GO:0009888|GO:0042472|GO:0043565|GO:0044212|GO:0045893|GO:0045944|GO:0045944|GO:0051090	forkhead box I1	489.218	295.682	9.55693	7.62512	493.745	505.725	468.185	300.919	296.578	289.548	9.52772	9.58178	9.56128	7.61857	7.61049	7.64631
ASMM10P022184	0.000539547	0.000770326	3.6329	up	protein_coding	NM_011805	CCDS17184.1	Dido1	RefSeq	4662	chr2	-	180681058	180702100		chr2:180681155-180683808	CCACATGCAGGTGATTCGATTTCACAAACAGTTGTTCCCCTGATTTATATATTTTTTCTT	23856	Mm.253836	GO:0005634|GO:0005737|GO:0006351|GO:0006915|GO:0008270|GO:0046872|GO:0097190	death inducer-obliterator 1	69.6554	40.6217	6.64755	4.78643	75.2584	79.9316	53.776	38.1512	40.0725	43.6413	6.75938	6.87233	6.31095	4.68255	4.76426	4.91247
ASMM10P000665	0.000765565	0.00105627	2.00952	up	protein_coding	NM_025426	CCDS36134.1	Med7	RefSeq	2560	chr11	+	46436960	46442721		chr11:46437165+46439805	GCGAAGCCTCCCCGGGGCCTGAGGCAGGCGGCCGGCCGAAGGATCATCTGTCCCTATCGG	66213	Mm.24159	GO:0001104|GO:0005634|GO:0005667|GO:0006351|GO:0006355|GO:0006357|GO:0016592|GO:0019827	mediator complex subunit 7	35.6392	37.9615	5.69479	4.68793	34.0214	37.242	35.6543	34.6757	36.5289	42.68	5.61953	5.77508	5.68975	4.54928	4.63393	4.88058
ASMM10P047947	5.09921e-06	1.4847e-05	3.16546	up	protein_coding	NM_007377	CCDS25725.1	Aatk	RefSeq	5706	chr11	-	120007315	120047145	ENSMUST00000150730	chr11:120046721-120046868	ATTTTGCCTGGAAATTAACCCTTTCTCCGCCCTGAGTCCCCGCAGAAGAACAGGGACCGG	11302	Mm.6826	GO:0000166|GO:0004672|GO:0004674|GO:0004713|GO:0005515|GO:0005524|GO:0005737|GO:0005739|GO:0005783|GO:0006468|GO:0006915|GO:0007420|GO:0016020|GO:0016021|GO:0016301|GO:0016310|GO:0016740|GO:0016772|GO:0030517|GO:0030517|GO:0032482|GO:0038083|GO:0038083|GO:0042995|GO:0044295|GO:0046777|GO:0048471|GO:0051402|GO:0055037	apoptosis-associated tyrosine kinase	113.086	77.4064	7.39517	5.73276	122.181	108.201	108.876	76.9643	78.0551	77.1997	7.48034	7.31283	7.39234	5.70494	5.7386	5.75473
ASMM10P006286	0.000378487	0.000560358	2.01711	up	protein_coding	NM_001253889	CCDS56959.1	Tssk4	RefSeq	1420	chr14	+	55650183	55652539		chr14:55651830+55652118	TTTCCCAGCTAACTTGACCATCTCCCAGGAGTGCAAGGGCTCCAGCATAAAACCAGGGCC	71099	Mm.171300	GO:0000166|GO:0000287|GO:0001669|GO:0004672|GO:0004674|GO:0005524|GO:0006468|GO:0007275|GO:0007283|GO:0016301|GO:0016310|GO:0016740|GO:0016772|GO:0030154|GO:0031514|GO:0032793|GO:0046872	testis-specific serine kinase 4	132.439	143.804	7.62194	6.60965	138.445	144.124	114.75	137.996	148.166	145.251	7.66813	7.73304	7.46465	6.52543	6.63949	6.66403
ASMM10P002783	0.000887479	0.00120763	2.29135	up	protein_coding	NM_145996	CCDS14876.1	Arid5a	RefSeq	5525	chr1	+	36307732	36324029		chr1:36316332+36318083	CCAGCTCCAGGTGACAGGCCGCCGCCTCTGGAAGAACGTGTATGATGAACTTGGCGGTAG	214855	Mm.34316	GO:0002062|GO:0003677|GO:0003682|GO:0005622|GO:0005634|GO:0005634|GO:0005667|GO:0005730|GO:0006351|GO:0006355|GO:0008134|GO:0035066|GO:0045944	AT rich interactive domain 5A (MRF1-like)	56.3259	52.9701	6.36283	5.16663	60.7924	55.8967	52.2886	58.2735	44.7466	55.8903	6.4671	6.35236	6.26902	5.29407	4.92309	5.28272
ASMM10P006066	0.000120709	0.000204327	4.05576	up	protein_coding	NM_001242368	CCDS57606.1	F10	RefSeq	2693	chr8	+	13037307	13056676		chr8:13037552+13037624	TACCAGCTGGGAAGCAGGCCCTGCCTGGCAGTTCTGGATAAGGGTAGCCTCCCCTAGAAA	14058	Mm.262589	GO:0003824|GO:0004252|GO:0005509|GO:0005543|GO:0005576|GO:0006508|GO:0007596|GO:0007599|GO:0008233|GO:0008236|GO:0016020|GO:0016787|GO:0043231|GO:0051897	coagulation factor X	38.6852	19.8862	5.80419	3.78422	41.8024	40.8933	33.36	20.7434	17.3379	21.5772	5.91125	5.90794	5.59338	3.84181	3.6143	3.89655
ASMM10P014371	1.22822e-05	3.0301e-05	4.49459	up	protein_coding	NM_001082545	CCDS37334.1	Stfa2	RefSeq	423	chr16	-	36403945	36408363		chr16:36403959-36404152	TGATCCCCTAACCCCCATTGTAAAGAGATGCGGCCATCAATAAAGAAGCATTTTTGAAAT	20862	Mm.359610	GO:0004866|GO:0004869|GO:0005575|GO:0005622|GO:0005737|GO:0010466|GO:0010951|GO:0030414	stefin A2	91.5616	44.2378	7.07739	4.9092	93.9702	94.7211	85.9937	42.7572	41.7368	48.2195	7.09551	7.12237	7.01428	4.84233	4.82536	5.05991
ASMM10P019548	2.297e-08	3.68e-07	5.25485	up	protein_coding	NM_001205234	CCDS57132.1	Nrxn2	RefSeq	6677	chr19	+	6418737	6533217		chr19:6531273+6531843	AGTTAATATTGCCCATTATCACGGAGGACTCCTTAGACCCTCCTCCCGTGGCCACCCGAT	18190	Mm.329616	GO:0005246|GO:0005515|GO:0007268|GO:0007269|GO:0007416|GO:0016020|GO:0016021|GO:0042734	neurexin II	423.826	183.739	9.35399	6.96035	438.434	423.899	409.145	190.767	186.348	174.104	9.35071	9.33947	9.37181	6.98721	6.96281	6.93101
ASMM10P043270	1.44892e-06	5.679e-06	2.41637	up	protein_coding	NM_033314	CCDS23448.1	Slco2a1	RefSeq	4033	chr9	+	103008488	103087849		chr9:103074497+103074565	ATCCTATGTGCCCCTCTCTTCTTTATGGGATGTTCCACACCCGCCGTGGCTGAGGTCTAC	24059	Mm.207106	GO:0005215|GO:0005886|GO:0005887|GO:0006810|GO:0015132|GO:0015732|GO:0016020|GO:0016021	solute carrier organic anion transporter family, member 2a1	140.084	126.82	7.70715	6.43431	142.796	143.755	133.703	125.858	132.278	122.325	7.71155	7.72855	7.68135	6.399	6.48173	6.42221
ASMM10P008093	1.14558e-05	2.8592e-05	2.15651	up	protein_coding	NM_026827	CCDS40133.1	Tmem219	RefSeq	962	chr7	-	126886218	126898278		chr7:126897178-126898223	GCTGCAAGCGCAGGCACCCCACGGAGGCCCAGACCCCTCTGCTCCCCATGGGCAGCTGCC	68742	Mm.248646	GO:0003674|GO:0005575|GO:0005886|GO:0006915|GO:0008150|GO:0016020|GO:0016021	transmembrane protein 219	805.274	894.403	10.29	9.1813	866.416	823.033	726.372	928.355	912.378	842.476	10.3536	10.2982	10.2182	9.19701	9.1908	9.15608
ASMM10P052842	2.04697e-05	4.5831e-05	11.4187	up	protein_coding	NM_029930	CCDS20076.1	Fam115a	RefSeq	3738	chr6	-	42672546	42693059		chr6:42673333-42673388	TGTAAGGAGTGCCCATCGAGGTGGCAGGTAGAGAGGCTTGGGGTGGTAGGCAGAGATGGG	77574	Mm.24652	GO:0003674|GO:0005575|GO:0008150	family with sequence similarity 115, member A	43.1727	5.57832	5.96217	2.44884	35.6101	43.5161	50.392	5.26313	5.49027	5.98155	5.68549	5.99409	6.20692	2.44027	2.44795	2.45829
ASMM10P007018	8.5867e-07	3.926e-06	4.17196	up	protein_coding	NM_010241	CCDS22519.1	Aktip	RefSeq	2165	chr8	-	91123498	91135496		chr8:91134428-91135482	CTGCTGTTAGGGAGCTGCAGACCTCCCTCTCCAGCCAGTGGCTCAGAGTCCAGGCCTGGA	14339	Mm.324588	GO:0001934|GO:0005730|GO:0005737|GO:0005794|GO:0005886|GO:0005886|GO:0006810|GO:0006915|GO:0007032|GO:0007040|GO:0008333|GO:0015031|GO:0016020|GO:0016881|GO:0030897|GO:0032092|GO:0045022|GO:0070695	thymoma viral proto-oncogene 1 interacting protein	252.661	136.103	8.59243	6.5317	249.897	256.702	251.384	135.004	137.708	135.597	8.53079	8.59712	8.64937	6.49366	6.5363	6.56515
ASMM10P018673	0.000279344	0.000426498	5.59665	up	protein_coding	NM_013594	CCDS50321.1	Mbd1	RefSeq	2672	chr18	+	74268287	74282684		chr18:74273263+74273323	GCATGTGATCTTACCCTGTTTGACTTCAGACAAGGCACCTTATGCCATCCCATTCCCAAG	17190	Mm.22522	GO:0000785|GO:0000792|GO:0003677|GO:0005515|GO:0005634|GO:0005694|GO:0005730|GO:0005737|GO:0006306|GO:0006351|GO:0006355|GO:0008270|GO:0016363|GO:0016607|GO:0046872	methyl-CpG binding domain protein 1	51.8294	19.8544	6.24209	3.75753	53.6697	49.3294	52.4893	19.6354	14.8288	25.0989	6.27154	6.17972	6.27501	3.7673	3.39725	4.10804
ASMM10P009486	8.32289e-06	2.2123e-05	4.66528	up	protein_coding	NM_178047	CCDS50704.1	Prom2	RefSeq	4224	chr2	-	127526952	127541417		chr2:127528749-127529131	AAGTACTTCCGTCCCATCCGGAAACGCCTCAGGGTCACCTCTCTGAAGCTATAGAACCCA	192212	Mm.34171	GO:0003674|GO:0005886|GO:0005929|GO:0008150|GO:0016020|GO:0016021|GO:0042995|GO:0071914	prominin 2	117.899	54.9874	7.45505	5.23309	114.557	113.073	126.067	54.4463	55.9679	54.5479	7.38526	7.37804	7.60185	5.19149	5.26021	5.24757
ASMM10P004495	5.58449e-05	0.000105519	9.27008	up	protein_coding	NM_001077405	CCDS35591.1	Nrp2	RefSeq	6673	chr1	+	62703316	62818692		chr1:62786289+62815332	TCAGCTTTTGCAGATGAATATGAAGGAGATTGGAGCAACTCTTCTTCCTCTACCTCAGGG	18187	Mm.266341	GO:0001525|GO:0001755|GO:0005021|GO:0005515|GO:0005886|GO:0007155|GO:0007275|GO:0007399|GO:0007411|GO:0007507|GO:0008201|GO:0016020|GO:0016021|GO:0017154|GO:0021675|GO:0030154|GO:0030424|GO:0038084|GO:0046872|GO:0048846|GO:0050919|GO:0050919|GO:0061549|GO:0097490|GO:0097491|GO:1902285	neuropilin 2	45.9538	9.4404	6.0654	2.85282	43.0394	47.2921	47.5299	10.4273	5.93664	11.9573	5.95258	6.12433	6.1193	2.95134	2.52321	3.08392
ASMM10P005357	2.09e-08	3.5e-07	3.59872	up	protein_coding	NM_001163525	CCDS17535.1	S100a14	RefSeq	1097	chr3	+	90526848	90528835		chr3:90526899+90527154	CCCAGCTGCCAGCAGGTCTCCCCCTCCTCTAGGTAGATCATGATCCATCAGCTCCTGTGG	66166	Mm.24006	GO:0005509|GO:0005737|GO:0005886|GO:0006915|GO:0015630|GO:0030054|GO:0034142|GO:0042379|GO:0048471|GO:0071624|GO:0090026	S100 calcium binding protein A14	2385.13	1650.39	11.9158	10.0683	2497.27	2387.83	2270.3	1676.04	1689.84	1585.3	11.9266	11.8942	11.9266	10.0539	10.0855	10.0655
ASMM10P026605	0.000122048	0.00020638	9.24446	up	protein_coding	NM_026993	CCDS17896.1	Ddah1	RefSeq	3747	chr3	+	145758691	145894277		chr3:145759104+145759164	GTCGTGTGCGAGGAGACGGCCCTCATCACCCGCCCCGGGGCGCCCAGCCGCAGGAAGGAG	69219	Mm.234247	GO:0000052|GO:0003073|GO:0005737|GO:0005739|GO:0006525|GO:0006809|GO:0008270|GO:0016403|GO:0016403|GO:0016403|GO:0016597|GO:0016787|GO:0016813|GO:0017014|GO:0045429|GO:0045429|GO:0045766|GO:0046872	dimethylarginine dimethylaminohydrolase 1	63.3076	14.3851	6.54117	3.33258	62.2903	63.5117	64.1209	9.99099	17.6281	15.5362	6.50133	6.53537	6.58679	2.9161	3.63817	3.44346
ASMM10P006566	5.44898e-06	1.5669e-05	3.14152	up	protein_coding	NM_001277326		Sox6	RefSeq	8662	chr7	-	115470871	115846140		chr7:115801567-115846028	TCATTCCTGAAAGAGAGAAGAATGTCTTCCAAGCAAGCCACCTCTCCATTTGCCTGTACA	20679	Mm.323365	GO:0000122|GO:0000122|GO:0000902|GO:0001701|GO:0003677|GO:0003700|GO:0003700|GO:0005515|GO:0005634|GO:0005634|GO:0005634|GO:0005667|GO:0006351|GO:0006355|GO:0007275|GO:0009791|GO:0010468|GO:0016458|GO:0021778|GO:0030097|GO:0030218|GO:0032332|GO:0032332|GO:0035051|GO:0042692|GO:0043565|GO:0044212|GO:0045165|GO:0045892|GO:0045893|GO:0045944|GO:0046982|GO:0048708|GO:0048709|GO:0048821|GO:0051216|GO:…	SRY (sex determining region Y)-box 6	115.286	79.6981	7.42604	5.77458	114.816	113.665	117.376	81.5092	82.7447	74.8404	7.3878	7.38685	7.50347	5.7873	5.82482	5.71161
ASMM10P015442	1.7602e-07	1.34e-06	4.19591	up	protein_coding	NM_011377	CCDS37406.1	Sim2	RefSeq	3670	chr16	+	94085259	94127032	uc012ais.1	chr16:94121234+94121295	TGGTGCACAACAGCCGCTCCTCCCGGCCTCACTGCATCGTGAGTGTCAATTATGTTCTCA	20465	Mm.4775	GO:0000122|GO:0003677|GO:0003700|GO:0004871|GO:0005515|GO:0005634|GO:0005634|GO:0006351|GO:0006355|GO:0007165|GO:0007275|GO:0007399|GO:0009880|GO:0030154|GO:0030324|GO:0045892|GO:0046982|GO:0046983	single-minded homolog 2 (Drosophila)	321.173	172.05	8.93547	6.86649	326.914	336.076	300.529	173.706	177.291	165.152	8.92039	8.98	8.90602	6.8484	6.89594	6.85512
ASMM10P053901	0.000334248	0.000500367	5.82254	up	protein_coding	NM_001113548	CCDS48628.1	Adamtsl5	RefSeq	2402	chr10	-	80340715	80348446		chr10:80348390-80348446	CTTTGGGGCCCCGCCGCTTCCGCCAGTCCCCGGGGCGTCCCGGGGAAACTTGGACGTATT	66548	Mm.268527	GO:0001527|GO:0005576|GO:0005578|GO:0008150|GO:0008201	ADAMTS-like 5	81.1694	30.7359	6.89938	4.35773	80.5327	87.037	75.9384	33.3302	36.7212	22.1563	6.86556	7.0002	6.83239	4.49831	4.64186	3.93303
ASMM10P028503	3.82135e-06	1.1847e-05	35.3824	up	protein_coding	NM_001111026	CCDS51124.1	Runx1t1	RefSeq	5930	chr4	+	13743301	13893643		chr4:13743669+13743729	AAGTTTTATTTGCAGCTGGGAGCCCGCGGCGGATGGTGGGACTCTCCAGCCCTGTGCAGT	12395	Mm.4909	GO:0003677|GO:0003700|GO:0005515|GO:0005634|GO:0006351|GO:0006355|GO:0016363|GO:0042802|GO:0042803|GO:0045444|GO:0046872|GO:0051101	runt-related transcription factor 1; translocated to, 1 (cyclin D-related)	147.198	7.17681	7.77229	2.62733	164.177	147.806	129.611	9.28664	6.40973	5.83406	7.90305	7.77369	7.64014	2.85674	2.59503	2.43023
ASMM10P034140	3.35278e-06	1.0762e-05	2.13124	up	protein_coding	NM_001243064	CCDS57410.1	Cav1	RefSeq	2638	chr6	+	17307639	17341328		chr6:17307662+17307722	CGAGGGGTGTGGTGTCCTCCGCTCCGTCCTCTTAAAAAGCTTGCAGCGCTGGAGTTTTCT	12389	Mm.28278	GO:0000122|GO:0000139|GO:0000149|GO:0000165|GO:0000188|GO:0001525|GO:0001570|GO:0001666|GO:0001937|GO:0001937|GO:0001938|GO:0001960|GO:0002026|GO:0002080|GO:0002931|GO:0003057|GO:0005102|GO:0005198|GO:0005515|GO:0005622|GO:0005737|GO:0005739|GO:0005768|GO:0005778|GO:0005783|GO:0005783|GO:0005794|GO:0005794|GO:0005811|GO:0005829|GO:0005886|GO:0005886|GO:0005887|GO:0005901|GO:0005901|GO:0005901|GO:…	caveolin 1, caveolae protein	181.073	188.334	8.08623	6.99453	189.297	184.05	169.872	185.704	194.497	184.802	8.11088	8.09722	8.05059	6.94783	7.02452	7.01124
ASMM10P052310	6.43823e-06	1.7993e-05	2.34752	up	protein_coding	NM_021556	CCDS26794.1	Mrps30	RefSeq	1590	chr13	-	118380109	118387252		chr13:118380164-118380669	TGAAAGATTTAGTTTTAGATGTAAAGATGGTGACCTCCACACATTTGCTTCCCCACCCCC	59054	Mm.143810	GO:0003674|GO:0003735|GO:0005575|GO:0005739|GO:0005840|GO:0006412|GO:0008150|GO:0030529	mitochondrial ribosomal protein S30	546.714	543.725	9.71889	8.48775	576.782	565.908	497.452	576.544	540.461	514.169	9.75134	9.75265	9.65267	8.5315	8.46446	8.4673
ASMM10P004260	1.25821e-05	3.0893e-05	12.0157	up	protein_coding	NM_001033351	CCDS51175.1	Grin3a	RefSeq	7667	chr4	-	49661610	49845769		chr4:49665516-49670023	TGGAAAAGAGGTCCAACATGGGACCCCAGCAGCTCATGGTATGGAATACTTCCAATCTGA	242443	Mm.440095	GO:0004970|GO:0004972|GO:0004972|GO:0004972|GO:0005262|GO:0005262|GO:0005515|GO:0005886|GO:0006810|GO:0006811|GO:0006816|GO:0006816|GO:0016020|GO:0016021|GO:0016358|GO:0016594|GO:0017146|GO:0030054|GO:0034220|GO:0035235|GO:0035235|GO:0042165|GO:0042802|GO:0043005|GO:0043025|GO:0043025|GO:0045202|GO:0045211|GO:0045211|GO:0045471|GO:0048511|GO:0051721|GO:0060134|GO:0070588	glutamate receptor ionotropic, NMDA3A	56.009	8.29727	6.35241	2.76557	52.1645	59.791	56.0715	6.34368	10.6525	7.89566	6.23256	6.4485	6.37617	2.5702	2.98757	2.73892
ASMM10P025312	5.4593e-07	2.882e-06	2.45886	up	protein_coding	NM_030016	CCDS38612.1	Trmt13	RefSeq	3159	chr3	-	116581335	116614587		chr3:116594935-116595393	AAACAGAGGGAACGAAGGAGCTTTGGACCTCGTCAGCCACCGTCACCTTTTTCCGGTTCG	229780	Mm.259648	GO:0005575|GO:0008033|GO:0008150|GO:0008168|GO:0016740|GO:0032259|GO:0046872	tRNA methyltransferase 13	71.9998	62.6003	6.7227	5.42471	74.9973	72.5571	68.4451	63.2719	62.7349	61.7939	6.75355	6.73405	6.68051	5.41588	5.42299	5.43527
ASMM10P054576	2.1696e-07	1.537e-06	2.73162	up	protein_coding	NM_008349	CCDS37398.1	Il10rb	RefSeq	1878	chr16	+	91406234	91425834	ENSMUST00000156133	chr16:91424900+91424960	CACGTTTCTGCTGTTCTCCTTCCCTCCCCCCGAGGAGGCCGAGGTGTTCGACAAACTAAG	16155	Mm.4154	GO:0004920|GO:0005515|GO:0016020|GO:0016021|GO:0019221	interleukin 10 receptor, beta	1888.58	1743.43	11.5873	10.1376	1993.18	1876.57	1795.98	1756.8	1764.51	1708.96	11.6075	11.5538	11.6007	10.1198	10.1361	10.1568
ASMM10P030171	3.37554e-06	1.0831e-05	3.02329	up	protein_coding	NM_011959	CCDS19110.1	Orc5	RefSeq	2059	chr5	-	22486488	22550331	ENSMUST00000135906	chr5:22486508-22487217	CCTTCCTTCCATTTTTCTTTTGAGTTGATGAATTTTGAGAGCGCCACAATAAAATTCTTC	26429	Mm.469664	GO:0000166|GO:0000808|GO:0005524|GO:0005634|GO:0005664|GO:0005737|GO:0006260	origin recognition complex, subunit 5	350.417	265.3	9.06689	7.47077	342.62	358.614	350.018	265.334	268.711	261.856	8.99029	9.08397	9.12642	7.43796	7.47783	7.49653
ASMM10P022716	2.388e-08	3.75e-07	5.68054	up	protein_coding	NM_146946	CCDS15981.1	Olfr50	RefSeq	939	chr2	+	36793237	36794176		chr2:36793993+36794176	GGAGCCATTATTGGGTTATATTTTTTCCCCTCCTCCAATAATACTAATGATAAAGATGTC	18350	Mm.246540	GO:0004871|GO:0004930|GO:0004984|GO:0005886|GO:0007165|GO:0007186|GO:0007608|GO:0016020|GO:0016021|GO:0050896	olfactory receptor 50	314.797	123.801	8.90778	6.40175	321.721	321.439	301.232	123.162	126.048	122.192	8.89202	8.92118	8.91013	6.36576	6.41917	6.42033
ASMM10P015889	4.10697e-05	8.1504e-05	3.1102	up	protein_coding	NM_080727	CCDS37547.1	Tmprss3	RefSeq	2738	chr17	-	31179267	31197749	NM_001163776	chr17:31179450-31180603	TAGCCATTGTACTTTGACTCAACCCTATCCAGATTAGAGCCCCCACATAGCTTTCTGTGA	140765	Mm.214638	GO:0003824|GO:0004252|GO:0005044|GO:0005783|GO:0005783|GO:0005789|GO:0006508|GO:0006883|GO:0007605|GO:0008233|GO:0008236|GO:0016020|GO:0016021|GO:0016787|GO:0017080|GO:0043025	transmembrane protease, serine 3	73.8033	51.0072	6.75882	5.12182	81.9101	70.8717	68.628	48.5597	51.2566	53.2054	6.8922	6.69878	6.68549	5.03179	5.12495	5.20871
ASMM10P044602	0.00118869	0.00157902	2.26223	up	protein_coding	NM_198110	CCDS41174.1	Gnl3l	RefSeq	4877	chrX	-	150983132	151017322	NM_001168600	chrX:150983412-150986186	AGAGTTCTATTAGCCTCTCCTTTACCATTCCTGGTAATTTATAGTCAAACCTTGTTCTCT	237107	Mm.45987	GO:0000166|GO:0003924|GO:0005525|GO:0005634|GO:0005730|GO:0005730|GO:0005739|GO:0006184|GO:0042254	guanine nucleotide binding protein-like 3 (nucleolar)-like	97.6583	91.6929	7.15494	5.9772	115.993	96.7967	80.1851	92.4211	91.2371	91.4206	7.40012	7.15813	6.90659	5.96267	5.96481	6.00412
ASMM10P000905	1.20605e-06	4.992e-06	2.35897	up	protein_coding	NM_172737		Shisa7	RefSeq	6058	chr7	-	4825551	4844696		chr7:4830859-4831672	GCCACACTGGACTGGCGTGCTATGCCGCCGCCCAGCCCCTCCCTGCACTACTCCACACTA	232813	Mm.44666	GO:0003674|GO:0005575|GO:0008150|GO:0016020|GO:0016021	shisa homolog 7 (Xenopus laevis)	2438.77	2656.24	11.9518	10.7137	2560.17	2510.34	2245.8	2695.6	2690.29	2582.83	11.9677	11.9752	11.9126	10.6812	10.7196	10.7402
ASMM10P046750	5.85387e-06	1.662e-05	2.69272	up	protein_coding	NM_207527	CCDS24731.1	4930504O13Rik	RefSeq	598	chr11	-	58446142	58452966		chr11:58446270-58446401	AATCAGTAACAAAAGTGAAATCTGTAAGTCAGCCATCAGAAACGGGGCCAGAGTCAGACC	403200	Mm.60809	GO:0003674|GO:0005575|GO:0008150	RIKEN cDNA 4930504O13 gene	465.89	402.081	9.48844	8.05938	465.928	504.626	427.115	415.354	406.776	384.112	9.44723	9.57757	9.44053	8.06921	8.05999	8.04893
ASMM10P036964	4.19798e-05	8.3029e-05	2.13855	up	protein_coding	NM_033563	CCDS15003.1	Klf7	RefSeq	1344	chr1	-	64035670	64121389		chr1:64121268-64121385	GTGAAGTCCCCTTTTCCTGGCAGTCATCTGCACTGTACACGCTGGATCCCTCTCTCCGAT	93691	Mm.29466	GO:0003676|GO:0003677|GO:0003677|GO:0003700|GO:0005634|GO:0006351|GO:0006355|GO:0007409|GO:0007411|GO:0045893|GO:0046872|GO:0048813	Kruppel-like factor 7 (ubiquitous)	236.293	249.364	8.48419	7.38755	249.149	243.731	216	240.324	256.292	251.477	8.52772	8.51775	8.40709	7.30692	7.41148	7.44426
ASMM10P004393	0.000125138	0.00021078	2.44444	up	protein_coding	NM_001039353		Nolc1	RefSeq	3649	chr19	+	46075862	46085531	NM_001039351	chr19:46078753+46078875	ATCTATAGCTTCTGGCTCAAGTCCACCAAAGCCCCAAAGGTGAAGTTACAGTCAAATGGA	70769	Mm.402190	GO:0003677|GO:0003700|GO:0005515|GO:0005654|GO:0005654|GO:0005730|GO:0005737|GO:0007000|GO:0008134|GO:0008139|GO:0008284|GO:0015030|GO:0019904|GO:0030532|GO:0033979|GO:0034512|GO:0034513|GO:0042306|GO:0045893	nucleolar and coiled-body phosphoprotein 1	35.9027	31.2732	5.70193	4.41242	36.5473	38.2933	32.8674	32.3887	32.4451	28.9857	5.72402	5.81096	5.57082	4.46213	4.46818	4.30696
ASMM10P005771	5.02179e-05	9.6282e-05	12.5576	up	protein_coding	NM_001177366	CCDS50530.1	Fut7	RefSeq	1764	chr2	+	25423693	25426373		chr2:25423945+25424885	TTCCAGCCCTGGACCTTGGGCTGAACCTACAGTTCAAGGGTACCACCCCACCAGGAGGCT	14347	Mm.1203	GO:0002361|GO:0002522|GO:0005794|GO:0006486|GO:0008417|GO:0016020|GO:0016021|GO:0016740|GO:0016757	fucosyltransferase 7	65.5351	10.0136	6.58243	2.93194	64.9558	73.1254	58.524	7.74027	13.63	8.67048	6.56238	6.74635	6.43856	2.70784	3.27879	2.80918
ASMM10P002589	0.000125879	0.000211941	9.63005	up	protein_coding	NM_013612	CCDS15047.1	Slc11a1	RefSeq	2304	chr1	+	74375202	74386051		chr1:74375324+74375717	TCCTCATGATTAGTGACAAGAGCCCCCCGAGGCTGAGCAGGCCCAGTTATGGCTCCATTT	18173	Mm.2913	GO:0000060|GO:0000165|GO:0001818|GO:0001819|GO:0002309|GO:0002369|GO:0002606|GO:0002827|GO:0005215|GO:0005384|GO:0005764|GO:0005770|GO:0005770|GO:0005886|GO:0006810|GO:0006811|GO:0006826|GO:0006826|GO:0006828|GO:0006876|GO:0006879|GO:0006879|GO:0006909|GO:0006954|GO:0007035|GO:0009279|GO:0009617|GO:0009617|GO:0009986|GO:0010008|GO:0010628|GO:0015707|GO:0016020|GO:0016021|GO:0030670|GO:0030670|GO:…	solute carrier family 11 (proton-coupled divalent metal ion transporters), member 1	70.3765	15.4385	6.67663	3.40908	71.5003	79.9143	59.7148	13.1214	19.7571	13.437	6.68998	6.87178	6.46812	3.20018	3.7881	3.23897
ASMM10P055308	2.303e-08	3.68e-07	5.52594	up	protein_coding	NM_013631	CCDS17489.1	Pklr	RefSeq	2787	chr3	+	89136141	89146594	uc009vcp.1	chr3:89136149+89136209	GTTCTTGCAGCCCCAGTCCCACACTTTGGAAGCATGTCTGTCCAAGAGAACGAGCTACCC	18770	Mm.383180	GO:0000166|GO:0000287|GO:0003824|GO:0004743|GO:0004743|GO:0005524|GO:0005829|GO:0005975|GO:0006096|GO:0006754|GO:0008152|GO:0009408|GO:0010226|GO:0016301|GO:0016310|GO:0016740|GO:0030955|GO:0032869|GO:0033198|GO:0042866|GO:0046872|GO:0051591|GO:0051707	pyruvate kinase liver and red blood cell	397.529	162.471	9.25403	6.78782	417.784	399.271	375.532	163.012	168.052	156.35	9.27649	9.24198	9.24363	6.76639	6.81871	6.77834
ASMM10P013190	1.18923e-05	2.949e-05	5.99716	up	protein_coding	NM_153416	CCDS27880.1	Aaas	RefSeq	1816	chr15	-	102338246	102350759		chr15:102350518-102350759	TATGAGCACAATAACGAGCTGGTGACCGGCAACAGCTATGAGAGCCCGCCTCCCGACTTT	223921	Mm.352946	GO:0003674|GO:0005634|GO:0005643|GO:0005737|GO:0005813|GO:0006913|GO:0007612|GO:0009566|GO:0031965	achalasia, adrenocortical insufficiency, alacrimia	77.7987	27.8337	6.83369	4.24941	85.2614	80.5816	67.553	26.7408	27.1877	29.5725	6.94871	6.8879	6.66446	4.18821	4.22408	4.33594
ASMM10P045706	5.0719e-07	2.73e-06	2.59755	up	protein_coding	NM_001163155	CCDS41154.1	Col4a5	RefSeq	6503	chrX	+	141475418	141689235		chrX:141475507+141475638	GGAGGGAAGAACAGCTTTCTTTTCTTGTTCTTGCTCTCCCTCTCTCTCTCTTATTTTAAT	12830	Mm.286892	GO:0005581|GO:0005587|GO:0005604|GO:0005605|GO:0007528|GO:0031594	collagen, type IV, alpha 5	2217.51	2182.32	11.8155	10.4384	2361.41	2256.77	2034.36	2276.02	2200.8	2070.15	11.8429	11.8267	11.7771	10.4613	10.4363	10.4175
ASMM10P013159	0.000699902	0.000972704	3.41834	up	protein_coding	NM_177717	CCDS27855.1	4732456N10Rik	RefSeq	2534	chr15	-	101552355	101562950		chr15:101552372-101553371	GTCCGCTCCTCTCATGCATGCCTATTTCCTAAAACTGCTGCAATAAAATGTCACTGAGCA	239673	Mm.461267	GO:0003674|GO:0005575|GO:0005882|GO:0008150	RIKEN cDNA 4732456N10 gene	38.5301	24.1725	5.80336	4.03007	38.6459	41.0175	35.927	23.9103	29.4975	19.1097	5.79682	5.91203	5.70124	4.03199	4.33658	3.72163
ASMM10P029405	1.86408e-06	6.867e-06	3.71421	up	protein_coding	NM_008135	CCDS18538.1	Slc6a9	RefSeq	3272	chr4	+	117835257	117869305		chr4:117835272+117835332	TCCAAACTTTCACCAAACTCTTAGCCCCCGCCTCCCCGAAACCAAAACACAACAAGCTCT	14664	Mm.244549	GO:0003333|GO:0005283|GO:0005328|GO:0005886|GO:0005887|GO:0006810|GO:0006836|GO:0006865|GO:0015187|GO:0015293|GO:0015816|GO:0016020|GO:0016021	solute carrier family 6 (neurotransmitter transporter, glycine), member 9	1235.61	802.855	10.9284	9.03533	1226.71	1302.11	1178	800.326	812.811	795.429	10.8656	11.0007	10.9189	8.995	9.04329	9.06771
ASMM10P008347	9.70184e-05	0.000168642	2.41	up	protein_coding	NM_028777	CCDS25683.1	Sec14l1	RefSeq	2885	chr11	+	117115171	117159268		chr11:117156907+117158753	TGATTTCCAGATGGCGATTTTGCTGACATCCTCCAAGAAAGCGCTTCACTCGACAGCCCA	74136	Mm.272312	GO:0003674|GO:0005575|GO:0008150	SEC14-like 1 (S. cerevisiae)	70.7654	62.7196	6.69788	5.42885	72.0632	75.9163	64.3167	65.1458	58.5033	64.5097	6.70097	6.80138	6.59129	5.4594	5.32442	5.50273
ASMM10P006395	3.245e-08	4.53e-07	5.04658	up	protein_coding	NM_001271499		Il15ra	RefSeq	1565	chr2	+	11705711	11733985		chr2:11720110+11723511	TCTGCAAAAGGAACTACAGGGACAGGCAGTCACAAGTCCTCCCGAGCCCCATCTCTTGCA	16169	Mm.200196	GO:0005576|GO:0005622|GO:0005634|GO:0005886|GO:0007259|GO:0010977|GO:0016020|GO:0016021|GO:0031410|GO:0032825	interleukin 15 receptor, alpha chain	352.067	157.317	9.07604	6.74073	364.264	356.832	335.105	162.272	160.807	148.87	9.08397	9.07964	9.06449	6.76059	6.75914	6.70246
ASMM10P031057	5.52017e-06	1.5837e-05	3.40696	up	protein_coding	NM_029594	CCDS51645.1	Il31	RefSeq	810	chr5	-	123480152	123482101		chr5:123482047-123482101	AGACCACAGGCAAAGCGGGCCTTCCTCACTCTCTTACCGTCGCCATGATCTTCCACACAG	76399	Mm.75049	GO:0005125|GO:0005576|GO:0005615	interleukin 31	187.74	121.346	8.13911	6.37062	189.816	193.218	180.187	130.167	124.495	109.377	8.11499	8.16557	8.13677	6.44221	6.40221	6.26744
ASMM10P008498	8.55e-09	2.11e-07	5.13071	up	protein_coding	NM_029835	CCDS21384.1	Ticrr	RefSeq	7213	chr7	+	79660195	79698145		chr7:79695822+79695934	AGGTGTTTGTTTCTGGCTCCACCCCACCCTCTGGTTGCATGGTTCGAAGCTGTCTCTCTG	77011	Mm.28132	GO:0003682|GO:0005634|GO:0006260|GO:0006281|GO:0006974|GO:0007049|GO:0010212|GO:0030174|GO:0033314	TOPBP1-interacting checkpoint and replication regulator	1343.76	647.45	11.0777	8.7185	1411.5	1344.94	1274.83	672.454	659.228	610.669	11.0904	11.0698	11.0728	8.72761	8.73503	8.69287
ASMM10P014963	0.000135964	0.00022689	6.26252	up	protein_coding	NM_147068	CCDS28034.1	Olfr166	RefSeq	939	chr16	+	19486839	19487778		chr16:19487104+19487778	AAAGCATCTCTTTTCTGGGCTGTGGAGTGCAATCCTTCTTCTTCCTGACTATGGCATGTT	259071	Mm.377822	GO:0004871|GO:0004930|GO:0004984|GO:0005886|GO:0007165|GO:0007186|GO:0007608|GO:0016020|GO:0016021|GO:0050896	olfactory receptor 166	56.9716	19.4598	6.37802	3.73127	55.9022	59.5651	55.4476	17.5891	24.6776	16.1127	6.3361	6.44408	6.35387	3.61377	4.08658	3.49347
ASMM10P020266	2.89521e-05	6.0949e-05	7.03256	up	protein_coding	NM_080854	CCDS15754.1	Slc34a3	RefSeq	2054	chr2	-	25228896	25234234		chr2:25228910-25229515	CACACGGATGTTTTAGTCTCTTATATCCTCTCCTTTTCAAATAAACGAGGTTACTATTGA	142681	Mm.490356	GO:0005436|GO:0005903|GO:0006810|GO:0006811|GO:0006814|GO:0006817|GO:0006817|GO:0015293|GO:0015321|GO:0015321|GO:0016020|GO:0016021|GO:0016324|GO:0016324|GO:0030643|GO:0031410|GO:0031526|GO:0035435|GO:0044341	solute carrier family 34 (sodium phosphate), member 3	35.864	9.53007	5.69836	2.88431	29.8967	39.0814	38.6139	9.72793	10.0406	8.82171	5.44262	5.83784	5.81462	2.89483	2.93651	2.82161
ASMM10P005077	7.54388e-05	0.000135987	3.2397	up	protein_coding	NM_133195	CCDS29106.1	Celf4	RefSeq	3947	chr18	-	25477619	25753983	NM_001146292	chr18:25504966-25537676	CCCCCTTCACATAGAAAACTCTTCGTGGGTATGCTCAACAAGCAACAATCTGAGGACGAC	108013	Mm.266435	GO:0000166|GO:0000381|GO:0003676|GO:0003723|GO:0003729|GO:0005634|GO:0005634|GO:0005737|GO:0006376|GO:0006397|GO:0008380|GO:0048026|GO:0090394	CUGBP, Elav-like family member 4	37.677	24.6299	5.77143	4.07557	41.1745	35.296	36.5604	21.9476	25.2784	26.6636	5.88741	5.69727	5.72961	3.91515	4.1196	4.19195
ASMM10P053547	0.00106523	0.00142819	2.02133	up	protein_coding	NM_001253831	CCDS57698.1	Atp2c1	RefSeq	4683	chr9	-	105411361	105521257		chr9:105521125-105521183	AGGACCCTCGGGTTTCCCCTCAGTATGGAGAACTTATTGCCTCCGTCCGGATTTTCTTAC	235574	Mm.326247	GO:0000139|GO:0000166|GO:0004871|GO:0005388|GO:0005388|GO:0005509|GO:0005524|GO:0005794|GO:0005802|GO:0005886|GO:0006200|GO:0006810|GO:0006811|GO:0006812|GO:0006816|GO:0006828|GO:0006874|GO:0007165|GO:0008544|GO:0015410|GO:0016020|GO:0016021|GO:0016339|GO:0016787|GO:0019829|GO:0030026|GO:0030133|GO:0030141|GO:0030145|GO:0031532|GO:0032468|GO:0032472|GO:0043123|GO:0043231|GO:0046872|GO:0070588	ATPase, Ca++-sequestering	51.2067	53.5419	6.20967	5.19436	54.0639	55.3468	44.2093	49.752	54.9237	55.9499	6.28338	6.33545	6.01017	5.06853	5.23059	5.28397
ASMM10P008080	2.46177e-05	5.3541e-05	4.22283	up	protein_coding	NM_026741	CCDS39744.1	Zfp579	RefSeq	2179	chr7	-	4992851	4996101		chr7:4994863-4996003	GGAGGTGGAGGCATGGATCCACAGCCCCCTCCACCCGCCCAGGGCAGCCCACCTCACCGT	68490	Mm.76400	GO:0003676|GO:0003677|GO:0005634|GO:0006351|GO:0006355|GO:0008150|GO:0046872	zinc finger protein 579	1391.06	811.055	11.1217	9.04348	1470.67	1417.01	1285.49	772.607	767.501	893.058	11.1357	11.1357	11.0937	8.94523	8.95624	9.22897
ASMM10P052781	1.302e-08	2.65e-07	3.83795	up	protein_coding	NM_001033364	CCDS36669.1	Cdhr2	RefSeq	4131	chr13	+	54701462	54736662		chr13:54734887+54734947	CCTCCCCACCAAGGATCTGGGCTTGGAGTGCCACTCCTCCAGTGACTTGGACTATGACAG	268663	Mm.315382	GO:0003674|GO:0007155|GO:0016020|GO:0016021|GO:0030308	cadherin-related family member 2	99.8416	56.4026	7.21083	5.27049	102.36	100.746	96.4187	56.7256	56.4841	55.9981	7.2261	7.21174	7.19464	5.25267	5.27308	5.28573
ASMM10P006243	2.166e-07	1.535e-06	6.83703	up	protein_coding	NM_001253710		Mbnl1	RefSeq	4436	chr3	+	60501251	60629748	NM_001253709, NM_001253711	chr3:60501428+60595593	CACGTGAGAGGGTCGTTGCTCCAGAGAGAACTGCAAATATCTTCATCCACCCCCACACTT	56758	Mm.255723	GO:0000380|GO:0000380|GO:0000381|GO:0003723|GO:0003725|GO:0005634|GO:0005634|GO:0005737|GO:0005737|GO:0006376|GO:0006397|GO:0007519|GO:0008380|GO:0010494|GO:0043484|GO:0045445|GO:0046872	muscleblind-like 1 (Drosophila)	182.633	58.6978	8.09987	5.3265	188.782	182.987	176.13	58.5115	61.8534	55.7285	8.10713	8.08861	8.10387	5.30046	5.40101	5.27804
ASMM10P055014	1.38563e-05	3.352e-05	2.07038	up	protein_coding	NM_008500	CCDS38112.1	Lhx6	RefSeq	3499	chr2	-	36081952	36105408	NM_001083125	chr2:36105233-36105291	AGGACGCCCGAGGCCCCACTCTGCGCCTCTCTTCGCACTGCGCGCCCACCGAGCCCTCCC	16874	Mm.12881	GO:0003677|GO:0003700|GO:0005515|GO:0005634|GO:0005634|GO:0006351|GO:0006355|GO:0006355|GO:0007275|GO:0007399|GO:0008270|GO:0021799|GO:0021800|GO:0021853|GO:0021877|GO:0021884|GO:0021895|GO:0030154|GO:0043565|GO:0046872|GO:0048469	LIM homeobox protein 6	191.488	204.904	8.16421	7.11432	199.896	200.932	173.637	208.434	207.696	198.582	8.19049	8.21819	8.08397	7.10837	7.11902	7.11556
ASMM10P005471	0.00012405	0.00020912	6.02671	up	protein_coding	NM_001164272		Cpsf7	RefSeq	3577	chr19	+	10525243	10547735		chr19:10533443+10535103	GCTCGGAAACGAATACCTCCACGGGCCCACTCCCGAGACTCTAGTGATTCTGCTGATGGA	269061	Mm.490260	GO:0000166|GO:0003674|GO:0003676|GO:0003723|GO:0005634|GO:0005849|GO:0006397|GO:0051262	cleavage and polyadenylation specific factor 7	63.9999	23.0724	6.55722	3.96585	61.4713	66.7672	63.7613	24.7281	26.5969	17.8923	6.48135	6.61195	6.57836	4.07692	4.19166	3.62896
ASMM10P052888	3.48477e-06	1.1074e-05	2.08821	up	protein_coding	NM_026506	CCDS39541.1	Snrpg	RefSeq	393	chr6	+	86371539	86378902		chr6:86371542+86371606	CACTCCTTCGCCGTTGTGCCGAGCCCGCAGAGGAGTCGCCATGAGCAAAGCCCACCCTCC	68011	Mm.276802	GO:0003674|GO:0005683|GO:0005689|GO:0008150|GO:0071013	small nuclear ribonucleoprotein polypeptide G	162.943	172.231	7.93096	6.86869	170.91	163.102	154.818	174.955	179.355	162.385	7.9678	7.92018	7.9049	6.86138	6.91069	6.834
ASMM10P005454	8.34606e-05	0.000148567	2.767	up	protein_coding	NM_001164193	CCDS53089.1	Mtm1	RefSeq	770	chrX	+	71215005	71260810		chrX:71259831+71260569	ACACAATCTGGCTAACCTGAAACTCATGATCCTGTTACCTCGACCTCCTGAATGACAAAT	17772	Mm.274981	GO:0001726|GO:0004438|GO:0004721|GO:0004725|GO:0005515|GO:0005737|GO:0005737|GO:0005768|GO:0005770|GO:0005886|GO:0006470|GO:0006810|GO:0008333|GO:0015031|GO:0016020|GO:0016311|GO:0016787|GO:0016791|GO:0019215|GO:0030175|GO:0031674|GO:0035091|GO:0042995|GO:0044088|GO:0045109|GO:0046716|GO:0046856|GO:0048311|GO:0048311|GO:0052629|GO:0070584|GO:0070584	X-linked myotubular myopathy gene 1	32.7757	25.1553	5.57398	4.10566	32.6146	33.5006	32.2118	28.3937	23.0105	24.0616	5.55665	5.62437	5.5409	4.27541	3.99169	4.04986
ASMM10P004992	7.4719e-07	3.574e-06	3.24568	up	protein_coding	NM_001141924	CCDS52646.1	Bean1	RefSeq	3189	chr8	+	104170512	104219097		chr8:104171009+104182010	GCCAAGCCGAGCGAGTAGAGGGGCCTCCCCCCTCCAAGAAGTCAGAGCTGTGCTCGTGGG	65115	Mm.41849	GO:0005515|GO:0005575|GO:0008150|GO:0016020|GO:0016021	brain expressed, associated with Nedd4, 1	633.731	450.725	9.92686	8.22834	663.654	626.124	611.415	479.248	446.177	426.749	9.94532	9.89097	9.9443	8.28075	8.19655	8.20773
ASMM10P022844	1.00882e-06	4.414e-06	4.30861	up	protein_coding	NM_008426	CCDS16042.1	Kcnj3	RefSeq	1679	chr2	+	55437155	55595525		chr2:55446884+55447042	TTTTAGTACAGGGGCCGATCAACTTTTTCTTGTGTCCCCTCTCACAATTTGCCACGTGAT	16519	Mm.5127	GO:0005242|GO:0005244|GO:0006810|GO:0006811|GO:0006813|GO:0009897|GO:0009986|GO:0015467|GO:0016020|GO:0016021|GO:0030315|GO:0034765|GO:0034765	potassium inwardly-rectifying channel, subfamily J, member 3	140.882	71.0616	7.71692	5.6097	148.783	136.118	137.745	72.0363	69.1183	72.0303	7.76853	7.65709	7.72515	5.60647	5.56329	5.65934
ASMM10P054110	5.3571e-05	0.000101997	2.26191	up	protein_coding	NM_134156	CCDS26011.1	Actn1	RefSeq	3739	chr12	-	80167541	80260371		chr12:80260076-80260127	GAAATCCAGCTCCTAGCACGCACGCACCATCATGGACCATTATGATTCCCAGCAGACCAA	109711	Mm.253564	GO:0001725|GO:0001725|GO:0001725|GO:0003725|GO:0003779|GO:0005178|GO:0005509|GO:0005515|GO:0005634|GO:0005737|GO:0005856|GO:0005886|GO:0005916|GO:0005925|GO:0005925|GO:0016020|GO:0017166|GO:0019904|GO:0030018|GO:0030054|GO:0030141|GO:0030863|GO:0030864|GO:0030865|GO:0032127|GO:0042803|GO:0042995|GO:0043197|GO:0044325|GO:0046872|GO:0048041|GO:0051015|GO:0051017|GO:0051271|GO:0070062	actinin, alpha 1	94.8171	90.262	7.13163	5.95409	101.599	95.0394	87.8127	94.8145	85.1799	90.7916	7.21467	7.1285	7.05172	6.00317	5.86549	5.9936
ASMM10P048165	0.000110158	0.000188882	2.91209	up	protein_coding	NM_207655	CCDS24443.1	Egfr	RefSeq	5983	chr11	+	16752202	16913907		chr11:16910836+16910896	CCGACCCCACAGGTGCTGTAACAGAGGACAACATAGATGACGCATTCCTCCCTGTACCTG	13649	Mm.439882	GO:0000166|GO:0000186|GO:0000902|GO:0001892|GO:0001934|GO:0001942|GO:0001948|GO:0003682|GO:0004672|GO:0004713|GO:0004714|GO:0004716|GO:0004871|GO:0004888|GO:0005006|GO:0005006|GO:0005102|GO:0005178|GO:0005515|GO:0005524|GO:0005622|GO:0005634|GO:0005634|GO:0005737|GO:0005768|GO:0005783|GO:0005794|GO:0005886|GO:0005886|GO:0006412|GO:0006468|GO:0007165|GO:0007165|GO:0007166|GO:0007169|GO:0007173|GO:…	epidermal growth factor receptor	43.6023	32.1332	5.98536	4.4433	45.4912	40.6436	44.6721	36.3803	28.7648	31.2544	6.03409	5.89692	6.02505	4.61417	4.30107	4.41466
ASMM10P055805	2.51764e-05	5.4453e-05	3.29005	up	protein_coding	NM_026269	CCDS19805.1	Get4	RefSeq	2106	chr5	+	139252323	139270050		chr5:139252345+139252405	GCCCTCGCACGGCTCCTCGCGGCCACCGTAGAAGGAGTGCGGCGGCCGCAGGGACGGAAG	67604	Mm.270137	GO:0003674|GO:0005737|GO:0005829|GO:0006810|GO:0071816|GO:0071818	golgi to ER traffic protein 4 homolog (S. cerevisiae)	160.797	106.512	7.90865	6.19055	173.679	154.784	153.927	99.1021	111.41	109.024	7.99288	7.83529	7.89779	6.06464	6.24457	6.26242
ASMM10P027578	7.816e-08	7.88e-07	6.0121	up	protein_coding	NM_001163397	CCDS51262.1	Elavl4	RefSeq	3763	chr4	-	110203736	110351911		chr4:110351810-110351911	CTGGGGCCTCCATCGCTTACCCCGGACCCCGCCTCCGCGAAGATGAGGCTCCAGAACCAG	15572	Mm.3970	GO:0000166|GO:0003676|GO:0003723|GO:0017091	ELAV (embryonic lethal, abnormal vision, Drosophila)-like 4 (Hu antigen D)	259.728	96.3211	8.63551	6.04764	271.433	255.918	251.832	96.6829	99.2482	93.0322	8.66065	8.59125	8.65462	6.0331	6.08055	6.02927
ASMM10P015846	7.23002e-06	1.9605e-05	2.58769	up	protein_coding	NM_001204156	CCDS28577.3	Tead3	RefSeq	2775	chr17	-	28331672	28350346		chr17:28350004-28350346	TCGCTCGGGACGCGGCTGGATTTGGGGCCTTCCCCGCACTTCTCCGGAGAACTTGTTAAG	21678	Mm.6655	GO:0001085|GO:0003677|GO:0003700|GO:0005634|GO:0005667|GO:0006351|GO:0035329|GO:0045944|GO:0045944	TEA domain family member 3	75.2831	62.4938	6.78947	5.41781	75.4939	73.5426	76.8126	63.7773	64.8948	58.8093	6.76591	6.75355	6.84895	5.42592	5.47272	5.35478
ASMM10P006462	3.9937e-06	1.2264e-05	4.92889	up	protein_coding	NM_001271916		Nrl	RefSeq	2504	chr14	-	55518977	55524981		chr14:55524175-55524922	AGACACCGCACGGGGAAAAGCCCCCTTGTTCTGAATACAGGGACGACACCAGCCCCTGCT	18185	Mm.20422	GO:0003677|GO:0003700|GO:0003700|GO:0005634|GO:0006351|GO:0006355|GO:0007275|GO:0007468|GO:0043522|GO:0043565|GO:0045872|GO:0045872|GO:0045944|GO:0045944|GO:0046548	neural retina leucine zipper gene	48.5351	20.7548	6.14713	3.84586	47.3259	47.1917	51.0877	19.4078	21.9279	20.9287	6.09534	6.12021	6.22583	3.75072	3.93096	3.85592
ASMM10P006404	4.60233e-05	8.958e-05	5.07753	up	protein_coding	NM_028021	CCDS39943.1	Myh14	RefSeq	6392	chr7	-	44605802	44665503	NM_001271538	chr7:44655635-44657934	TGGTGTCCCTGGGGAGCTAGAGCGTCAGCTTCTTCAAGCCAACCCCATCCTAGAAGCCTT	71960	Mm.158289	GO:0000146|GO:0000166|GO:0001725|GO:0003774|GO:0003779|GO:0005516|GO:0005524|GO:0005737|GO:0006200|GO:0008360|GO:0016459|GO:0030048|GO:0030424|GO:0030426|GO:0030898|GO:0051015	myosin, heavy polypeptide 14	40.6724	16.6357	5.87744	3.53331	42.9233	43.124	35.9699	16.2064	14.8918	18.809	5.94794	5.98131	5.70308	3.49491	3.40455	3.70049
ASMM10P026890	7.07155e-06	1.9313e-05	2.63771	up	protein_coding	NM_001165999	CCDS18040.1	Lingo2	RefSeq	4642	chr4	-	35706647	36951744	ENSMUST00000145615	chr4:36951212-36951405	GGAGACACCTAGACTGTCAGGGCTTTAGAACCGACATTCCCTTCCTGACCCCTTTGAAAG	242384	Mm.132507	GO:0003674|GO:0008150|GO:0016020|GO:0016021	leucine rich repeat and Ig domain containing 2	118.355	97.5861	7.46386	6.06458	125.99	119.243	109.831	95.4966	97.7691	99.4927	7.52105	7.46495	7.40558	6.01306	6.05755	6.12313
ASMM10P024310	0.00114918	0.00153249	2.5585	up	protein_coding	NM_001013369	CCDS50808.1	Pfdn4	RefSeq	819	chr2	+	170496427	170519070		chr2:170496510+170496599	ATTTACCAGTGTGTCGTGCTGTTTCTTCAGGCCACCTTTCCAAAAAATCTCCAGTAGGCT	109054	Mm.28808	GO:0003674|GO:0005634|GO:0005737|GO:0005739|GO:0008150	prefoldin 4	32.1574	26.6678	5.53731	4.18201	35.0327	33.3995	28.0399	30.4841	27.1877	22.3315	5.65984	5.61988	5.33221	4.37699	4.22408	3.94497
ASMM10P007631	0.000168646	0.000273243	2.00292	up	protein_coding	NM_020616	CCDS21736.1	Akip1	RefSeq	973	chr7	+	109703736	109712181		chr7:109704175+109704950	CCTAGGAGAGAGAGAAGAAAGGTGCCCAACCCTTAGCTCTTCCTTCGGAGCAATGGCTGA	57373	Mm.334138	GO:0005515|GO:0005634|GO:0034446|GO:0048471	A kinase (PRKA) interacting protein 1	86.6841	92.7833	6.99638	5.99428	94.0892	79.4199	86.5433	96.5137	94.2372	87.5991	7.09764	6.86432	7.02719	6.03026	6.0074	5.94518
ASMM10P054990	3.18464e-06	1.0332e-05	2.00717	up	protein_coding	NM_001177648	CCDS50561.1	Fnbp1	RefSeq	4743	chr2	-	31026205	31142008		chr2:31053115-31053167	TCCCTTTTAACATCCCCCCATCAGCCTCCCCCTCCGCCCCCTGCCTCTGCCTCACCCTCT	14269	Mm.52297	GO:0005515|GO:0005575|GO:0005737|GO:0005764|GO:0005856|GO:0005886|GO:0005905|GO:0006897|GO:0007399|GO:0008289|GO:0016020|GO:0031410|GO:0042802	formin binding protein 1	20360	32793.8	15.1537	14.1485	22159	20663.6	18257.5	34765.7	32715.2	30900.4	15.1921	15.1396	15.1293	14.1828	14.1173	14.1455
ASMM10P051100	2.09483e-05	4.6698e-05	2.70986	up	protein_coding	NM_029334	CCDS26100.1	Zc3h14	RefSeq	3556	chr12	+	98746967	98787774		chr12:98780153+98780280	TTTGAAGGAATGAAACCCGTAAACCAAACTTCAGCCTCAAACAAGGGACTCAGAGGTCTC	75553	Mm.25549	GO:0003674|GO:0003723|GO:0005634|GO:0005737|GO:0008150|GO:0046872	zinc finger CCCH type containing 14	130.106	104.86	7.60348	6.16526	141.48	130.566	118.273	104.064	110.481	100.035	7.6972	7.59995	7.51329	6.13389	6.23058	6.13132
ASMM10P005496	1.30743e-06	5.279e-06	3.07509	up	protein_coding	NM_001164533	CCDS50955.1	Dap3	RefSeq	4538	chr3	-	88920802	88950282		chr3:88925362-88927010	AAATGACTGGGAAGGATTTAATGCCCTGGAGCCTTTTCTTCCCATCCTCATTCCCAACTA	65111	Mm.29028	GO:0005634|GO:0005739|GO:0005739|GO:0005759|GO:0005761|GO:0005840|GO:0006915|GO:0008637|GO:0015935|GO:0030529	death associated protein 3	1270.18	1009	10.971	9.35034	1365.27	1257.29	1187.96	1029.89	1022.15	974.938	11.0402	10.9375	10.9352	9.33947	9.35487	9.35667
ASMM10P038963	3.68898e-05	7.4524e-05	7.60075	up	protein_coding	NM_001276763		Brsk2	RefSeq	4113	chr7	+	141949750	142004243		chr7:141990348+141990413	AAAGCAGTGTTCAGTAAAAGCCTGGATATCGCTGAAGCCCATCCCCAATTCAGCAAAGAA	75770	Mm.482784	GO:0000086|GO:0000166|GO:0000287|GO:0000287|GO:0004672|GO:0004674|GO:0004674|GO:0005515|GO:0005524|GO:0005737|GO:0005783|GO:0005813|GO:0005856|GO:0006468|GO:0006468|GO:0006887|GO:0006915|GO:0007049|GO:0007067|GO:0007399|GO:0007409|GO:0016301|GO:0016310|GO:0016740|GO:0016772|GO:0018105|GO:0019901|GO:0030010|GO:0030010|GO:0030182|GO:0031532|GO:0046872|GO:0048812|GO:0050321|GO:0050321|GO:0050321|GO:…	BR serine/threonine kinase 2	60.3472	16.7941	6.46483	3.53869	62.6221	61.4662	56.9532	18.1324	13.3846	18.8654	6.50908	6.48927	6.39614	3.65555	3.25588	3.70463
ASMM10P031836	0.00305129	0.00377525	2.78297	up	protein_coding	NM_001081104	CCDS39101.1	Chrna9	RefSeq	2003	chr5	+	65967123	65977486		chr5:65971288+65971348	CTGTATTTCAGCTAATGGTGGCAGAGATCATGCCAGCCTCAGAAAACGTCCCTCTGATAG	231252	Mm.486671	GO:0004889|GO:0004889|GO:0005515|GO:0005886|GO:0005892|GO:0006810|GO:0006811|GO:0006812|GO:0007204|GO:0016020|GO:0016021|GO:0030054|GO:0034220|GO:0042472|GO:0045202|GO:0045211|GO:0050910	cholinergic receptor, nicotinic, alpha polypeptide 9	59.0304	44.8777	6.40698	4.93036	43.4111	65.0929	68.5871	44.7093	42.3036	47.6201	5.96622	6.57038	6.68435	4.90579	4.84252	5.04277
ASMM10P001430	2.95321e-06	9.756e-06	3.37062	up	protein_coding	NM_145550	CCDS18437.1	Yipf1	RefSeq	1333	chr4	+	107314362	107359823		chr4:107319110+107336113	CGAGACCGAGTTACTTGCCGGTCAGAAGCGAAGCTCTCCCTTCTGGACATTCGAATACTA	230584	Mm.29118	GO:0003674|GO:0008150|GO:0016020|GO:0016021|GO:0030133	Yip1 domain family, member 1	142.424	91.7892	7.731	5.97798	149.472	137.719	140.081	97.824	90.7275	86.816	7.77369	7.67173	7.74758	6.04629	5.95717	5.93049
ASMM10P008148	1.33513e-06	5.356e-06	4.03931	up	protein_coding	NM_027246	CCDS48672.1	Snrpf	RefSeq	869	chr10	-	93583028	93589658		chr10:93588074-93589538	GGTCGCGATGAGTCTACCCCTCAACCCCAAGCCCTTTCTCAATGGGCTGACAGGGAAGCC	69878	Mm.259642	GO:0003723|GO:0005634|GO:0005681|GO:0005683|GO:0005689|GO:0006396|GO:0006397|GO:0008380|GO:0030529|GO:0030532|GO:0071013	small nuclear ribonucleoprotein polypeptide F	964.999	578.176	10.5784	8.56424	1006.37	977.78	910.852	630.096	577.178	527.254	10.5925	10.5779	10.5647	8.64367	8.55326	8.4958
ASMM10P000355	0.00575105	0.00685217	2.48153	up	protein_coding	NM_018823	CCDS22648.2	Nfat5	RefSeq	13389	chr8	+	107293469	107379517		chr8:107324733+107338808	AGCGGTGGTGAGGCAGGCTCGCCTCCTCCAGCTGTAGTTGCTGCTGATGCTTCTTCAGCT	54446	Mm.390057	GO:0001816|GO:0003677|GO:0003700|GO:0005634|GO:0005737|GO:0006351|GO:0006355|GO:0006355|GO:0010628|GO:0045944|GO:0070884	nuclear factor of activated T cells 5	55.6254	49.0448	6.34531	5.03408	57.9006	54.5895	54.3863	37.9765	44.9252	64.2326	6.38932	6.31811	6.3285	4.67627	4.92944	5.49653
ASMM10P012958	1.73292e-05	4.0022e-05	2.31184	up	protein_coding	NM_009886	CCDS37172.1	Celsr1	RefSeq	11050	chr15	-	85898757	86033777		chr15:86030364-86033777	ATCCTTTTCAACAACTATGTCACCAATAAATCCAACAGCTTCCCCAGTGGTGTGATCGGC	12614	Mm.22680	GO:0001702|GO:0001736|GO:0001764|GO:0001843|GO:0001843|GO:0001942|GO:0004871|GO:0004888|GO:0004930|GO:0005509|GO:0005515|GO:0005886|GO:0005887|GO:0007155|GO:0007156|GO:0007165|GO:0007166|GO:0007186|GO:0007218|GO:0007266|GO:0007267|GO:0007275|GO:0007417|GO:0007626|GO:0009952|GO:0016020|GO:0016021|GO:0032956|GO:0042060|GO:0042249|GO:0042472|GO:0045176|GO:0046928|GO:0046983|GO:0048105|GO:0060488|GO:…	cadherin, EGF LAG seven-pass G-type receptor 1 (flamingo homolog, Drosophila)	86.2425	80.1805	6.99092	5.78188	85.0073	88.6158	85.1043	79.6596	85.3386	75.5433	6.94527	7.02452	7.00297	5.75159	5.86864	5.72542
ASMM10P055058	1.35655e-06	5.418e-06	5.58732	up	protein_coding	NM_177778	CCDS25636.1	Armc7	RefSeq	2249	chr11	+	115475676	115490466		chr11:115489038+115489098	CCACTGCCAAAGACTGAGGCCCCACAGCAGCCCTGACCCAAGGACACTTAAAGATCCTGC	276905	Mm.38019	GO:0003674|GO:0005575|GO:0008150	armadillo repeat containing 7	273.979	110.017	8.71411	6.23195	281.033	285.476	255.429	119.692	107.817	102.543	8.71712	8.75459	8.67062	6.32779	6.19606	6.17201
ASMM10P054513	8.77096e-05	0.000155122	2.43615	up	protein_coding	NM_001001999	CCDS28025.1	Gp1bb	RefSeq	2085	chr16	-	18620318	18622403		chr16:18621353-18621402	GAGCTGGCGGGAGCAGCGCCGACGGTCCCAAGGATGCTCCCGCCTCATCCTAGTGCTTCT	14724	Mm.475622	GO:0005887|GO:0007155|GO:0007596|GO:0007599|GO:0016020|GO:0016021	glycoprotein Ib, beta polypeptide	40.6849	35.6972	5.88673	4.60213	41.7369	40.8835	39.4342	32.5612	35.7237	38.8067	5.90908	5.90732	5.8438	4.46908	4.60147	4.73583
ASMM10P034216	1.82753e-05	4.1795e-05	2.55129	up	protein_coding	NM_027073	CCDS57417.1	Ssmem1	RefSeq	1340	chr6	+	30509848	30520253		chr6:30510227+30510291	AAACAAAACCCCACCTTTGCCCTGAATGTTCTTTGAAAGAACTGAGAAAAGAGTCACCAG	75647	Mm.46117	GO:0003674|GO:0005575|GO:0008150	serine-rich single-pass membrane protein 1	55.7596	46.8146	6.34542	4.9942	54.7485	59.0918	53.4386	49.5062	46.7818	44.1557	6.30134	6.43117	6.30376	5.06079	4.98872	4.93308
ASMM10P021844	0.00615576	0.00731314	2.29783	up	protein_coding	NM_053106	CCDS35718.1	Lmod1	RefSeq	3942	chr1	+	135324812	135368065		chr1:135364526+135365169	AATTGCTATCATGTTAAAGGCCAATAAGACCATCACCAGCCTCAACCTGGACTCCAATCA	93689	Mm.180124	GO:0003674|GO:0003779|GO:0005523|GO:0005737|GO:0005856	leiomodin 1 (smooth muscle)	35.9081	33.7572	5.70431	4.50403	33.2225	37.5912	36.9105	29.2941	27.6558	44.3217	5.58355	5.78573	5.74363	4.32457	4.24837	4.93915
ASMM10P006994	1.46447e-06	5.71e-06	3.97194	up	protein_coding	NM_010065	CCDS38102.1	Dnm1	RefSeq	3843	chr2	-	32308470	32353304		chr2:32309588-32312126	GGGTCCCCAGCAGGAAGGGCCCAGCCTCACCTACGAGACCTGCAGCCCCCCGACCAACGG	13429	Mm.44736	GO:0000166|GO:0003924|GO:0005515|GO:0005525|GO:0005737|GO:0005856|GO:0005874|GO:0006897|GO:0006898|GO:0007032|GO:0008022|GO:0016787|GO:0030117|GO:0031623|GO:0032403|GO:0042802|GO:0043234	dynamin 1	385.763	223.237	9.22002	7.23018	402.034	382.617	372.638	220.389	239.067	210.254	9.24198	9.1908	9.22729	7.18763	7.31331	7.1896
ASMM10P024479	1.1999e-06	4.972e-06	5.47854	up	protein_coding	NM_001025262	CCDS38386.1	Tpd52	RefSeq	2363	chr3	-	8929435	8964054	NM_001025261	chr3:8963890-8964054	TTGATTTTGATTCTGGAGTGAACAAGAACTACCTCTACCTCTCTCCAAGCGGGAACACCT	21985	Mm.371590	GO:0005509|GO:0005515|GO:0005737|GO:0005783|GO:0042803|GO:0042803|GO:0046982|GO:0046982|GO:0048471	tumor protein D52	202.849	80.9986	8.24998	5.79619	213.094	204.834	190.618	86.3208	82.164	74.5109	8.28737	8.24438	8.21819	5.8683	5.81462	5.70564
ASMM10P012708	3.039e-08	4.33e-07	4.00909	up	protein_coding	NM_009991	CCDS27536.2	Cyp11b2	RefSeq	1625	chr15	-	74851009	74856318		chr15:74851067-74851152	GATGTGCAGATGGCCTACCGCTTTGTTTTGATGCCCAGCTCCAGCCCTGTCCTCACTTTC	13072	Mm.377079	GO:0001991|GO:0002017|GO:0004497|GO:0004507|GO:0004507|GO:0005506|GO:0005739|GO:0005739|GO:0006694|GO:0006700|GO:0006704|GO:0008217|GO:0016020|GO:0016491|GO:0016705|GO:0020037|GO:0030425|GO:0032342|GO:0032342|GO:0034651|GO:0042756|GO:0045777|GO:0046872|GO:0047783|GO:0050801|GO:0055114	cytochrome P450, family 11, subfamily b, polypeptide 2	4317.49	2763.86	12.7776	10.7744	4467.21	4301.49	4183.77	2816.5	2821.67	2653.4	12.7817	12.7466	12.8047	10.7734	10.7763	10.7734
ASMM10P009115	9.49987e-05	0.000165798	2.17452	up	protein_coding	NM_172275	CCDS51639.1	Trafd1	RefSeq	2486	chr5	-	121371724	121385615		chr5:121372657-121373149	GAAAACTTTGCGCCCTCTTTTCCTCATGGATCCCCTGGGAGTGGGAGGAGTGAAGGTGGT	231712	Mm.20488	GO:0005515|GO:0005575|GO:0008270|GO:0045824|GO:0046872	TRAF type zinc finger domain containing 1	64.4553	63.3663	6.56492	5.44421	61.3437	69.1287	62.8934	60.6092	64.1422	65.3475	6.47952	6.66127	6.55396	5.35631	5.45576	5.52058
ASMM10P028190	6.21972e-06	1.7507e-05	4.09115	up	protein_coding	NM_001081355	CCDS38942.2	Prdm2	RefSeq	7323	chr4	-	143107390	143212709		chr4:143111647-143111777	AGCAACTCAGTTCCAGGGACCCTTCTTCAAAGAGTAGGCACTTTGTCTGCTCCTTAACAG	110593	Mm.332020	GO:0005634|GO:0005794|GO:0032355	PR domain containing 2, with ZNF domain	92.5437	48.9297	7.09219	5.05969	99.2507	92.9164	85.464	46.6755	51.2579	48.8558	7.17226	7.09551	7.0088	4.97442	5.12514	5.0795
ASMM10P055488	1.18288e-06	4.936e-06	3.91255	up	protein_coding	NM_026728	CCDS18447.2	Echdc2	RefSeq	1323	chr4	+	108165436	108179308	NM_001254754	chr4:108165441+108165501	CGAGGCCTCGCCCGCCCCGGAACTACGATTTTCCAGCTCTGCCGAGGAGGTCCCGTTCTC	52430	Mm.270783	GO:0003824|GO:0005575|GO:0005739|GO:0006629|GO:0006631|GO:0008152|GO:0016829	enoyl Coenzyme A hydratase domain containing 2	119.057	66.1229	7.47402	5.50591	124.897	118.559	113.715	68.5121	63.2184	66.6383	7.51329	7.45481	7.45397	5.53095	5.43389	5.5529
ASMM10P011009	0.00020182	0.000320475	3.38464	up	protein_coding	NM_146493	CCDS27006.1	Olfr730	RefSeq	957	chr14	-	50186261	50187218		chr14:50186279-50187218	CATGAGGAAACTGAGAAGTAAGTTCCTAAATTTTAGTACAGAAACTCCTTCCCATTCTTT	258486	Mm.377529	GO:0004871|GO:0004930|GO:0004984|GO:0005886|GO:0007165|GO:0007186|GO:0007608|GO:0016020|GO:0016021|GO:0050896	olfactory receptor 730	56.873	36.5483	6.37796	4.61895	56.8862	56.5819	57.1508	35.3066	43.1948	31.1434	6.36255	6.3694	6.40191	4.57525	4.87107	4.41055
ASMM10P007946	5.76177e-05	0.000108271	6.44386	up	protein_coding	NM_026018	CCDS18487.1	Pdzk1ip1	RefSeq	897	chr4	+	115088707	115093894		chr4:115088810+115089038	TCTGAGGCAGAAGTCAGACTGCTCTCCAGCTGATCTCATACAAACACCCCAGACCTCCAG	67182	Mm.30181	GO:0003674|GO:0005575|GO:0008150|GO:0016020|GO:0016021	PDZK1 interacting protein 1	76.6225	25.725	6.81523	4.1273	83.5209	74.3345	72.012	26.6348	29.5216	21.0186	6.92288	6.77003	6.75278	4.18336	4.33749	3.86106
ASMM10P000497	6.60488e-05	0.000121635	2.06034	up	protein_coding	NM_021565	CCDS24011.1	Midn	RefSeq	3708	chr10	+	80148289	80158367		chr10:80154106+80154330	GGCTCCTTCCGATCCCACGCAGCCTCCACAACCTGTCCTGAGCAGATGGACTGTTCTCCA	59090	Mm.143813	GO:0003674|GO:0005634|GO:0005730|GO:0008150	midnolin	192.408	208.096	8.17396	7.13107	198.815	195.122	183.288	219.921	219.537	184.831	8.18313	8.18114	8.15761	7.18568	7.19601	7.01153
ASMM10P005588	1.2231e-05	3.0202e-05	7.48773	up	protein_coding	NM_001166546		Hmga1	RefSeq	1675	chr17	+	27556573	27563672		chr17:27560990+27561464	AAGGGAAGCAAGAATAAGGGCGCCGCCAAGACCCGGTCACCACAGCTCCAGGGAGGAAAC	15361	Mm.4438	GO:0001077|GO:0005634|GO:0007283	high mobility group AT-hook 1	45.4391	12.4135	6.0472	3.14267	44.9579	46.7767	44.5827	10.7986	11.978	14.464	6.01626	6.10381	6.02153	2.98026	3.10508	3.34268
ASMM10P034789	2.67427e-06	8.985e-06	2.90095	up	protein_coding	NM_001163559	CCDS48687.1	Lrriq1	RefSeq	5232	chr10	-	103063197	103236322		chr10:103063218-103063509	GGAAGCCTTTGGCCTCTTCTCTTCCTTTACATTTCTCCTTTGATATAGACTAAATTAAAT	74978	Mm.483817	GO:0003674|GO:0005575|GO:0008150	leucine-rich repeats and IQ motif containing 1	211.772	161.256	8.31519	6.77867	209.093	214.594	211.627	165.33	159.075	159.361	8.25349	8.31658	8.3755	6.78421	6.74437	6.80741
ASMM10P055492	0.000330126	0.000494647	2.94889	up	protein_coding	NM_007943	CCDS18462.1	Eps15	RefSeq	5193	chr4	+	109280274	109387816		chr4:109280278+109280338	GGAGGGAAGTTGTCGAAGTTCGGGGAGACGCCCGGCCGCCGGCCTCGCCTACGGCCTGTC	13858	Mm.318250	GO:0005509|GO:0005515|GO:0005737|GO:0005768|GO:0005886|GO:0005886|GO:0005905|GO:0006810|GO:0006897|GO:0015031|GO:0016020|GO:0017124|GO:0030122|GO:0030136|GO:0042802|GO:0043231|GO:0046872|GO:0048268|GO:0060170	epidermal growth factor receptor pathway substrate 15	43.913	31.9959	5.99531	4.43513	42.602	43.021	46.116	32.5869	36.7079	26.6928	5.93728	5.97819	6.07045	4.47019	4.64113	4.19408
ASMM10P040696	0.000163307	0.000265535	3.80471	up	protein_coding	NM_010635	CCDS22483.1	Klf1	RefSeq	1534	chr8	+	84901927	84905295		chr8:84902825+84903502	GGATCTTTTCCTTACAAACTTTCCAGGTTCCGAGTCTCCCGGCACTTCCCGGACCTGTGC	16596	Mm.4847	GO:0000790|GO:0000987|GO:0001701|GO:0001889|GO:0003676|GO:0003677|GO:0005634|GO:0006338|GO:0006351|GO:0006355|GO:0019904|GO:0030218|GO:0033613|GO:0035162|GO:0043249|GO:0044212|GO:0045893|GO:0045893|GO:0045944|GO:0046872|GO:0048821	Kruppel-like factor 1 (erythroid)	77.0673	43.8715	6.82198	4.89419	79.5787	69.9074	81.7156	37.4914	48.4066	45.7164	6.84698	6.67909	6.93986	4.6602	5.03689	4.98548
ASMM10P053579	0.000147657	0.00024371	5.7661	up	protein_coding	NM_009544	CCDS23649.1	Zfp105	RefSeq	2004	chr9	+	122923077	122931028		chr9:122929643+122929714	ATAAGTGATGACTCGGAGAAGCCCCCCATGATTTTAGGAAGAATCCAGAAAGGTGACCTT	22646	Mm.290595	GO:0003700|GO:0005634|GO:0043565|GO:0048471	zinc finger protein 105	103.532	39.4503	7.26243	4.73484	99.8724	111.045	99.6781	30.7468	43.4472	44.157	7.18411	7.35414	7.24904	4.39113	4.87997	4.93341
ASMM10P004023	1.9778e-06	7.183e-06	9.888	up	protein_coding	NM_001002842	CCDS37569.1	Pram1	RefSeq	2290	chr17	+	33638055	33645706		chr17:33638182+33640463	TGAAGCCATGGGGAGCAATCAGGACTTCCGAAACCTCCAAGCTAAGTTCCAAACCTCTCA	378460	Mm.272606	GO:0003674|GO:0005575|GO:0007229|GO:0008289|GO:0043313	PML-RAR alpha-regulated adaptor molecule 1	52.2687	10.2798	6.25163	2.94595	56.7857	49.8582	50.1622	11.5371	8.93852	10.3637	6.35994	6.19437	6.20059	3.04284	2.84265	2.95238
ASMM10P008430	0.00119345	0.0015847	2.74361	up	protein_coding	NM_029419	CCDS37125.1	Apol7a	RefSeq	2392	chr15	-	77388216	77399110		chr15:77396474-77398937	TTTGTTGGACTAGCTAAACCAGAGTCTCCCCATTACATGGCAATTCTCCTGGTCTCAATC	75761	Mm.232636	GO:0004871|GO:0005575	apolipoprotein L 7a	148.163	116.58	7.77567	6.31959	119.897	175.732	148.859	114.255	120.789	114.695	7.44666	8.04248	7.83786	6.26466	6.36116	6.33296
ASMM10P012549	5.665e-08	6.47e-07	6.42561	up	protein_coding	NM_010162	CCDS27466.1	Ext1	RefSeq	3478	chr15	-	53068260	53346183		chr15:53344568-53345290	TTTGAAATTTAACACCATCCCTCCTCTCAGGAAGTACATGCTGGTATTCAAGGGGAAGCG	14042	Mm.309395	GO:0001503|GO:0005783|GO:0005794|GO:0006024|GO:0007369|GO:0007411|GO:0007411|GO:0007420|GO:0007492|GO:0007498|GO:0008375|GO:0015012|GO:0015012|GO:0015014|GO:0015020|GO:0016020|GO:0016021|GO:0016740|GO:0016757|GO:0016758|GO:0021772|GO:0030176|GO:0031227|GO:0033692|GO:0042803|GO:0046982|GO:0050508|GO:0050509|GO:0072498	exostoses (multiple) 1	220.402	75.1318	8.37432	5.69048	221.179	223.159	216.866	75.4567	74.5532	75.3855	8.33875	8.37327	8.41093	5.674	5.67436	5.72309
ASMM10P009158	5.105e-08	6.12e-07	2.94422	up	protein_coding	NM_172597	CCDS26973.1	Txndc16	RefSeq	4028	chr14	-	45134447	45219394		chr14:45135924-45140417	GAAAATCCCATCATCTTGTCTGCCCAGGAATGGAAACCTCCTCTTCCTGCCTTTGATTTT	70561	Mm.28129	GO:0003674|GO:0005575|GO:0005576|GO:0008150|GO:0045454	thioredoxin domain containing 16	1385.15	1164.66	11.1168	9.55887	1455.07	1381.85	1318.55	1215.57	1160.88	1117.52	11.1289	11.0988	11.1226	9.58067	9.54007	9.55586
ASMM10P027935	2.22752e-06	7.877e-06	3.51896	up	protein_coding	NM_145393	CCDS18719.1	Ythdf2	RefSeq	4078	chr4	-	132184915	132212256		chr4:132184994-132186289	CCACTCTCCAGCCACCTCTGCCAAACTTTTTATTATAAAATATATCTTCAATATTGGAGT	213541	Mm.23998	GO:0003674|GO:0005575|GO:0008150	YTH domain family 2	296.547	191.16	8.83086	7.01571	287.36	303.897	298.384	198.033	188.864	186.582	8.75392	8.84268	8.89596	7.03956	6.98235	7.0252
ASMM10P020106	4.88297e-06	1.435e-05	2.69364	up	protein_coding	NM_173187	CCDS15206.1	2310035C23Rik	RefSeq	5424	chr1	+	105663860	105755131	NM_029349, uc007cgl.2	chr1:105740457+105740517	GACTCTGGTAGCTCAGAGGGTTGTTCCTGCTCTCATTACTCTCTCCAGTGACCCTGAAAT	227446	Mm.337339	GO:0003674|GO:0005575|GO:0008150	RIKEN cDNA 2310035C23 gene	152.403	123.933	7.83068	6.40112	153.346	152.363	151.501	123.984	131.608	116.206	7.80667	7.81513	7.87023	6.3766	6.47587	6.35089
ASMM10P039758	3.24586e-06	1.051e-05	3.59119	up	protein_coding	NM_153582	CCDS22578.1	Cmtm4	RefSeq	7734	chr8	-	104348192	104395807		chr8:104348338-104355291	TCAGCCTCTCCACTTTCCTTTGAAGGACCAATTTTTCATGGTACTTGTCTTGATTGTTTT	97487	Mm.29658	GO:0003674|GO:0005125|GO:0005575|GO:0005615|GO:0006935|GO:0008150|GO:0016020|GO:0016021	CKLF-like MARVEL transmembrane domain containing 4	186.735	114.036	8.13394	6.28948	184.276	186.026	189.904	113.241	119.521	109.345	8.07558	8.11347	8.21276	6.25499	6.34689	6.26655
ASMM10P012273	1.9335e-07	1.423e-06	8.97464	up	protein_coding	NM_198014	CCDS27316.1	Slain1	RefSeq	2757	chr14	+	103650242	103704799		chr14:103650585+103650645	CCGCTCGCCACGCACAGGGCCCCGGCCAGCACGACCTCCCCGGGCCCGGGGGCGCTGGGC	105439	Mm.27548	GO:0003674|GO:0005575|GO:0008150	SLAIN motif family, member 1	141.247	34.5506	7.72011	4.55425	143.202	145.913	134.626	32.899	36.1041	34.6486	7.71628	7.752	7.69204	4.48323	4.61637	4.56316
ASMM10P027564	2.1945e-07	1.542e-06	5.06884	up	protein_coding	NM_173350	CCDS51258.1	Osbpl9	RefSeq	3148	chr4	-	109061144	109118036	NM_001134791	chr4:109117908-109118036	CCCCTCCCCTGAGACGGCGGCCGGCCGCCGCGAATGGCTCTCCTGCTGGCCGCTTGCGGA	100273	Mm.366315	GO:0003674|GO:0005575|GO:0005768|GO:0005794|GO:0006810|GO:0006869|GO:0008150|GO:0008289|GO:0016020	oxysterol binding protein-like 9	1332.03	646.14	11.0576	8.71597	1398.95	1333.35	1263.77	689.435	651.333	597.651	11.0728	11.0507	11.0494	8.77091	8.71516	8.66183
ASMM10P005302	1.156e-07	1.016e-06	7.22193	up	protein_coding	NM_001163233		Fancg	RefSeq	2702	chr4	-	43002336	43010301		chr4:43004959-43005206	ACAAGGGTAGGTCCCTGTATACCAGAGTTATGTCTGGAGGCAGCAGCAGCACTGATCCAG	60534	Mm.23122	GO:0001541|GO:0005634|GO:0005739|GO:0006281|GO:0006974|GO:0007005|GO:0007286|GO:0009314|GO:0043240	Fanconi anemia, complementation group G	339.677	104.954	9.02017	6.16778	357.326	338.576	323.128	109.868	106.295	98.6992	9.05262	8.99354	9.01434	6.21353	6.17527	6.11455
ASMM10P007124	1.94e-09	9.8e-08	12.3133	up	protein_coding	NM_010950	CCDS21016.1	Numbl	RefSeq	2733	chr7	+	27258760	27282150		chr7:27258966+27262167	GGCGGCCAGCGGCGGACCCAGGAGACCTGATCAGCATTTGTCCCCAGCCCCCTGTGGGGC	18223	Mm.458153	GO:0005737|GO:0007275|GO:0007399|GO:0007405|GO:0007409|GO:0019221|GO:0019538|GO:0021670|GO:0021849|GO:0030900|GO:0034332|GO:0050769|GO:0050775	numb-like	2378.58	471.827	11.9148	8.29265	2452.35	2407.08	2276.3	480.073	470.437	464.97	11.9085	11.9073	11.9286	8.28285	8.27533	8.31976
ASMM10P054749	8.94992e-06	2.3462e-05	3.23701	up	protein_coding	NM_001276390		Mdfi	RefSeq	1593	chr17	-	47815327	47833291		chr17:47833008-47833066	CCCGCTGAGCGCTGTTTTCTCCAGGTCCCAGGCCGATGTCCCAGGTGAGCGGTCAGTGCC	17240	Mm.329100	GO:0000122|GO:0005515|GO:0005634|GO:0005737|GO:0007257|GO:0007275|GO:0008134|GO:0009950|GO:0030111|GO:0030154|GO:0030178|GO:0043392|GO:0048704|GO:0060707	MyoD family inhibitor	115.2	77.0782	7.42034	5.72568	118.747	121.241	105.611	82.6808	74.3345	74.2193	7.43304	7.48656	7.34141	5.80709	5.67061	5.69932
ASMM10P050044	0.000559226	0.000795055	3.94301	up	protein_coding	NM_025809	CCDS25930.1	Clec14a	RefSeq	4539	chr12	-	58264719	58269258		chr12:58264756-58269258	CCCATCCCAGACCTCAATGTCAAATTTCCATATTCAAGTGTTAAAAAACTTGTGCTTTAA	66864	Mm.280563	GO:0005575|GO:0008150|GO:0016020|GO:0016021|GO:0030246	C-type lectin domain family 14, member a	48.307	26.4501	6.13326	4.15396	45.015	52.23	47.676	33.7149	23.9839	21.6514	6.01835	6.25566	6.12576	4.51506	4.04631	3.90052
ASMM10P048397	1.9392e-07	1.426e-06	2.59662	up	protein_coding	NM_177075	CCDS24574.1	Fndc9	RefSeq	2263	chr11	+	46235556	46239871		chr11:46239811+46239871	GTCCAGAATGTTCTACCCCATCCCTGCTAGCTGTGAACTAATAAAGTTGAATGGACTTGC	320116	Mm.39600	GO:0003674|GO:0005575|GO:0008150|GO:0016020|GO:0016021	fibronectin type III domain containing 9	92.9856	77.0187	7.10185	5.72521	94.6971	94.3839	89.8758	79.8864	75.8975	75.2724	7.10906	7.11348	7.08301	5.75473	5.70054	5.72037
ASMM10P002927	7.041e-08	7.42e-07	16.2837	up	protein_coding	NM_009893	CCDS28059.1	Chrd	RefSeq	3292	chr16	+	20733126	20742384		chr16:20739002+20739110	GTGTGTCCAGAGAAACAACGCAGTAGAGACCTCCCCAGCCTACCAAATCTGGAGCCAGGA	12667	Mm.20457	GO:0001501|GO:0001649|GO:0001702|GO:0001707|GO:0002053|GO:0005515|GO:0005576|GO:0005615|GO:0007275|GO:0007389|GO:0007417|GO:0008201|GO:0009953|GO:0021919|GO:0030336|GO:0030514|GO:0030514|GO:0030900|GO:0045545|GO:0045668|GO:0045668|GO:0045785	chordin	849.345	119.433	10.3769	6.35159	865.378	846.335	836.321	118.155	125.533	114.611	10.3523	10.3475	10.4311	6.30864	6.41409	6.33205
ASMM10P047832	0.000435007	0.000633636	4.09305	up	protein_coding	NM_176847	CCDS25627.1	Ush1g	RefSeq	3183	chr11	-	115315191	115321918		chr11:115315631-115316930	TGGCTAAGTCTTTCAGGAGCCACACATATGCAGAGTCATATCCATCCTTCCATGGATTTG	16470	Mm.451539	GO:0005515|GO:0005737|GO:0005856|GO:0005886|GO:0007605|GO:0007605|GO:0015629|GO:0016020|GO:0042472|GO:0042803|GO:0045494|GO:0050953|GO:0050957|GO:0060113	Usher syndrome 1G	31.5889	16.2873	5.52237	3.48919	30.764	33.073	30.9296	19.5812	16.8115	12.4691	5.47956	5.60591	5.48165	3.76301	3.56956	3.13501
ASMM10P021988	2.5689e-06	8.731e-06	4.28841	up	protein_coding	NM_199027	CCDS38331.1	Zfp335	RefSeq	4610	chr2	-	164891891	164911750		chr2:164900129-164900187	TTTAAGAAGCGCTACACCTTCAAAATGCACCTGCTCACACACATCCAGGCCGTTGCCAAC	329559	Mm.330776	GO:0000979|GO:0001701|GO:0002052|GO:0003676|GO:0003677|GO:0005515|GO:0005634|GO:0006351|GO:0006355|GO:0007275|GO:0007420|GO:0007420|GO:0010468|GO:0021895|GO:0021895|GO:0035097|GO:0035097|GO:0040029|GO:0044212|GO:0046872|GO:0048812|GO:0048854|GO:0048854|GO:0050671|GO:0050767|GO:0050769|GO:0051569|GO:0080182	zinc finger protein 335	56.5255	28.2049	6.36824	4.2678	59.6104	55.0543	54.9117	27.9086	29.7735	26.9325	6.4338	6.32922	6.34171	4.25053	4.3485	4.20437
ASMM10P007865	1.45227e-05	3.4834e-05	2.61613	up	protein_coding	NM_025474	CCDS15405.1	Mrps14	RefSeq	1970	chr1	+	160195259	160201186		chr1:160195316+160196945	CTTCCGGCAGGCAGTTCCTCCATCAGCGTCAGGTCAAGTTCGAGGTTACTATGTAGACTG	64659	Mm.29599	GO:0003735|GO:0005622|GO:0005739|GO:0005739|GO:0005763|GO:0005840|GO:0006412|GO:0008150|GO:0030529|GO:0031965	mitochondrial ribosomal protein S14	152.873	128.167	7.83456	6.44713	156.347	151.377	150.895	139.531	127.904	117.065	7.83831	7.80509	7.86029	6.54172	6.43918	6.36049
ASMM10P047715	3.8081e-07	2.23e-06	4.87316	up	protein_coding	NM_025310	CCDS25552.1	Ftsj3	RefSeq	2865	chr11	-	106249143	106255802		chr11:106249157-106249616	CTGTGGTTCCTTCGGAGTCCTCTCCCACCCTTTTCCAGTATTTGAATAAAAAGATAAAAG	56095	Mm.29795	GO:0001510|GO:0005575|GO:0005634|GO:0006364|GO:0008150|GO:0008168|GO:0016740|GO:0032259|GO:0042254	FtsJ homolog 3 (E. coli)	687.755	322.598	10.0403	7.75546	718.817	682.063	662.383	340.249	315.392	312.153	10.0539	9.99969	10.0674	7.80509	7.70204	7.75923
ASMM10P053914	0.00175891	0.00226536	2.44505	up	protein_coding	NM_176954	CCDS48644.1	Celf5	RefSeq	4390	chr10	-	81459227	81482709		chr10:81482662-81482709	GGCGGGGCCGCTGACGGAGTGAAGCGGCGGCACCACAGCTCCTGCCCGGGCCTGGCCGGT	319586	Mm.152689	GO:0003674|GO:0005575|GO:0008150	CUGBP, Elav-like family member 5	28.4987	25.1429	5.37861	4.08874	25.9955	30.3551	29.1454	23.3937	30.9813	21.0536	5.25879	5.48178	5.39525	4.0023	4.40097	3.86296
ASMM10P008130	0.000108723	0.000186734	2.85821	up	protein_coding	NM_027104	CCDS18285.1	2310002L09Rik	RefSeq	958	chr4	-	73939370	73950846		chr4:73939576-73942778	TTTGTATTTCCCCTTGTACTCCTCCTTTTGGAGTCAGTTCCAGTCTCTATGCCATAGCCA	71886	Mm.158769	GO:0003674|GO:0005739|GO:0008150	RIKEN cDNA 2310002L09 gene	44.9568	33.5693	6.0267	4.51158	42.4155	50.1116	42.3433	32.7218	35.8834	32.1026	5.93171	6.20044	5.94794	4.47419	4.60762	4.45294
ASMM10P051334	3.79075e-05	7.6242e-05	2.07611	up	protein_coding	NM_019671	CCDS26216.1	Net1	RefSeq	3465	chr13	-	3882560	3918220		chr13:3912881-3912934	CTTCGGAGAGGCAGCTCCTTCACATTTTTAACCCCTGGCCCACACTGGGACTTCACTTTG	56349	Mm.22261	GO:0005085|GO:0005089|GO:0005515|GO:0005634|GO:0005737|GO:0032321|GO:0035023|GO:0035556|GO:0043065|GO:0070301|GO:0071479	neuroepithelial cell transforming gene 1	95.6181	99.6291	7.14777	6.09389	94.6818	96.379	95.7936	106.162	93.7683	98.9568	7.10837	7.14985	7.18509	6.16244	6.00091	6.11832
ASMM10P027540	0.000274519	0.000419834	2.55137	up	protein_coding	NM_009949	CCDS18443.1	Cpt2	RefSeq	2366	chr4	-	107903981	107923589		chr4:107907229-107907630	AAGGAGAAGTTTGATGCCACCATGAAAACCCTCACCATTGACGCCATTCAGTTTCAGAGA	12896	Mm.307620	GO:0004095|GO:0005634|GO:0005739|GO:0005739|GO:0005743|GO:0006629|GO:0006631|GO:0006810|GO:0016020|GO:0016740|GO:0016746	carnitine palmitoyltransferase 2	39.5016	33.324	5.84327	4.492	39.4637	40.8107	38.2304	38.8569	30.6973	30.4179	5.82747	5.90298	5.79937	4.70806	4.38879	4.37916
ASMM10P042597	0.000901387	0.00122432	2.73764	up	protein_coding	NM_026130	CCDS22959.1	Srpr	RefSeq	2934	chr9	+	35211202	35217003		chr9:35211292+35211405	TTGACTTCTTCACCATCTTCTCGAAGGGCGGGCTTGTGCTCTGGTGTTTCCAGGGCGTGA	67398	Mm.284688	GO:0000166|GO:0003924|GO:0005047|GO:0005525|GO:0005783|GO:0005785|GO:0006184|GO:0006614|GO:0006810|GO:0006886|GO:0016020|GO:0017111	signal recognition particle receptor ('docking protein')	39.0297	30.8832	5.82813	4.3752	40.3791	36.8027	39.9072	34.3509	34.1615	24.1372	5.86108	5.76038	5.86295	4.53804	4.53376	4.05381
ASMM10P045847	4.43041e-05	8.6935e-05	3.91527	up	protein_coding	NM_021389	CCDS41194.1	Sh3kbp1	RefSeq	4730	chrX	+	159708600	159975917	uc012hrf.1	chrX:159708654+159708743	GACAGTCCACCAGAAGTCACCATTCCCCACTCCACAGAATGGAGCTTTCTGCAGCCAAAG	58194	Mm.286495	GO:0005515|GO:0005737|GO:0005856|GO:0006897|GO:0006915|GO:0007010|GO:0008360|GO:0016020|GO:0016477|GO:0017124|GO:0030054|GO:0031410|GO:0043005|GO:0045202	SH3-domain kinase binding protein 1	79.9833	44.3308	6.87967	4.91056	81.4002	82.9133	75.6364	49.0748	38.8349	45.0829	6.88311	6.93178	6.82413	5.04744	4.7199	4.96436
ASMM10P023141	4.7305e-07	2.594e-06	2.89488	up	protein_coding	NM_146866	CCDS16215.1	Olfr1008	RefSeq	942	chr2	+	85689430	85690372		chr2:85690043+85690372	TGAATTTGCTCTCCTCTCTTCTGATAGTCCTTGGATTATATGTCCTGATTCTGATAGCCA	258866	Mm.377726	GO:0004871|GO:0004930|GO:0004984|GO:0005886|GO:0007165|GO:0007186|GO:0007608|GO:0016020|GO:0016021|GO:0050896	olfactory receptor 1008	305.573	239.429	8.86282	7.32932	322.539	309.307	284.874	243.504	247.296	227.487	8.89467	8.86794	8.82585	7.3241	7.35947	7.30439
ASMM10P050383	3.41707e-06	1.0931e-05	19.3432	up	protein_coding	NM_144834	CCDS26134.1	Serpina10	RefSeq	1570	chr12	-	103616674	103631405		chr12:103626767-103626883	AATTAAGGTGCCCATGATGTACCGGGAAGGGAACTTTACCTCCACCTTTGACAAGAAGTT	217847	Mm.29094	GO:0004867|GO:0005576|GO:0005615|GO:0007596|GO:0007599|GO:0008201|GO:0010466|GO:0010951|GO:0030162|GO:0030414	serine (or cysteine) peptidase inhibitor, clade A (alpha-1 antiproteinase, antitrypsin), member 10	74.9342	6.16171	6.78101	2.50725	82.093	78.2395	64.4703	7.17244	5.58528	5.72742	6.89728	6.84895	6.59681	2.64719	2.46445	2.41013
ASMM10P053770	8.85296e-06	2.3245e-05	2.08788	up	protein_coding	NM_009061	CCDS15347.1	Rgs2	RefSeq	3009	chr1	-	143999337	144004149		chr1:144001657-144001715	ACCACGGAGCCCCATGCTACATGAGACCAGGAGTCCCCCCACACACAAAGGACATTCCAT	19735	Mm.28262	GO:0005096|GO:0005096|GO:0005096|GO:0005515|GO:0005634|GO:0005737|GO:0005829|GO:0005886|GO:0005886|GO:0006417|GO:0007049|GO:0007186|GO:0009898|GO:0009898|GO:0009968|GO:0010519|GO:0010614|GO:0016020|GO:0031116|GO:0038032|GO:0043005|GO:0043407|GO:0043547|GO:0043547|GO:0045744|GO:0045744|GO:0048487|GO:0050873|GO:0055119|GO:0060087|GO:0060452|GO:0071877	regulator of G-protein signaling 2	391.547	436.804	9.24425	8.18222	391.333	396.096	387.213	444.924	431.353	434.135	9.2028	9.2317	9.29827	8.17179	8.14683	8.22803
ASMM10P051909	0.000203104	0.000322265	2.08444	up	protein_coding	NM_001001321	CCDS26595.1	Slc35d2	RefSeq	2276	chr13	-	64096309	64129330		chr13:64098328-64098397	GATGTTGGTTGGTGGAGACTACATTTTCTCCCTCTTAAACTTTATAGGGTTAAATATTTG	70484	Mm.133731	GO:0003674|GO:0005575|GO:0005794|GO:0006810|GO:0008150|GO:0008643|GO:0016020|GO:0016021	solute carrier family 35, member D2	83.4198	85.9746	6.93881	5.87915	82.0376	88.0421	80.1798	82.5442	95.4032	79.9763	6.89629	7.01375	6.9064	5.80403	6.02403	5.8094
ASMM10P028246	6.7238e-07	3.325e-06	2.88407	up	protein_coding	NM_018747	CCDS23753.1	Akap7	RefSeq	3140	chr10	-	25169089	25299163		chr10:25239660-25239738	ATCCTAGCTGGAGAAAGCAGAACTTTTAAGCCCCACCTGACCTTTATGAAGCTGTCCAAA	432442	Mm.487103	GO:0000166|GO:0003824|GO:0005515|GO:0005634|GO:0005737|GO:0005829|GO:0005886|GO:0007178|GO:0008022|GO:0008104|GO:0010738|GO:0016020|GO:0016208|GO:0016324|GO:0016328|GO:0016529|GO:0019901|GO:0019904|GO:0030315|GO:0032947|GO:0034237|GO:0034237|GO:0043234|GO:0051018|GO:0051018|GO:0060306|GO:0070382|GO:0071320|GO:1901381|GO:1902261	A kinase (PRKA) anchor protein 7	71.3719	53.2789	6.71149	5.18338	72.0769	72.0412	69.9977	54.3544	54.8405	50.6419	6.70146	6.71977	6.71323	5.19008	5.22723	5.13283
ASMM10P021932	0.00195008	0.00249008	2.24467	up	protein_coding	NM_026630	CCDS17007.1	Gtsf1l	RefSeq	880	chr2	-	163087030	163089601		chr2:163087797-163087847	TCTTAGCGTCAAAGCATCATTATAACCTGCTAACTTCACCTCCTTGGAAGCTACTGTTTC	68236	Mm.33648	GO:0003674|GO:0005575|GO:0008150|GO:0046872	gametocyte specific factor 1-like	46.5816	44.0093	6.06819	4.90168	49.3703	52.4368	37.9377	42.7259	41.4324	47.8694	6.15295	6.26272	5.7889	4.84146	4.8133	5.05029
ASMM10P008286	2.9313e-07	1.887e-06	3.54162	up	protein_coding	NM_028189	CCDS22405.1	B3gnt3	RefSeq	2103	chr8	-	71691719	71701800		chr8:71693850-71701717	GGTCGCCCAGGCTCCGCCCCCACGCCATGCGGCTGCCAAGGCAGAGCCCCTACGAGATCC	72297	Mm.290837	GO:0003674|GO:0005575|GO:0005794|GO:0006486|GO:0008150|GO:0008378|GO:0016020|GO:0016021|GO:0016740|GO:0016757	UDP-GlcNAc:betaGal beta-1,3-N-acetylglucosaminyltransferase 3	278.246	177.814	8.7373	6.91289	281.074	287.909	265.753	178.703	176.697	178.042	8.71794	8.76637	8.72761	6.89248	6.8879	6.95831
ASMM10P000765	0.000984687	0.00132889	3.6059	up	protein_coding	NM_001079847	CCDS41198.1	Gpr64	RefSeq	4676	chrX	+	160390689	160498070		chrX:160458849+160461342	CTTGTCAGTCTCATCCCCTACTCCAATGATGCTGCTTCAGAAGTTTTGTCGACTTTAAAC	237175	Mm.213016	GO:0004871|GO:0004888|GO:0004930|GO:0005737|GO:0005886|GO:0007165|GO:0007166|GO:0007186|GO:0007218|GO:0016020|GO:0016021|GO:0016324	G protein-coupled receptor 64	39.7574	23.3343	5.83671	3.98635	44.8252	42.0667	32.3803	26.4301	25.1053	18.4674	6.01362	5.94894	5.54757	4.17333	4.11073	3.675
ASMM10P003390	0.0107216	0.0123583	2.00865	up	protein_coding	NM_001252200		Map4k4	RefSeq	5782	chr1	+	39900912	40026310		chr1:40001586+40003756	AGAGACCAGCGGAGCCACAGGTACAGTGGTCCCACCTGGCATCTCTCAAGAACAATGTCT	26921	Mm.491139	GO:0000166|GO:0004672|GO:0004674|GO:0005083|GO:0005524|GO:0005737|GO:0006468|GO:0006950|GO:0007243|GO:0016301|GO:0016310|GO:0016740|GO:0016772	mitogen-activated protein kinase kinase kinase kinase 4	33.0952	35.6804	5.58607	4.57984	34.9718	33.3323	30.9816	27.7374	33.6328	45.6711	5.65655	5.61791	5.48373	4.24198	4.51352	4.98403
ASMM10P023128	5.41741e-05	0.000102933	4.24202	up	protein_coding	NM_182990	CCDS38165.1	Ssrp1	RefSeq	2858	chr2	+	85037119	85047114		chr2:85037120+85037200	AATGTACCCGTTGGTCGGCCCGGATGATGCCGTTCTAGCCAAGTCTTCCTCTCTATGGTC	20833	Mm.219793	GO:0003677|GO:0003682|GO:0005634|GO:0005694|GO:0005737|GO:0006260|GO:0006281|GO:0006351|GO:0006355|GO:0006974|GO:0008150	structure specific recognition protein 1	35.6494	17.6129	5.69727	3.61251	34.8757	35.6297	36.4429	18.8654	19.0251	14.9481	5.65411	5.71444	5.72325	3.71237	3.73774	3.38743
ASMM10P026175	0.000371714	0.000551624	2.50472	up	protein_coding	NM_172434	CCDS38536.1	Celf3	RefSeq	2744	chr3	+	94478830	94492193		chr3:94478934+94479145	TCCTTTGTGTGAAGAGCCCTCCTCTGCTCAGCAGTGTGGTTGGGGGCCAAAGGAAAAGCT	78784	Mm.44292	GO:0000166|GO:0000381|GO:0003676|GO:0003723|GO:0005634|GO:0005634|GO:0005737|GO:0005737|GO:0006397|GO:0007283|GO:0008380|GO:0030317|GO:0048026	CUGBP, Elav-like family member 3	37.2899	31.6574	5.75185	4.4272	37.6544	41.3648	32.8504	34.5871	29.6658	30.7193	5.76169	5.92405	5.56982	4.54566	4.34388	4.39206
ASMM10P027570	1.7046e-07	1.31e-06	2.97556	up	protein_coding	NM_013876	CCDS18464.1	Rnf11	RefSeq	2132	chr4	-	109452856	109476505		chr4:109476275-109476505	CCGAGCGAGCTCACCGCCGAGCGTGCGAGAGACCGGGTCACAGCTTTCTTCCTCCCGCAG	29864	Mm.456388	GO:0000151|GO:0000151|GO:0005515|GO:0005634|GO:0005737|GO:0005768|GO:0006511|GO:0008270|GO:0042787|GO:0046872	ring finger protein 11	197.444	146.591	8.21149	6.63833	208.692	195.445	188.195	148.843	147.448	143.482	8.25013	8.18279	8.20156	6.63544	6.6336	6.64595
ASMM10P007260	1.5749e-05	3.6976e-05	3.19721	up	protein_coding	NM_011917	CCDS38258.1	Xrn2	RefSeq	3383	chr2	+	147013059	147077997		chr2:147075021+147077482	ATCACCGAGGAGGGAGACAGGGATATCCCAGAGAAGGACGGAAATACCCTTTGCCACCAC	24128	Mm.3065	GO:0000738|GO:0003676|GO:0004518|GO:0004527|GO:0004534|GO:0005515|GO:0005622|GO:0005634|GO:0005634|GO:0005730|GO:0006139|GO:0006281|GO:0006310|GO:0006351|GO:0006353|GO:0006355|GO:0006397|GO:0007017|GO:0008270|GO:0008409|GO:0016049|GO:0016070|GO:0016235|GO:0016787|GO:0046872	5'-3' exoribonuclease 2	72.6565	48.9576	6.73518	5.05837	77.5018	70.5706	69.897	45.8092	51.4879	49.5759	6.80406	6.69095	6.71052	4.94386	5.13151	5.09973
ASMM10P043481	1.54395e-05	3.6468e-05	3.1446	up	protein_coding	NM_026236	CCDS23618.1	Wdr48	RefSeq	3821	chr9	+	119894894	119926579		chr9:119924144+119924267	ATCAACCTGGACAATGAGTCCCAAACCACCAGCTCTTCTAATAATGAAAAGCCAGAGCAG	67561	Mm.473239	GO:0003674|GO:0005634|GO:0005737|GO:0005764|GO:0016579|GO:0043231	WD repeat domain 48	111.806	77.0289	7.37798	5.72511	117.614	104.711	113.094	79.8244	79.2507	72.0117	7.42119	7.2641	7.44867	5.75415	5.76225	5.65892
ASMM10P006652	1.76561e-05	4.0617e-05	3.94196	up	protein_coding	NM_007933	CCDS24961.1	Eno3	RefSeq	1606	chr11	+	70657175	70662513		chr11:70657271+70657759	AGGCTTTCCAGCTCCAGCACCTGCCTTCTTCGGGTGGAGAAGACTCTTAAAAGGGCAAGG	13808	Mm.251322	GO:0000015|GO:0000287|GO:0004634|GO:0005737|GO:0006096|GO:0016020|GO:0016829|GO:0042803|GO:0046872|GO:0046982	enolase 3, beta muscle	100.109	55.2373	7.21709	5.23818	98.6285	96.5439	105.154	52.6502	54.7759	58.2859	7.16421	7.15297	7.33411	5.14537	5.22536	5.34382
ASMM10P043165	5.32e-09	1.68e-07	16.6859	up	protein_coding	NM_026829	CCDS23394.1	Mthfs	RefSeq	768	chr9	+	89211189	89240225	NM_001128601	chr9:89211251+89211311	CGCTTGAGGGCCTTGAGCGCGGAGGAACGGCTGCGCCAGTCTCTCCTCCTCACGCAGAAG	107885	Mm.486274	GO:0000166|GO:0005524|GO:0005542|GO:0005737|GO:0005739|GO:0005794|GO:0005886|GO:0009396|GO:0016874|GO:0030272|GO:0046653	5, 10-methenyltetrahydrofolate synthetase	2294.11	332.809	11.8618	7.80123	2409.83	2340.27	2132.24	334.764	346.474	317.189	11.8724	11.8611	11.8519	7.77643	7.84375	7.78351
ASMM10P054999	8.87279e-05	0.000156619	2.07411	up	protein_coding	NM_153560	CCDS15917.1	Fam102a	RefSeq	4217	chr2	+	32535358	32569750	ENSMUST00000136816	chr2:32536037+32536105	TTTCTTTTTCTTTTTGGCCCTGCGGGCTTCAGACTCAGGGAACTTGCTCATGGCTTTTTT	98952	Mm.4065	GO:0003674|GO:0005575|GO:0008150	family with sequence similarity 102, member A	49.8596	51.3554	6.18265	5.13016	52.7221	49.0405	47.8162	49.0886	55.1305	49.8469	6.2485	6.1684	6.13107	5.0478	5.23659	5.1061
ASMM10P009052	2.19029e-06	7.779e-06	2.00262	up	protein_coding	NM_153388	CCDS29431.1	Lrfn4	RefSeq	2930	chr19	-	4611783	4615667		chr19:4614465-4614962	CGGACACCAGGGCACTCACCATGGCCCCGCCGCTCCTATTGCTGCTGCTGGCCAGTGGAG	225875	Mm.329675	GO:0016020|GO:0016021	leucine rich repeat and fibronectin type III domain containing 4	176.691	196.491	8.05695	7.05506	183.011	175.389	171.672	197.301	204.738	187.433	8.06491	8.03995	8.06598	7.03386	7.10129	7.03004
ASMM10P044130	1.74e-08	3.11e-07	9.17238	up	protein_coding	NM_021898	CCDS53124.1	Tsga8	RefSeq	1074	chrX	-	83486675	83487924		chrX:83486704-83487393	GGAATTCCCCAGAACCCCAGCCCCCAAATAAAAATTAACATATTGATGTTAAAAATAAAC	100502723	Mm.383210	GO:0003674|GO:0005634|GO:0005737|GO:0008150	testis specific gene A8	4006.05	1093.82	12.6636	9.46627	4128.24	4051.06	3838.84	1143.04	1076.39	1062.02	12.6412	12.6641	12.6854	9.49405	9.42818	9.47657
ASMM10P046851	6.95029e-05	0.000126858	15.4504	up	protein_coding	NM_028448	CCDS48818.1	Cenpv	RefSeq	1044	chr11	-	62524943	62539261		chr11:62539017-62539261	CGGTCGGTCCGCAGCCGTCGGCAAAGCCGCGGCCCAAGCCACCGCCGCGGGCCCAGGAGG	73139	Mm.390409	GO:0000775|GO:0000776|GO:0000776|GO:0001667|GO:0003674|GO:0005634|GO:0005634|GO:0005694|GO:0005737|GO:0005856|GO:0007049|GO:0007067|GO:0008152|GO:0015630|GO:0016846|GO:0031508|GO:0031508|GO:0032467|GO:0032467|GO:0033044|GO:0033044|GO:0034508|GO:0034508|GO:0051233|GO:0051233|GO:0051301	centromere protein V	74.8059	9.00961	6.77919	2.82961	77.6551	69.3427	77.4198	13.865	6.56019	6.60365	6.80835	6.66747	6.86174	3.27833	2.6096	2.60091
ASMM10P003008	4.02042e-06	1.2322e-05	4.87188	up	protein_coding	NM_001111065	CCDS48507.1	Reps1	RefSeq	2537	chr10	+	18055939	18125155		chr10:18104280+18114398	GAGCAGTGAGGATACCGCTATTGTGCATCCAGTCCCCATCCGCATGACTCCAAGCAAAAT	19707	Mm.4479	GO:0005509|GO:0005515|GO:0005886|GO:0005905|GO:0006898|GO:0016020|GO:0017124|GO:0046872	RalBP1 associated Eps domain containing protein	132.067	59.3016	7.625	5.34052	131.028	129.988	135.184	56.7062	63.4686	57.7298	7.58688	7.59024	7.69789	5.25228	5.43963	5.32965
ASMM10P055167	2.7495e-07	1.81e-06	22.8516	up	protein_coding	NM_001163318	CCDS48987.1	Gm11744	RefSeq	816	chr11	+	116657107	116668389		chr11:116657131+116657191	AAACACAGCGGTGGCTTGGGAGAGGTAGGCTGGCCATTGTGGCTCCCCGGCCCTGTGGCC	100038570	Mm.390349	GO:0003674|GO:0005575|GO:0005737|GO:0007601|GO:0008150|GO:0016020|GO:0016021|GO:0050896	predicted gene 11744	585.203	57.7271	9.81504	5.30082	614.028	585.324	556.258	63.9213	55.7682	53.4917	9.83657	9.79663	9.81193	5.4292	5.25474	5.21851
ASMM10P014204	8.1e-10	5.8e-08	6.60763	up	protein_coding	NM_198599	CCDS37286.1	Map6d1	RefSeq	3290	chr16	-	20233308	20241358		chr16:20233395-20236039	ACTTCAACTGAGCCATCTCTCCAGCCCAAATTTTTAAAAATACTTTATCATACCTGCTAA	208158	Mm.326383	GO:0000226|GO:0005516|GO:0005737|GO:0005794|GO:0005798|GO:0005801|GO:0005856|GO:0005874|GO:0007026|GO:0008017|GO:0018009	MAP6 domain containing 1	7844.18	3339.75	13.7551	11.031	8158.99	7941.49	7432.07	3414.3	3395.81	3209.13	13.7378	13.767	13.7606	11.0257	11.032	11.0353
ASMM10P054844	2.5998e-06	8.807e-06	2.85505	up	protein_coding	NM_027857	CCDS29406.1	Acy3	RefSeq	1505	chr19	+	3986660	3990005		chr19:3987026+3987086	TTAGATTCCACATCTCTTGTGCAGTTCTTCCCCACACTGGGAGATGTCCTCCCTACCTGG	71670	Mm.29735	GO:0004046|GO:0005515|GO:0005737|GO:0005886|GO:0008152|GO:0016020|GO:0016324|GO:0016787|GO:0016788|GO:0016811|GO:0042802|GO:0042802|GO:0046872	aspartoacylase (aminoacylase) 3	175.557	135.923	8.04393	6.53042	172.156	184.828	169.687	139.646	133.805	134.317	7.98014	8.10209	8.04957	6.54462	6.49801	6.54862
ASMM10P031986	6.5928e-07	3.28e-06	4.91693	up	protein_coding	NM_203320	CCDS19417.1	Cxcl3	RefSeq	1030	chr5	+	90786102	90788090		chr5:90786607+90786667	AGTTTGCCTCAACCCCCAAGGCCCCAGGCTTCAGATAATCATCAAGAAGATACTGAAGAG	330122	Mm.244289	GO:0005125|GO:0005515|GO:0005576|GO:0005615|GO:0006935|GO:0006954|GO:0006955|GO:0007204|GO:0008009|GO:0008009|GO:0030593|GO:0030593	chemokine (C-X-C motif) ligand 3	137.796	61.1507	7.68395	5.3862	136.915	142.302	134.172	63.9664	62.379	57.1069	7.64998	7.71553	7.68635	5.43066	5.41588	5.31205
ASMM10P040600	8.29377e-06	2.2052e-05	7.77163	up	protein_coding	NM_007975	CCDS22419.1	F2rl3	RefSeq	1762	chr8	+	72761879	72763885		chr8:72761939+72762014	TCAGCATCAGCCTGGCAGAGGGCATCCAGACCCCCAGCATCTACGATGATGTAGAGAGTA	14065	Mm.12948	GO:0004871|GO:0004930|GO:0005886|GO:0007165|GO:0007186|GO:0007596|GO:0007599|GO:0015057|GO:0016020|GO:0016021|GO:0051281|GO:0070493	coagulation factor II (thrombin) receptor-like 3	80.0505	21.982	6.87733	3.91911	86.9695	78.9974	74.1846	23.7737	19.1849	22.9875	6.97823	6.85877	6.79498	4.02307	3.74785	3.98642
ASMM10P006505	5.8629e-07	3.008e-06	4.16981	up	protein_coding	NM_001276425		St6galnac4	RefSeq	3641	chr2	+	32587077	32599696		chr2:32587232+32587580	CGCTCGTTCGTTTCTCTCATATCCTGGGACCAGCTTCCAGCCTTTCTCATCCCAAGCACT	20448	Mm.27446	GO:0005634|GO:0005794|GO:0006486|GO:0008373|GO:0016020|GO:0016021|GO:0016740|GO:0016757|GO:0030173|GO:0047290	ST6 (alpha-N-acetyl-neuraminyl-2,3-beta-galactosyl-1,3)-N-acetylgalactosaminide alpha-2,6-sialyltransferase 4	124.579	65.0586	7.54062	5.48064	130.493	126.917	116.328	66.3624	67.0498	61.7635	7.5778	7.55389	7.49017	5.48544	5.52199	5.43448
ASMM10P045181	2.0355e-07	1.469e-06	4.75649	up	protein_coding	NM_001164190	CCDS30177.1	Mtm1	RefSeq	3488	chrX	+	71210766	71315295		chrX:71210883+71210952	TATCAAGCAGCAGCAGCAGTATTCTCATCTACATGTGAGCCATACTTGCAACTCTCCACT	17772	Mm.274981	GO:0001726|GO:0004438|GO:0004721|GO:0004725|GO:0005515|GO:0005737|GO:0005737|GO:0005768|GO:0005770|GO:0005886|GO:0006470|GO:0006810|GO:0008333|GO:0015031|GO:0016020|GO:0016311|GO:0016787|GO:0016791|GO:0019215|GO:0030175|GO:0031674|GO:0035091|GO:0042995|GO:0044088|GO:0045109|GO:0046716|GO:0046856|GO:0048311|GO:0048311|GO:0052629|GO:0070584|GO:0070584	X-linked myotubular myopathy gene 1	611.253	295.479	9.87446	7.62456	635.364	596.57	601.824	297.11	302.396	286.932	9.8845	9.82099	9.91789	7.60234	7.63803	7.63332
ASMM10P049996	5.852e-08	6.61e-07	10.4077	up	protein_coding	NM_008159	CCDS25904.1	Gpr33	RefSeq	1403	chr12	-	52023003	52028063		chr12:52023127-52024260	ATTGGAATTCAGTTCCCAACACTCATATATGTCTATAACCCCCAGTCCCTAGGAATCCAG	14762	Mm.12890	GO:0003674|GO:0004871|GO:0004930|GO:0004982|GO:0005886|GO:0007165|GO:0007186|GO:0016020|GO:0016021	G protein-coupled receptor 33	293.152	62.5858	8.80502	5.42544	306.06	298.809	274.587	61.1648	64.5614	62.0311	8.82534	8.81881	8.77091	5.36917	5.46485	5.4423
ASMM10P052944	8.773e-08	8.57e-07	9.22567	up	protein_coding	NM_177686	CCDS20584.1	Clec12a	RefSeq	2222	chr6	+	129350243	129365303		chr6:129350362+129350422	TCAGCCCTCTCACCTTTTTCGAAGGACATTTTCTGGAGCCTTCTTTGAATATTCATCAAT	232413	Mm.90241	GO:0005886|GO:0009986|GO:0016020|GO:0016021|GO:0019903|GO:0030246|GO:0050776	C-type lectin domain family 12, member a	315.328	76.1779	8.91354	5.70789	320.496	314.828	310.66	79.0371	77.4564	72.0404	8.88714	8.88938	8.96411	5.73926	5.72494	5.65946
ASMM10P008283	0.0234714	0.0261013	2.43543	up	protein_coding	NM_028180	CCDS37207.1	1700030F18Rik	RefSeq	621	chr15	-	99918347	99931658		chr15:99929929-99931491	TTGCCTTGGGCTTGAAAGGGGATATAAACTCAGTCTTAGCCAGCCCATGCCTTCGATCCC	72277	Mm.272766		RIKEN cDNA 1700030F18 gene	105.493	89.0608	7.21954	5.93536	82.9199	76.5891	156.971	90.9884	84.0393	92.1548	6.91425	6.81351	7.93086	5.93987	5.84861	6.0176
ASMM10P006513	2.01334e-06	7.251e-06	2.79422	up	protein_coding	NM_001276473		Cited1	RefSeq	773	chrX	-	102247377	102250776		chrX:102248652-102250759	AGCACCTGAGACCAACAGGCCCAGCTGGCGGCATCAACTGCCACCGATTTATCGGACTTC	12705	Mm.2390	GO:0000578|GO:0001570|GO:0001658|GO:0001822|GO:0001890|GO:0002009|GO:0003340|GO:0003682|GO:0003700|GO:0003713|GO:0005515|GO:0005634|GO:0005634|GO:0005737|GO:0005737|GO:0005829|GO:0005829|GO:0006351|GO:0006355|GO:0006355|GO:0006913|GO:0006915|GO:0007179|GO:0007275|GO:0008022|GO:0010628|GO:0030154|GO:0030318|GO:0030318|GO:0032496|GO:0032868|GO:0034097|GO:0034341|GO:0042438|GO:0042803|GO:0043473|GO:…	Cbp/p300-interacting transactivator with Glu/Asp-rich carboxy-terminal domain 1	32.263	24.4434	5.55098	4.06854	32.8543	32.4272	31.5074	23.6624	25.2205	24.4474	5.5668	5.57765	5.5085	4.01793	4.1167	4.07098
ASMM10P020377	6.26323e-06	1.76e-05	2.46945	up	protein_coding	NM_001008498	CCDS15865.2	Wdr34	RefSeq	1812	chr2	-	30031557	30048879		chr2:30032537-30032634	TTTGACTCCAGCCTTTTCGTTCTGGGCACAGAAGGTGGCTTCCCCCTCAAGTGTTCCCTG	71820	Mm.88053	GO:0003674|GO:0005737|GO:0008150	WD repeat domain 34	179.419	160.295	8.07111	6.76692	189.917	183.028	165.313	162.518	167.501	150.865	8.11626	8.08925	8.00782	6.76176	6.8145	6.7245
ASMM10P024971	1.39e-08	2.77e-07	8.91734	up	protein_coding	NM_133809	CCDS15548.1	Kmo	RefSeq	2512	chr1	+	175632192	175660853		chr1:175658346+175658422	GTTCCTGTTCCAAAAGCTCCTGGATAAATTTCTTCACGCGATCATGCCCTCTACCTTTAT	98256	Mm.27217	GO:0004497|GO:0004502|GO:0005739|GO:0005739|GO:0005741|GO:0005743|GO:0006569|GO:0008152|GO:0009651|GO:0016020|GO:0016021|GO:0016174|GO:0016491|GO:0019363|GO:0019441|GO:0019674|GO:0019805|GO:0050660|GO:0055114|GO:0055114|GO:0070189	kynurenine 3-monooxygenase (kynurenine 3-hydroxylase)	220.661	54.6407	8.37901	5.2224	229.063	224.618	208.303	56.8518	53.6262	53.4441	8.39766	8.38635	8.35304	5.25505	5.19601	5.21614
ASMM10P004594	7.18531e-05	0.000130365	2.33168	up	protein_coding	NM_001081337	CCDS40518.1	Sipa1l2	RefSeq	6365	chr8	-	125418062	125492710		chr8:125422691-125423192	ACTCAGATGAAGAACTCGGGCTTCTCTGTCACCACGCCTCCTACCTAGACCAGAGGGTAG	244668	Mm.271668	GO:0003674|GO:0005096|GO:0005575|GO:0008150|GO:0051056	signal-induced proliferation-associated 1 like 2	69.6155	63.7076	6.67043	5.44906	76.8581	64.8385	67.1499	64.3786	66.1209	60.6232	6.79292	6.56443	6.65393	5.43987	5.50211	5.40521
ASMM10P007090	2.23466e-06	7.89e-06	5.25605	up	protein_coding	NM_010758	CCDS21115.1	Mag	RefSeq	2427	chr7	-	30899182	30914832		chr7:30914286-30914818	GATCGTCCAACCTTCTGTGTTAGCGTTCCTCAGCTCCTCATTGCAGTTCCCTGAAGAGAC	17136	Mm.241355	GO:0005515|GO:0007155|GO:0016020|GO:0016021|GO:0033270|GO:0043209|GO:0043220	myelin-associated glycoprotein	95.7512	39.7186	7.14825	4.75427	96.0295	97.0015	94.2227	38.8553	37.8858	42.4147	7.1285	7.16231	7.15394	4.70798	4.6847	4.87014
ASMM10P011684	2.2089e-07	1.548e-06	4.18237	up	protein_coding	NM_176920	CCDS26889.1	Lrtm1	RefSeq	7318	chr14	+	29018207	29033642		chr14:29027370+29027430	GGAAAGGCTCTCCTCTCCATTCCTCACGAACTGTACCAACCCTGTTCTCTACCTTCTCAG	319476	Mm.95780	GO:0003674|GO:0005575|GO:0008150|GO:0016020|GO:0016021	leucine-rich repeats and transmembrane domains 1	635.15	349.216	9.92847	7.86415	654.094	648.58	602.777	370.665	340.14	336.843	9.92239	9.94065	9.92239	7.91011	7.81362	7.86873
ASMM10P032339	7.26835e-05	0.000131726	6.21104	up	protein_coding	NM_001081236	CCDS39237.1	2410131K14Rik	RefSeq	2670	chr5	+	118245226	118263114		chr5:118259428+118259488	TTCATGGCAGTTGAAGACCACTTCGAACTGTGCTTGGCTAAATGCAGGACCTCCTCCCAG	76792	Mm.103428	GO:0003674|GO:0005575|GO:0005576|GO:0008150	RIKEN cDNA 2410131K14 gene	45.1836	15.1535	6.03497	3.40013	50.7026	41.6755	43.1728	16.4174	16.6184	12.4246	6.18828	5.93633	5.98029	3.51477	3.55582	3.12981
ASMM10P006941	9.06789e-06	2.368e-05	9.24247	up	protein_coding	NM_009771	CCDS38002.1	Btrc	RefSeq	6250	chr19	+	45363733	45533343		chr19:45363891+45456532	TAAGTTTATGAATTCCTCAGAGAGAGAAGACTGTAATAATGGCGAACCCCCTAGGAAGAT	12234	Mm.119717	GO:0000209|GO:0004842|GO:0004842|GO:0005515|GO:0005634|GO:0005737|GO:0006470|GO:0006511|GO:0008013|GO:0016055|GO:0016567|GO:0019005|GO:0030163|GO:0031648|GO:0033598|GO:0042753|GO:0043122|GO:0045309|GO:0045862|GO:0045892|GO:0045893|GO:0046983|GO:0051726|GO:0060444|GO:0061136|GO:0071407	beta-transducin repeat containing protein	43.4447	8.43941	5.98352	2.77524	41.4777	45.5671	43.2894	10.0686	8.72781	6.52185	5.89807	6.06741	5.98506	2.92188	2.82365	2.58018
ASMM10P017935	0.00121682	0.00161247	3.49108	up	protein_coding	NM_001039485		Piezo2	RefSeq	10742	chr18	-	63010212	63387183		chr18:63041736-63041805	AGGAGTCTGAGAAGTTCTACGTGGACCAGCCCCGGTTTTTGCTGCTATTCTATGCCATGT	667742	Mm.158720	GO:0005261|GO:0005886|GO:0006810|GO:0006811|GO:0006812|GO:0008381|GO:0016020|GO:0016021|GO:0042391	piezo-type mechanosensitive ion channel component 2	34.3284	21.1058	5.64163	3.83796	30.7668	34.4495	37.769	23.4901	24.3802	15.4472	5.47996	5.66412	5.78083	4.00856	4.07054	3.43478
ASMM10P000153	3.0349e-07	1.939e-06	3.6212	up	protein_coding	NM_027532	CCDS21518.1	Anapc15	RefSeq	799	chr7	+	101896414	101899543		chr7:101897808+101897941	TCAAACTCAGCTTAGGAGCCATGTCCACCTTGTTCCCGTCACTCTTCCCTCGTGTGACTG	75430	Mm.284491	GO:0003674|GO:0005622|GO:0005680|GO:0007049|GO:0007067|GO:0051301|GO:0090266	anaphase prompoting complex C subunit 15	375.201	236.871	9.1731	7.31663	383.842	373.53	368.23	247.828	241.288	221.497	9.16718	9.14932	9.2028	7.34716	7.33115	7.27159
ASMM10P049453	0.00118848	0.00157899	5.73098	up	protein_coding	NM_019679	CCDS36349.1	Fmnl1	RefSeq	3873	chr11	+	103171137	103198900	ENSMUST00000021322	chr11:103198173+103198233	GGACATCCCGGCTCCTCTGTGAGGCCAGCCTGGGAGAGGAGATGACCCTTTAGCTCCCAG	57778	Mm.138913	GO:0003779|GO:0005522|GO:0005737|GO:0005829|GO:0005886|GO:0006929|GO:0007010|GO:0008360|GO:0009987|GO:0016020|GO:0016043|GO:0017048|GO:0030036|GO:0030866|GO:0031410|GO:0032794|GO:0032794|GO:0045335|GO:0048365|GO:0051014|GO:0051015	formin-like 1	39.0368	14.4886	5.8228	3.30401	41.1502	39.439	36.5212	21.6886	11.7335	10.0436	5.88668	5.85418	5.72752	3.90152	3.08384	2.92668
ASMM10P045211	1.88262e-06	6.908e-06	4.06072	up	protein_coding	NM_001160229	CCDS53097.1	Zfp275	RefSeq	6283	chrX	+	73342620	73359079	NM_031494	chrX:73358895+73359079	TATAATCAGCCTTGCACTAGAGTTGTTTGTGGACTTGGCTTCTCCTCCCCTTTTTTCAGC	27081	Mm.26595	GO:0046872	zinc finger protein 275	536.669	304.581	9.68911	7.66738	575.944	536.053	498.011	322.139	311.82	279.783	9.74986	9.66285	9.65463	7.71821	7.68843	7.5955
ASMM10P043071	2.14763e-06	7.651e-06	2.65412	up	protein_coding	NM_010313	CCDS40692.1	Gnb5	RefSeq	2249	chr9	+	75306287	75345923		chr9:75306313+75306373	CCACCGCAGTAACCTCCCTCGTTTCTGGCCAGCCACCCCAGGTGTTCATTGCTCTGTAAG	14697	Mm.17604	GO:0004871|GO:0005515|GO:0005634|GO:0005829|GO:0005886|GO:0007165|GO:0007186|GO:0032794|GO:0043234|GO:0044297	guanine nucleotide binding protein (G protein), beta 5	191.931	159.246	8.16754	6.75931	193.793	203.456	178.545	162.16	161.973	153.606	8.14442	8.23475	8.12347	6.75914	6.76773	6.75107
ASMM10P006394	1.06369e-05	2.6947e-05	2.98393	up	protein_coding	NM_008358	CCDS15686.1	Il15ra	RefSeq	1664	chr2	+	11705711	11733985	NM_001271497, NM_133836	chr2:11720110+11723412	TCTGCAAAAGAGCCAGAAGCTTTCTCTCCCAAATCAGATACCGCAATGACCACAGAGACA	16169	Mm.200196	GO:0005576|GO:0005622|GO:0005634|GO:0005886|GO:0007259|GO:0010977|GO:0016020|GO:0016021|GO:0031410|GO:0032825	interleukin 15 receptor, alpha chain	58.723	42.3701	6.42572	4.84851	58.9687	57.1196	60.0806	43.628	39.6819	43.8004	6.41498	6.38139	6.4808	4.873	4.75275	4.91977
ASMM10P035752	0.000192209	0.000307344	5.13578	up	protein_coding	NM_028219	CCDS52149.1	Cnfn	RefSeq	723	chr7	-	25367615	25369724		chr7:25368929-25369107	AGCCACCTCCTCAGGGCCAGCAAGATGCAGTTTGAGATGCACGACCACGTGAAAGGCAAA	72383	Mm.34382	GO:0001533|GO:0003674|GO:0005737|GO:0008150|GO:0031424	cornifelin	73.4535	31.1898	6.75143	4.39085	81.1906	73.849	65.3209	34.1399	35.0537	24.376	6.87819	6.76059	6.61552	4.53135	4.57421	4.067
ASMM10P018042	6.542e-08	7.13e-07	3.62147	up	protein_coding	NM_007831	CCDS29336.1	Dcc	RefSeq	10325	chr18	-	71253631	72351069		chr18:71378841-71378887	ATCCCACTGACCCCGTTGATTATTATCCTTTGCTTGATGATTTCCCCACCTCGGGCCCAG	13176	Mm.167882	GO:0001764|GO:0003713|GO:0005042|GO:0005515|GO:0006915|GO:0007275|GO:0007411|GO:0010976|GO:0016020|GO:0016021|GO:0021965|GO:0030424|GO:0030424|GO:0032584|GO:0033563|GO:0033564|GO:0038007|GO:0042802|GO:0045121|GO:0070374	deleted in colorectal carcinoma	177.429	107.641	8.06213	6.20555	183.501	174.759	174.027	110.807	107.677	104.439	8.068	8.03175	8.08663	6.22554	6.19437	6.19675
ASMM10P003188	7.8678e-07	3.701e-06	14.2721	up	protein_coding	NM_001164284	CCDS51552.1	C87414	RefSeq	2719	chr5	-	93635184	93671463		chr5:93638898-93665399	CTTGATTAAGGAGCCTTTACTGAAGACCTGAGAGGATGAGTGGTCAGACCCCACCCACAC	381654	Mm.326591	GO:0003674|GO:0005575|GO:0008150	expressed sequence C87414	114.775	17.1259	7.41693	3.58181	121.497	113.145	109.683	18.7563	16.8125	15.809	7.46823	7.37897	7.40359	3.70516	3.56974	3.47052
ASMM10P008711	0.000161535	0.000263176	2.44764	up	protein_coding	NM_133823	CCDS22436.1	Mmaa	RefSeq	2843	chr8	-	79266423	79294956		chr8:79278275-79281176	TTTCGAGTAGGACTGTCCGGGCCCCCTGGTGCAGGAAAATCAACATTCATAGAATGTTTT	109136	Mm.26510	GO:0000166|GO:0003674|GO:0005525|GO:0005575|GO:0005739|GO:0008150|GO:0016787|GO:0017111	methylmalonic aciduria (cobalamin deficiency) type A	65.9786	57.5529	6.59044	5.29905	69.6544	70.5993	57.6822	59.3748	54.7014	58.5825	6.659	6.69198	6.42033	5.32405	5.22351	5.34958
ASMM10P053053	1.44286e-06	5.664e-06	3.63569	up	protein_coding	NM_019458	CCDS21043.1	Paf1	RefSeq	1953	chr7	+	28392995	28399383		chr7:28393016+28393076	GACGCTGTCTGTGCTCTTACTTCAGTCACACCCGAGCCCTTCTCGTCGGCCCACTTCATC	54624	Mm.7916	GO:0000122|GO:0000993|GO:0001711|GO:0003682|GO:0005515|GO:0005634|GO:0005739|GO:0006351|GO:0006355|GO:0006378|GO:0010390|GO:0016055|GO:0016593|GO:0019827|GO:0031442|GO:0032968|GO:0033523|GO:0045638|GO:0045944|GO:0071222	Paf1, RNA polymerase II associated factor, homolog (S. cerevisiae)	158.193	94.7542	7.8843	6.02207	162.18	161.939	150.46	98.4987	98.0594	87.7045	7.88912	7.91011	7.85368	6.05634	6.06339	5.9465
ASMM10P001008	8.8434e-07	4.01e-06	2.78719	up	protein_coding	NM_019655	CCDS17513.1	Adar	RefSeq	5850	chr3	+	89730717	89753455		chr3:89745528+89745819	TTTCGCAGAGCTTCCTCTCTCTGGCAGCACCTTCCACGACCAGATAGCTATGCTGAGCCA	56417	Mm.316628	GO:0001701|GO:0003677|GO:0003692|GO:0003723|GO:0003725|GO:0003726|GO:0003726|GO:0004000|GO:0005515|GO:0005634|GO:0005634|GO:0005730|GO:0005737|GO:0005737|GO:0006351|GO:0006355|GO:0006382|GO:0006382|GO:0006396|GO:0006397|GO:0006606|GO:0006611|GO:0009615|GO:0016553|GO:0016787|GO:0031047|GO:0035455|GO:0043066|GO:0044387|GO:0044387|GO:0044530|GO:0045070|GO:0045070|GO:0045071|GO:0045087|GO:0046872|GO:…	adenosine deaminase, RNA-specific	130.543	102.187	7.60948	6.13066	133.356	131.16	127.115	107.922	100.19	98.4489	7.6071	7.60582	7.61551	6.18735	6.09314	6.1115
ASMM10P008922	6.13864e-06	1.7321e-05	3.21263	up	protein_coding	NM_145908	CCDS29993.1	Porcn	RefSeq	1881	chrX	-	8193849	8206525		chrX:8201534-8203025	GCAAAGCCAGGTGGCTACGAGCCTACGAGAGTGCTGTCTCCTTCCACTTCAGCAACTATT	53627	Mm.443425	GO:0005515|GO:0005783|GO:0009100|GO:0016020|GO:0016021|GO:0016055|GO:0016740|GO:0016746|GO:0030176|GO:0032281	porcupine homolog (Drosophila)	75.4509	50.4974	6.79153	5.10777	72.5675	80.3756	73.4094	50.6105	49.9075	50.9743	6.70928	6.88346	6.78184	5.09403	5.08575	5.14354
ASMM10P007764	0.000104932	0.000180752	2.98476	up	protein_coding	NM_023479	CCDS24841.1	Elac2	RefSeq	2781	chr11	+	64979034	65002076		chr11:65001202+65001831	AACCACACAGCCCACAGAGCAAGAAGGAGAGCGTGGCAAACACTTTAGGAGCGCGAGTGT	68626	Mm.157711	GO:0004518|GO:0004519|GO:0005634|GO:0005739|GO:0005739|GO:0008033|GO:0016787|GO:0046872|GO:0072684	elaC homolog 2 (E. coli)	48.5301	35.0089	6.14168	4.56406	52.5285	46.368	46.6936	38.6118	35.6268	30.7882	6.24369	6.09205	6.0893	4.69917	4.59735	4.39567
ASMM10P043364	3.78578e-06	1.1757e-05	2.4304	up	protein_coding	NM_026378	CCDS40769.1	Dalrd3	RefSeq	1737	chr9	+	108569891	108572771		chr9:108572202+108572297	TTTTCAACAGTGTCCTTCCCTTTCTGGACCTGCTGAGCCAGACTGTGAGTCTGGCCGGCA	67789	Mm.458081	GO:0000166|GO:0004812|GO:0004814|GO:0005524|GO:0005575|GO:0006418|GO:0006420|GO:0008150	DALR anticodon binding domain containing 3	184.439	167.899	8.11315	6.83195	193.242	185.145	174.931	178.666	168.762	156.269	8.1411	8.10471	8.09362	6.892	6.82643	6.77743
ASMM10P044202	2.86126e-05	6.0404e-05	2.64433	up	protein_coding	NM_178753	CCDS30282.1	Spin4	RefSeq	4176	chrX	-	95022506	95026682		chrX:95022578-95026682	ATTCATTTGCAACTACCACACCACCTCTTCTGCAGAGGCGAACACTGTCATGAATTTGGT	270624	Mm.115205	GO:0003674|GO:0005575|GO:0007276|GO:0008150	spindlin family, member 4	92.997	75.7212	7.10308	5.70018	87.3837	94.8212	96.786	75.0965	76.4653	75.6019	6.98417	7.12417	7.20091	5.66708	5.70732	5.72614
ASMM10P021649	2.48872e-06	8.533e-06	3.00142	up	protein_coding	NM_172859	CCDS38254.1	Dzank1	RefSeq	6831	chr2	-	144470556	144527398		chr2:144491844-144491897	TGTGCAATGGAGATGAAGTCCCTCATCCGCCCGCTCGAAATGGGGAGACCATTTCCTGCT	241688	Mm.442156	GO:0003674|GO:0005575|GO:0008150|GO:0008270|GO:0046872	double zinc ribbon and ankyrin repeat domains 1	52.387	37.481	6.25385	4.6682	51.6225	54.377	51.1614	39.051	37.3375	36.0545	6.21919	6.31346	6.22889	4.7162	4.66543	4.62297
ASMM10P005378	1.6805e-07	1.298e-06	38.7518	up	protein_coding	NM_001163610	CCDS53156.1	Nhsl2	RefSeq	12971	chrX	+	101849384	102092055		chrX:102076269+102077481	CCATTATTGGATTCTCTAACTTTTCTCAGCGAGACCAAGGTCACAGCAGCAGCCCCACAG	100042480	Mm.232	GO:0003674|GO:0005575|GO:0008150	NHS-like 2	625.072	36.4431	9.90758	4.63139	644.011	633.572	597.634	33.3723	37.3703	38.5867	9.90311	9.91172	9.90791	4.49955	4.66683	4.72779
ASMM10P046342	5.4946e-07	2.897e-06	3.20706	up	protein_coding	NM_172496	CCDS36113.1	Cobl	RefSeq	5633	chr11	-	12236675	12464960		chr11:12464873-12464960	CCGGGGTAGCCGCGTCCGTCTCTCTCCGCACGCCCCCGCCCGCCCGGACGCCCCAGGTCG	12808	Mm.22847	GO:0001726|GO:0001843|GO:0003779|GO:0003785|GO:0005515|GO:0005737|GO:0005856|GO:0005884|GO:0005886|GO:0005938|GO:0016020|GO:0030041|GO:0030424|GO:0030425|GO:0042995|GO:0043025|GO:0044294|GO:0044295|GO:0048471|GO:0048669|GO:0051639|GO:0051764|GO:1900006	cordon-bleu WH2 repeat	1710.82	1319.2	11.4224	9.74113	1808.77	1731.38	1592.3	1311.38	1335.4	1310.82	11.4505	11.4196	11.397	9.6998	9.73795	9.78563
ASMM10P038640	0.000297687	0.000451231	2.99256	up	protein_coding	NM_011055	CCDS21760.1	Pde3b	RefSeq	5314	chr7	+	114415253	114537937		chr7:114534609+114534832	GATCGTTCTTCTCCTCAACTAGCAAAACTCCAAGAATCTTTTATCACCCACATTGTGGGC	18576	Mm.430730	GO:0001525|GO:0003824|GO:0004114|GO:0004115|GO:0004119|GO:0005783|GO:0005794|GO:0006198|GO:0007162|GO:0007165|GO:0008081|GO:0008144|GO:0016020|GO:0016020|GO:0016021|GO:0016525|GO:0016787|GO:0030552|GO:0031018|GO:0032045|GO:0042593|GO:0043422|GO:0046676|GO:0046872|GO:0050796|GO:0050995|GO:0051219	phosphodiesterase 3B, cGMP-inhibited	76.7388	55.6105	6.81621	5.23483	73.1684	79.7634	77.2846	66.0941	52.3683	48.3691	6.71977	6.86928	6.85958	5.47956	5.15933	5.0656
ASMM10P033982	5.87e-09	1.72e-07	3.97598	up	protein_coding	NM_001204906	CCDS57466.1	Recql	RefSeq	3067	chr6	-	142356946	142387087		chr6:142356982-142357859	TAGATATCATTTAGCCAGCTCCCCTCCCACCCACTTAAACCTGGAAGTTTCAAAATAAAT	19691	Mm.27407	GO:0000166|GO:0000733|GO:0003676|GO:0003677|GO:0003678|GO:0004386|GO:0005524|GO:0005634|GO:0006260|GO:0006281|GO:0006310|GO:0008026|GO:0015630|GO:0016787|GO:0032508|GO:0043140	RecQ protein-like	6447.67	4326.36	13.3915	11.4002	6616.08	6582.87	6144.07	4419.45	4374.34	4185.3	13.3741	13.3961	13.4042	11.3907	11.397	11.4128
ASMM10P008115	1.02341e-06	4.459e-06	3.46799	up	protein_coding	NM_026979	CCDS24558.1	C1qtnf2	RefSeq	1211	chr11	+	43474305	43491525		chr11:43474392+43480895	TGCACAGAAGCAAGAAGACTTGATGAAGCCTTTCTTCCCAACCCATTCCCAGAAAGAACA	69183	Mm.390374	GO:0000187|GO:0005102|GO:0005576|GO:0005581|GO:0005615|GO:0042802|GO:0045725|GO:0046321|GO:0046326|GO:0051260|GO:0070206|GO:0070208	C1q and tumor necrosis factor related protein 2	114.589	71.7064	7.4171	5.623	114.799	120.13	108.839	70.8567	72.1056	72.157	7.38736	7.47265	7.39128	5.58051	5.62633	5.66216
ASMM10P007304	0.000555857	0.000791272	8.05546	up	protein_coding	NM_013527		Gdf7	RefSeq	1399	chr12	-	8297917	8301954		chr12:8298890-8301566	TCACAGACCAAGCAACTCAAGGCCAGAGCTTCCTGTTCGACGTATCCAGCCTCTCCGAAG	238057	Mm.271308	GO:0005125|GO:0005515|GO:0005576|GO:0005615|GO:0007411|GO:0008083|GO:0010628|GO:0010862|GO:0021509|GO:0021527|GO:0021915|GO:0022612|GO:0030509|GO:0030509|GO:0030509|GO:0030855|GO:0030901|GO:0032924|GO:0040007|GO:0042803|GO:0045165|GO:0045666|GO:0045893|GO:0048608|GO:0048754|GO:0048853|GO:0060389|GO:0060571|GO:2001051	growth differentiation factor 7	41.3075	9.11908	5.85846	2.8485	33.7281	31.1309	59.0634	9.99063	8.59807	8.76854	5.60719	5.51562	6.45258	2.91603	2.81176	2.8177
ASMM10P052105	1.23707e-06	5.079e-06	2.71483	up	protein_coding	NM_016668	CCDS36748.1	Bhmt	RefSeq	2081	chr13	-	93616890	93637758		chr13:93617000-93617662	GATCTTTTGAGCATGACCCTTAGAGAGAAACATCGAATGCACCAGCCCTGTAAAACTTAA	12116	Mm.329582	GO:0005737|GO:0005829|GO:0006479|GO:0008168|GO:0008898|GO:0009086|GO:0009086|GO:0032259|GO:0032403|GO:0043234|GO:0047150	betaine-homocysteine methyltransferase	62.9731	49.9356	6.53104	5.09018	61.3145	65.7278	61.8771	50.3389	50.1277	49.3403	6.47861	6.58479	6.52973	5.0861	5.09199	5.09244
ASMM10P004565	5.31305e-05	0.000101253	6.01748	up	protein_coding	NM_001081110	CCDS39507.1	Cd8a	RefSeq	3130	chr6	+	71373426	71379171		chr6:71375909+71376859	AATGTCCCAGGCCGCTAGTCAGACAGGAAGGCAAGCCCAGACCTTCAGAGAAAATTGTGT	12525	Mm.1858	GO:0002456|GO:0007166|GO:0009897|GO:0009897|GO:0009986|GO:0016020|GO:0016021|GO:0019901|GO:0042110|GO:0042803|GO:0045065|GO:0050850|GO:0051607	CD8 antigen, alpha chain	56.3423	19.8608	6.36282	3.77366	55.0462	54.8437	59.1369	20.5571	16.2155	22.8097	6.30905	6.32418	6.45522	3.82766	3.51907	3.97424
ASMM10P005886	7.8122e-06	2.0983e-05	4.4741	up	protein_coding	NM_001190704	CCDS56863.1	Dlk1	RefSeq	4120	chr12	+	109453454	109463336		chr12:109459897+109460111	GCACACCCAGGGACAGGCCATCTGCTTCACCATCCTGGGCGTGCTCACCAGCCTGGTGGT	13386	Mm.157069	GO:0005509|GO:0009790|GO:0009791|GO:0009897|GO:0016020|GO:0016021|GO:0030154|GO:0045746|GO:0048706	delta-like 1 homolog (Drosophila)	114.256	55.757	7.4135	5.2519	111.216	121.487	110.064	52.5319	59.4531	55.2861	7.34141	7.4886	7.41048	5.14152	5.34576	5.26841
ASMM10P004804	9.05329e-06	2.365e-05	3.02063	up	protein_coding	NM_001111053	CCDS50909.1	Dclk1	RefSeq	6026	chr3	+	55242525	55471317	NM_001195540	chr3:55463100+55466572	GAAGCAGAGGGACCTGTACCGCCCCCTCTCGTCGGATGATTTGGACTCAGTAGGAGACTC	13175	Mm.393242	GO:0000166|GO:0001764|GO:0004672|GO:0004674|GO:0005524|GO:0006468|GO:0007275|GO:0007399|GO:0007409|GO:0007420|GO:0016301|GO:0016310|GO:0016740|GO:0016772|GO:0021952|GO:0030154|GO:0030900|GO:0035556|GO:0048675|GO:0048813	doublecortin-like kinase 1	107.688	77.3761	7.32686	5.73201	109.218	103.043	110.804	77.5984	76.3188	78.211	7.31555	7.24384	7.42119	5.71534	5.70506	5.77562
ASMM10P021367	0.000535424	0.000765105	2.90566	up	protein_coding	NM_029025	CCDS15287.1	Tmem81	RefSeq	1767	chr1	+	132506229	132508639		chr1:132508525+132508639	ACTCCACCTCTCTGAACAGTGTATTGACCAGAATGTACTAATCGCAGCCTTTTATGTTGG	74626	Mm.34611	GO:0003674|GO:0005575|GO:0008150|GO:0016020|GO:0016021	transmembrane protein 81	50.0801	37.4681	6.18986	4.651	49.5503	51.0886	49.6014	36.9431	44.6369	30.8241	6.15903	6.22763	6.18293	4.63557	4.91928	4.39814
ASMM10P035384	0.00157262	0.00204436	3.37629	up	protein_coding	NM_001033431	CCDS51963.1	Nlrp12	RefSeq	4329	chr7	-	3221509	3249740		chr7:3221523-3222560	GCCCACTTCCAGTACAGTACCCAGAGATCTACCTTTATTATATTAAATTCAAACGCTATC	378425	Mm.277152	GO:0000166|GO:0005515|GO:0005524|GO:0005634|GO:0005737|GO:0008588|GO:0009968|GO:0031953|GO:0032088|GO:0036336|GO:0043122|GO:0043124|GO:0043281|GO:0045345|GO:0045409|GO:0045751|GO:0050710|GO:0050711|GO:0050728|GO:0070373|GO:0071345|GO:1901223	NLR family, pyrin domain containing 12	40.445	25.9671	5.87627	4.12083	43.172	39.5844	38.5787	33.8749	19.0648	24.9617	5.95692	5.85901	5.81288	4.52119	3.74025	4.10105
ASMM10P043962	0.0374688	0.0409349	2.17909	up	protein_coding	NM_001039240	CCDS40989.2	Gm7073	RefSeq	1419	chrX	-	60436051	60456195		chrX:60456118-60456195	GGCTATTTCAGTTCCTGCTTTCAAGAATTCTTCTCTGACTTCCCTTCATGATGGACTGGG	631784	Mm.424878	GO:0003674|GO:0005575|GO:0008150	predicted gene 7073	41.4033	38.6283	5.8373	4.71357	31.716	29.1297	63.3642	39.4147	38.2634	38.2068	5.51892	5.42467	6.56829	4.72888	4.69917	4.71266
ASMM10P008653	0.000128617	0.000215799	3.77109	up	protein_coding	NM_080469	CCDS18535.1	Eri3	RefSeq	1574	chr4	+	117550493	117674281		chr4:117550735+117552967	ACACCCTGGGCATTGGGGCTTTCCAGCTCTCACAGACCCTTCAGCATCTCCAGCTGCCAG	140546	Mm.235891	GO:0003676|GO:0004518|GO:0004527|GO:0005515|GO:0005886|GO:0008150|GO:0016787|GO:0046872	exoribonuclease 3	98.4143	56.8038	7.19149	5.27651	96.5624	91.5296	107.151	51.1332	64.0016	55.2766	7.13458	7.0788	7.3611	5.1095	5.45199	5.26804
ASMM10P013624	1.19564e-06	4.967e-06	2.37597	up	protein_coding	NM_010630	CCDS27583.1	Kifc2	RefSeq	3143	chr15	+	76660640	76668196		chr15:76660647+76660707	TCTGCCGCCCCGCGCCCCCATGTACGCCTTTTACTCTCTGCTCATCTACATCTTCTACAG	16581	Mm.378950	GO:0000166|GO:0003777|GO:0005524|GO:0005737|GO:0005856|GO:0005871|GO:0005874|GO:0007018|GO:0008017	kinesin family member C2	413.812	404.073	9.31837	8.06986	432.23	426.556	382.651	419.052	399.678	393.49	9.32828	9.34948	9.27736	8.08397	8.03898	8.08663
ASMM10P028011	1.43626e-06	5.654e-06	4.5972	up	protein_coding	NM_001081047	CCDS38912.1	Cnksr1	RefSeq	2467	chr4	-	134228041	134238399		chr4:134238353-134238399	TGCTCTGGCCCAGCCCCGCGGCCTCCGGGCTCGGGCTCGGACTGGGAGCGGAAATTCCTG	194231	Mm.331958	GO:0005938|GO:0007265|GO:0007266|GO:0016301|GO:0016310|GO:0016740|GO:0030674	connector enhancer of kinase suppressor of Ras 1	169.73	80.873	7.99574	5.79498	175.279	175.966	157.944	81.7936	84.9754	75.8501	8.00462	8.04353	7.93907	5.79104	5.8627	5.73121
ASMM10P038170	9.37708e-06	2.4303e-05	3.65459	up	protein_coding	NM_026498	CCDS21374.1	Mrps11	RefSeq	1043	chr7	+	78783130	78792988		chr7:78783243+78783312	TACTTACAGGACTATTTAAGAGCAATCAGGTGATTTCCTGTCTGTGAGCACCCCCACAGA	67994	Mm.297033	GO:0003674|GO:0003735|GO:0005739|GO:0005763|GO:0005840|GO:0006412|GO:0008150|GO:0030529	mitochondrial ribosomal protein S11	50.3058	29.3239	6.19401	4.3243	49.7912	52.9267	48.1995	31.1964	29.2832	27.492	6.16679	6.27624	6.13898	4.4121	4.32641	4.23438
ASMM10P039856	1.8641e-07	1.391e-06	2.53619	up	protein_coding	NM_001190786	CCDS57645.1	Ddx19b	RefSeq	6596	chr8	-	111003185	111031751		chr8:111031635-111031751	CGAGCCCGAGCCCGAGCCCAAGCCCAAGCTCGGAATCCACTTTCCCTGCCCCTGACTGGT	234733	Mm.482176	GO:0000166|GO:0003674|GO:0004386|GO:0005524|GO:0005635|GO:0008150|GO:0016787	DEAD (Asp-Glu-Ala-Asp) box polypeptide 19b	391.2	357.229	9.24291	7.90025	394.764	400.948	377.89	365.487	366.87	339.329	9.21847	9.25698	9.2533	7.89499	7.92482	7.88093
ASMM10P005215	4.495e-08	5.68e-07	2.35191	up	protein_coding	NM_001161338	CCDS24728.1	Sh3bp5l	RefSeq	3023	chr11	+	58330717	58347728		chr11:58330805+58331253	AGGTAAACTGAGCTCCCCAGAGGCGCATCTCCCACCCTCTGCTTGGACTTAGCTTTCTCT	79566	Mm.290534	GO:0003674|GO:0005575|GO:0008150	SH3 binding domain protein 5 like	494.162	488.114	9.57318	8.33935	505.219	508.449	468.817	501.36	497.275	465.709	9.56245	9.5887	9.56839	8.34344	8.3512	8.3234
ASMM10P013428	0.000855423	0.00116769	2.87006	up	protein_coding	NM_001130163	CCDS49600.1	Oxr1	RefSeq	4176	chr15	+	41789514	41861047	NM_130885	chr15:41789558+41789618	TAAAAACAAAAACAAATGGTACTTTGTAATCGGAAGCGCTTCCCTCCCCTGGGGACCTAC	170719	Mm.254267	GO:0005634|GO:0005730|GO:0005730|GO:0005739|GO:0007628|GO:0016491|GO:0016998|GO:0043524|GO:0071447	oxidation resistance 1	215.787	168.332	8.34326	6.82218	233.652	211.578	202.13	150.505	150.776	203.716	8.4251	8.29259	8.3121	6.6526	6.6628	7.15113
ASMM10P000071	0.00126742	0.00167332	2.32488	up	protein_coding	NM_001252313	CCDS56781.1	Ncor1	RefSeq	8852	chr11	-	62316425	62438515		chr11:62339016-62340407	TTGGATCCTGCTGCTGCTTACCTGTTACAGAGACAGCTTTCACCAACCCCAGGATACCCA	20185	Mm.271814	GO:0000118|GO:0000122|GO:0000122|GO:0000122|GO:0000790|GO:0001012|GO:0001102|GO:0002361|GO:0003677|GO:0003682|GO:0003700|GO:0003714|GO:0003714|GO:0005515|GO:0005634|GO:0005634|GO:0005667|GO:0005737|GO:0005737|GO:0005876|GO:0006351|GO:0006355|GO:0006357|GO:0008284|GO:0010629|GO:0014067|GO:0016568|GO:0016580|GO:0017053|GO:0017053|GO:0019904|GO:0019904|GO:0021794|GO:0030331|GO:0031065|GO:0032922|GO:…	nuclear receptor co-repressor 1	32.0587	29.6426	5.54556	4.32841	29.6213	33.3594	33.1953	26.5728	26.7182	35.6368	5.43132	5.61886	5.58651	4.18136	4.19795	4.6059
ASMM10P006442	6.86073e-06	1.8863e-05	5.72039	up	protein_coding	NM_001271725		Trim2	RefSeq	7108	chr3	-	84160438	84270783		chr3:84210305-84270633	TGGAACCCAGCAGCGTGCAGGGTCGAGGACAGCCGGCCCCCCATGTCAGTGGTCTAGGAT	80890	Mm.44876	GO:0004842|GO:0005515|GO:0005622|GO:0005737|GO:0005737|GO:0008270|GO:0016567|GO:0016874|GO:0017022|GO:0043523|GO:0043523|GO:0046872	tripartite motif-containing 2	95.7486	36.3941	7.13961	4.6235	99.4394	101.756	86.0504	39.323	35.5321	34.3271	7.17574	7.22687	7.01624	4.72571	4.59424	4.55055
ASMM10P004321	9.9572e-05	0.000172496	2.13848	up	protein_coding	NM_001037754	CCDS25723.1	Baiap2	RefSeq	3066	chr11	+	119943091	120002618		chr11:119996752+119997008	ATTTGTGGGGTCTCAAAGCAAGCTGAGCGACTCGTACTCCAACACACTCCCCGTGCGCAA	108100	Mm.197534	GO:0005515|GO:0005634|GO:0005737|GO:0005829|GO:0005856|GO:0005886|GO:0007165|GO:0007266|GO:0008093|GO:0008360|GO:0009617|GO:0015629|GO:0016020|GO:0016358|GO:0017124|GO:0030054|GO:0032956|GO:0042802|GO:0042995|GO:0043005|GO:0046847|GO:0048167|GO:0051017|GO:0051017|GO:0051764|GO:0070064	brain-specific angiogenesis inhibitor 1-associated protein 2	78.6029	78.6946	6.8514	5.75481	84.8509	74.9396	76.0183	83.2046	81.2908	71.5884	6.94098	6.77922	6.834	5.81518	5.79808	5.65116
ASMM10P045733	9.728e-08	9.16e-07	6.09621	up	protein_coding	NM_001033795	CCDS41158.1	Zcchc16	RefSeq	3634	chrX	+	144688906	145122410		chrX:145122280+145122410	CCCCTCTCCATTACTGGGATTGTATGAGAAACTTTATCAAGTAGAGTTATTTAAATGTTG	619287	Mm.387961	GO:0003674|GO:0003676|GO:0005575|GO:0008150|GO:0008270|GO:0046872	zinc finger, CCHC domain containing 16	148.721	53.1519	7.79125	5.18334	153.651	145.875	146.638	52.6267	53.3454	53.4837	7.81106	7.75128	7.81142	5.14374	5.18817	5.21812
ASMM10P005234	3.5113e-06	1.1141e-05	4.71066	up	protein_coding	NM_001161737	CCDS49189.1	Siva1	RefSeq	587	chr12	+	112644827	112649152		chr12:112645089+112647824	GAGGTCTTCGGCCTTCCCAGGACAGCGCCCATCGCTTGTTCATCGTGCATGAGATCTGTG	30954	Mm.289812	GO:0001618|GO:0005164|GO:0005175|GO:0005175|GO:0005634|GO:0005654|GO:0005737|GO:0005739|GO:0006915|GO:0006924|GO:0008270|GO:0032088|GO:0046872|GO:0097191|GO:1901030	SIVA1, apoptosis-inducing factor	207.661	96.2808	8.28141	6.04548	227.717	209.72	185.545	95.4895	97.0405	96.3125	8.38476	8.27925	8.18022	6.01283	6.04629	6.07733
ASMM10P005954	4.0155e-07	2.308e-06	8.75177	up	protein_coding	NM_001198860		Ctbp1	RefSeq	2495	chr5	-	33247722	33275004	NM_001198861	chr5:33267016-33269441	ATGGTCGTGGAAACCCCGCCCCAATTAAGCAATGTCAGGCGTCCGACCTCCCATCATGAA	13016	Mm.7286	GO:0000122|GO:0000122|GO:0001106|GO:0003700|GO:0005515|GO:0005634|GO:0005634|GO:0005667|GO:0005737|GO:0005829|GO:0006351|GO:0006355|GO:0007030|GO:0008134|GO:0008134|GO:0008152|GO:0016491|GO:0016616|GO:0017053|GO:0017053|GO:0019904|GO:0030154|GO:0031065|GO:0034401|GO:0035067|GO:0042803|GO:0045892|GO:0048037|GO:0050872|GO:0051287|GO:0051726|GO:0055114|GO:0070491|GO:0090241	C-terminal binding protein 1	361.179	91.9823	9.11057	5.98099	355.301	359.465	368.77	93.4717	93.7249	88.7503	9.04024	9.08618	9.20528	5.98014	6.00017	5.96267
ASMM10P006860	2.96141e-06	9.774e-06	7.37287	up	protein_coding	NM_009329	CCDS24648.1	Zfp354a	RefSeq	4029	chr11	+	51059256	51072799		chr11:51059407+51060071	AGGAGGGAAGATCCTCCCTCATCTTCACCCATCTTTGGAAGAAGAACCTTCAGAAAGAAG	21408	Mm.4792	GO:0000122|GO:0003676|GO:0003677|GO:0003700|GO:0005622|GO:0005634|GO:0005730|GO:0006351|GO:0006355|GO:0007275|GO:0007576|GO:0046872	zinc finger protein 354A	62.5221	17.9134	6.52265	3.64043	62.9391	61.5259	63.1011	17.3505	19.6917	16.6981	6.51636	6.49034	6.56126	3.59487	3.78447	3.54194
ASMM10P054554	5.75202e-05	0.000108183	4.362	up	protein_coding	NM_153412	CCDS28202.1	Phldb2	RefSeq	5496	chr16	-	45746230	45844378		chr16:45774957-45775003	GATGCTGCTGTCACTGAGCCTGCCTTGGCTGTGCCGGTGAGCCAGCCCCAGAGTTCAGAG	208177	Mm.211477	GO:0003674|GO:0005737|GO:0005886|GO:0008150|GO:0016020|GO:0045111	pleckstrin homology-like domain, family B, member 2	58.0818	28.262	6.39631	4.27132	62.5269	62.539	49.1795	27.0966	28.2106	29.4787	6.50608	6.51281	6.17004	4.20619	4.27577	4.332
ASMM10P006165	0.000617182	0.000868925	2.03748	up	protein_coding	NM_001252463	CCDS28484.1	Mlst8	RefSeq	3366	chr17	-	24473549	24479078		chr17:24478434-24479011	GTGTGTTAAGTGCAGGTCTCATTTTTTTTCTCCAGCCATCAAACAATGAATACCACCCCA	56716	Mm.289516	GO:0005737|GO:0005829|GO:0030838|GO:0031931|GO:0031932|GO:0032008|GO:0032314|GO:0032956|GO:0050731	MTOR associated protein, LST8 homolog (S. cerevisiae)	42.2546	44.2153	5.93515	4.90837	46.6844	42.5549	37.5245	47.6371	41.3168	43.6919	6.07432	5.96195	5.76919	5.00154	4.80819	4.91537
ASMM10P007623	2.92816e-05	6.15e-05	2.37794	up	protein_coding	NM_020517	CCDS38491.1	Lenep	RefSeq	668	chr3	-	89401895	89402650		chr3:89402263-89402399	CATCCCTCAGCCCTAAGACTCCTGGAGCCAGCTGGCCTTCACCAAGGATGGGTCACAAAG	57275	Mm.482283	GO:0003674|GO:0005737|GO:0008150	lens epithelial protein	222.258	208.863	8.38876	7.13905	239.048	221.948	205.778	206.817	203.692	216.078	8.4619	8.369	8.33538	7.09661	7.09113	7.22942
ASMM10P041956	1.74023e-06	6.507e-06	2.87533	up	protein_coding	NM_008615	CCDS23383.1	Me1	RefSeq	3257	chr9	-	86581362	86695914		chr9:86695686-86695914	CGCCGCCGACACACCCACCAGCGCGGCTACCTGCTGACGCGGGACCCGCATCTCAACAAG	17436	Mm.148155	GO:0004470|GO:0004470|GO:0004471|GO:0004473|GO:0004473|GO:0004473|GO:0005515|GO:0005737|GO:0005739|GO:0005829|GO:0006108|GO:0006108|GO:0009725|GO:0016491|GO:0016616|GO:0030145|GO:0046872|GO:0050661|GO:0051262|GO:0051287|GO:0055114	malic enzyme 1, NADP(+)-dependent, cytosolic	74.8413	55.9295	6.78196	5.25823	75.5376	78.0308	70.9555	57.6364	54.9332	55.2189	6.7671	6.84415	6.73462	5.27753	5.23086	5.2663
ASMM10P043477	2.44603e-06	8.45e-06	3.05071	up	protein_coding	NM_001199568		Xylb	RefSeq	3908	chr9	+	119357380	119393797		chr9:119370318+119370378	GCTGGGGATCCTTTGATCAGGGGTTCTCCTGTCTCCACCTCCCAAGAGTTAGAATTGCAG	102448	Mm.219497	GO:0000166|GO:0004856|GO:0005524|GO:0005575|GO:0005975|GO:0005997|GO:0016301|GO:0016310|GO:0016740|GO:0016773|GO:0042732	xylulokinase homolog (H. influenzae)	377.211	284.765	9.17817	7.56903	387.69	394.595	349.349	293.104	295.745	265.447	9.18442	9.22764	9.12247	7.58521	7.60543	7.51645
ASMM10P008558	2.86905e-05	6.0553e-05	5.64515	up	protein_coding	NM_030675	CCDS39002.1	Krit1	RefSeq	6105	chr5	+	3803164	3844515		chr5:3803488+3806464	GCCCGCCCGGCAATGGGAAATCCAGAAAACATCGAAGATGCTTACGTTGCAGTTATTCGT	79264	Mm.32368	GO:0001525|GO:0001937|GO:0005083|GO:0005515|GO:0005546|GO:0005737|GO:0005856|GO:0005874|GO:0005886|GO:0005911|GO:0008017|GO:0010596|GO:0016020|GO:0016525|GO:0016525|GO:0030054|GO:0032092|GO:0032403|GO:0043234|GO:0045454|GO:0045454|GO:0050790|GO:2000114|GO:2000114|GO:2000352	KRIT1, ankyrin repeat containing	40.2223	14.8093	5.8692	3.37219	41.5785	41.2744	37.8139	17.0803	12.8655	14.4821	5.90356	5.92045	5.78358	3.57328	3.1988	3.34448
ASMM10P033894	0.026266	0.0290829	2.81101	up	protein_coding	NM_024470		Klra23	RefSeq	942	chr6	-	130291160	130308361	ENSMUST00000125813, NM_010646, NR_033451	chr6:130304265-130304332	TAGCTCTCGGGATCCTCATTTCCCTTCGACTGGTAATTGTCTCAGTGCTTGTGACAAACA	79410	Mm.482592	GO:0005886	killer cell lectin-like receptor subfamily A, member 23	25.3965	20.1661	5.18573	3.69464	30.198	26.0259	19.9657	16.4818	12.1196	31.8968	5.45707	5.26447	4.83564	3.51919	3.1198	4.44493
ASMM10P039845	1.3509e-07	1.126e-06	16.747	up	protein_coding	NM_029646	CCDS52670.1	Il34	RefSeq	1838	chr8	-	110741828	110805903		chr8:110746831-110746935	GCCTCCCCAGCCCATGGGCCAGATCATTTGACACCAGCTGGGAGCTTCTGATGATGAAAG	76527	Mm.77697	GO:0001934|GO:0001934|GO:0005125|GO:0005157|GO:0005157|GO:0005576|GO:0005615|GO:0005615|GO:0006954|GO:0008083|GO:0008284|GO:0008284|GO:0045087	interleukin 34	332.976	44.6587	8.98956	4.92373	322.689	343.064	333.175	46.1279	44.5765	43.2718	8.89711	9.01896	9.05262	4.95365	4.91775	4.89981
ASMM10P019790	2.46427e-06	8.481e-06	2.82013	up	protein_coding	NM_025741	CCDS29741.1	Trpd52l3	RefSeq	2231	chr19	+	30003789	30006020		chr19:30005959+30006020	ATCCCAGCCCTCCACTGAGTCCCAAAGGCCACGTTTTTGCTTGGATTAAAAGAATGTATA	66745	Mm.158128	GO:0003674|GO:0005575|GO:0008150	tumor protein D52-like 3	632.222	520.154	9.91981	8.42405	644.708	668.899	583.061	549.487	519.856	491.12	9.90682	9.97969	9.87293	8.46606	8.40635	8.39973
ASMM10P017105	4.2017e-07	2.377e-06	2.284	up	protein_coding	NM_138582	CCDS28672.1	Vwa7	RefSeq	4313	chr17	+	35016578	35026741		chr17:35021513+35021573	GCCCTGTTGCACACCCCTCCCCTCTCTGACATCTTTGTCTTCACTGATGCCTCACCCAAG	27762	Mm.56895	GO:0005576	von Willebrand factor A domain containing 7	3997.76	4541.72	12.655	11.4635	4118.64	4041.42	3833.22	4757.11	4560.13	4307.93	12.6289	12.6553	12.6808	11.4881	11.4518	11.4505
ASMM10P054885	1.75577e-06	6.554e-06	3.37456	up	protein_coding	NM_001253843	CCDS57135.1	Prpf19	RefSeq	6218	chr19	+	10895230	10909559		chr19:10898958+10899018	TCACAGTGGCCTACCCTCTCCCAGGATGCAGTCATGCTGCACAGCTTCACTCTTCGCCAG	28000	Mm.491104	GO:0000151|GO:0000209|GO:0000245|GO:0000398|GO:0000974|GO:0001833|GO:0003677|GO:0004842|GO:0005515|GO:0005634|GO:0005634|GO:0005634|GO:0005681|GO:0005681|GO:0005737|GO:0005737|GO:0005811|GO:0005856|GO:0006281|GO:0006397|GO:0006974|GO:0008380|GO:0008610|GO:0016567|GO:0016607|GO:0034450|GO:0042802|GO:0045665|GO:0045666|GO:0048026|GO:0048711|GO:0071013	PRP19/PSO4 pre-mRNA processing factor 19 homolog (S. cerevisiae)	221.425	145.513	8.38175	6.62705	231.913	226.257	206.107	143.025	153.161	140.354	8.41494	8.39309	8.33721	6.57677	6.69095	6.61342
ASMM10P006399	2.62563e-06	8.862e-06	2.50505	up	protein_coding	NM_001271510		Lsp1	RefSeq	1725	chr7	+	142460811	142494868		chr7:142490660+142494240	TAGACCATGTTTGCATCCTGACTCCGGCCGGATGCCACTCCCAGCCCTGACCAAGAAATT	16985	Mm.234003	GO:0003779|GO:0004871|GO:0005886|GO:0006915|GO:0006935|GO:0006952|GO:0007010|GO:0007165|GO:0016020	lymphocyte specific 1	425.536	396.665	9.36287	8.03803	436.133	426.266	414.209	408.599	414.041	367.357	9.34519	9.34813	9.39528	8.04248	8.08763	7.98398
ASMM10P028795	1.3838e-05	3.3495e-05	6.8468	up	protein_coding	NM_009928	CCDS18159.1	Col15a1	RefSeq	5335	chr4	+	47208011	47313165		chr4:47280154+47280214	GGCTCTGGGGACGTCCGGCTGCTGAGTAAACCCACAATCTCAGGACCCACCTCTCCAAGT	12819	Mm.233547	GO:0005198|GO:0005576|GO:0005578|GO:0005581|GO:0005604|GO:0005615|GO:0007155|GO:0031012	collagen, type XV, alpha 1	55.4811	16.9123	6.33544	3.56	58.589	57.6993	50.1549	16.9025	18.5934	15.241	6.40784	6.39802	6.20044	3.55729	3.70825	3.41447
ASMM10P037733	8.25601e-06	2.1959e-05	3.00433	up	protein_coding	NM_001270543	CCDS57541.1	Scgb1b20	RefSeq	421	chr7	+	33373233	33374558	NM_001256073, NM_001270542	chr7:33373244+33373313	TTATCATGAAGCTTGCTGGTGCTGTGGTGATCCTCGGGGCTGCCTTGCTCCTCCTGACTT	545948	Mm.349644		secretoglobin, family 1B, member 20	209.789	154.731	8.30144	6.71439	223.646	209.972	195.749	160.76	162.251	141.181	8.35754	8.2816	8.26518	6.74959	6.77123	6.62235
ASMM10P001354	6.28422e-06	1.7647e-05	9.44157	up	protein_coding	NM_001205082	CCDS57383.1	Scarb1	RefSeq	2405	chr5	-	125277086	125341094		chr5:125277819-125283898	ACTGCGCAGCCAGGGTCCTGAAGACACTATAAGCCCCCCAAACCTGATAGCTTGGTCAGA	20778	Mm.282242	GO:0001530|GO:0001786|GO:0001875|GO:0001935|GO:0005737|GO:0005765|GO:0005886|GO:0005886|GO:0005887|GO:0005901|GO:0006702|GO:0006707|GO:0006707|GO:0006869|GO:0006898|GO:0006910|GO:0007155|GO:0008035|GO:0009986|GO:0010867|GO:0010886|GO:0010886|GO:0010899|GO:0015914|GO:0015920|GO:0016020|GO:0016021|GO:0030169|GO:0030169|GO:0030301|GO:0030301|GO:0031528|GO:0031663|GO:0032497|GO:0033344|GO:0034185|GO:…	scavenger receptor class B, member 1	204.129	47.8468	8.2592	5.02017	208.362	209.806	194.22	50.0525	52.449	41.0389	8.24492	8.28	8.25267	5.0793	5.16195	4.81926
ASMM10P002440	0.000493297	0.000711846	4.69208	up	protein_coding	NM_133991	CCDS29994.1	Ftsj1	RefSeq	3425	chrX	-	8238667	8252406	ENSMUST00000144953	chrX:8245606-8246335	CACTCATATGATACAGATTTCAACCAGTTGGATGGTCCCACCCGTGTTATTGTGCCCTTT	54632	Mm.327529	GO:0003674|GO:0005575|GO:0008150	FtsJ homolog 1 (E. coli)	46.5448	21.2327	6.07802	3.84779	48.949	48.9602	41.7251	19.507	27.3841	16.8069	6.1402	6.16679	5.92706	3.75763	4.23366	3.55207
ASMM10P048917	8.3359e-07	3.848e-06	2.99952	up	protein_coding	NM_010813	CCDS25037.1	Mnt	RefSeq	4601	chr11	+	74830923	74845725		chr11:74843276+74843441	TCACCATGCCCTCCTTTCCGGTCAGCACACTCAAGCTGGCTTGAGAATGAGGCCACTTAG	17428	Mm.3759	GO:0003677|GO:0003682|GO:0003700|GO:0005515|GO:0005634|GO:0006351|GO:0006355|GO:0007569|GO:0046983|GO:0051726|GO:2001234	max binding protein	185.533	136.312	8.12021	6.53548	195.326	185.63	175.643	140.136	140.933	127.868	8.15414	8.10866	8.09783	6.55074	6.56961	6.48608
ASMM10P006917	4.2151e-07	2.381e-06	6.50064	up	protein_coding	NM_009664	CCDS51539.1	Ambn	RefSeq	1860	chr5	+	88456010	88468529		chr5:88461736+88463271	AAGGGAACATGAAACCCAGCAGCCATCCTTGCAGCCTCACCAGCCAGGACTGAAACCCTT	11698	Mm.8437	GO:0005576|GO:0005578|GO:0007155|GO:0008083|GO:0008283|GO:0030021|GO:0030198|GO:0030345|GO:0031214|GO:0042475	ameloblastin	553.797	194.494	9.73694	7.03636	560.092	564.073	537.225	207.785	197.189	178.509	9.70239	9.74909	9.75933	7.10308	7.04229	6.96371
ASMM10P053500	0.00357412	0.00437792	5.02873	up	protein_coding	NM_173185	CCDS23300.1	Csnk1g1	RefSeq	7183	chr9	+	65909009	66045014		chr9:66019806+66019866	ATCATCAGAGCGCCGAGGAGAGTGGGAAATCCAGCCCAGCCGGCAGACCAATACCTCATA	214897	Mm.325816	GO:0000166|GO:0000287|GO:0001948|GO:0004672|GO:0004674|GO:0005524|GO:0005737|GO:0006468|GO:0016055|GO:0016301|GO:0016310|GO:0016740|GO:0016772|GO:0042277|GO:0046777|GO:0051219	casein kinase 1, gamma 1	39.7148	16.9868	5.84323	3.51304	34.8223	36.585	47.737	24.0454	17.7878	9.12712	5.65219	5.74933	6.12818	4.0394	3.65171	2.848
ASMM10P009213	5.30745e-06	1.5328e-05	2.1545	up	protein_coding	NM_172909	CCDS40174.1	Cd163l1	RefSeq	3454	chr7	+	140218266	140231145		chr7:140229049+140229744	ACTGCATTGTCTCCTTCCCTGACCCCTCCATCGGTTGCCGAGGTCTGGAAACTGTCGGAG	244233	Mm.19283	GO:0003674|GO:0005886|GO:0008150	CD163 molecule-like 1	671.165	732.337	10.0102	8.9029	704.548	660.788	648.158	779.309	724.644	693.058	10.0312	9.96884	10.0307	8.95683	8.87409	8.87777
ASMM10P008804	1.06844e-06	4.594e-06	3.21623	up	protein_coding	NM_144517	CCDS19294.1	Tbc1d19	RefSeq	2688	chr5	+	53809626	53904380		chr5:53830493+53832969	TTATAGTGAACTGAATGTGTTTCCTTTGCCAAGTCATCCTTCTGCACCCCCTGAGCATCT	67249	Mm.28823	GO:0003674|GO:0005575|GO:0008150	TBC1 domain family, member 19	163.071	111.209	7.93357	6.24819	164.576	165.115	159.522	118.225	110.353	105.049	7.90561	7.93907	7.95601	6.30949	6.22876	6.20634
ASMM10P046056	6.802e-08	7.23e-07	3.38188	up	protein_coding	NM_026977	CCDS15063.1	Cnppd1	RefSeq	2738	chr1	-	75135214	75142368		chr1:75142080-75142368	TCAAACTTCTAAGGGGCATAAAGATTCAACAGATTCCCTCCCACCTTGTTCACAGTTCTC	69171	Mm.28193	GO:0000079|GO:0003674|GO:0005575|GO:0008150|GO:0016020|GO:0016021|GO:0019901	cyclin Pas1/PHO80 domain containing 1	705.643	483.424	10.0825	8.32464	726.801	708.189	681.94	500.789	486.553	462.931	10.0748	10.0593	10.1133	8.34107	8.31976	8.31311
ASMM10P050724	1.6287e-07	1.267e-06	7.65506	up	protein_coding	NM_027828	CCDS25860.1	Fam110c	RefSeq	2684	chr12	+	31073967	31079940		chr12:31075234+31075322	ATCATAAAGTGGCTGTTTACCTGCAAGAAGGCCAAAGAAACCCCCAGCCAGAAATTACAG	104943	Mm.248938	GO:0005634|GO:0005737|GO:0005856|GO:0005874|GO:0005938|GO:0030335|GO:0043014|GO:0051897|GO:0060491	family with sequence similarity 110, member C	751.254	226.198	10.1877	7.25127	767.19	743.919	742.652	225.408	233.782	219.405	10.1672	10.1442	10.2516	7.21621	7.28086	7.25673
ASMM10P012972	9.93401e-06	2.5433e-05	3.61094	up	protein_coding	NM_001033274	CCDS27730.2	Brd1	RefSeq	5137	chr15	-	88687034	88734219		chr15:88700892-88700959	AAGAACACTGAAACCCAGCCAACTTCTCCTCAGCTAGGGACCAAAACCTTTTTGTCTGTA	223770	Mm.254438	GO:0005634|GO:0042393|GO:0043966|GO:0046872|GO:0070776	bromodomain containing 1	88.0788	52.7173	7.01847	5.1661	92.3478	91.0426	80.8459	56.5397	50.345	51.2673	7.0657	7.07139	6.91832	5.24787	5.09769	5.15274
ASMM10P053869	5.85682e-06	1.6623e-05	2.4986	up	protein_coding	NM_023064	CCDS48573.1	Tbata	RefSeq	1034	chr10	+	61175261	61180680	NM_001017433	chr10:61179273+61179333	CTGCCCCTCACCACCTCTTTCCAGCTCCTTCAAGCTCCTGGGGTCCAGCCCATGGATCTC	65971	Mm.30227	GO:0005515|GO:0005634|GO:0005737|GO:0005829|GO:0007275|GO:0007283|GO:0030154|GO:0048515	thymus, brain and testes associated	1345.12	1338.02	11.0781	9.75693	1439.76	1315.4	1280.2	1425.64	1334.12	1254.3	11.1218	11.0257	11.0866	9.81747	9.73557	9.71775
ASMM10P019765	1.24294e-06	5.094e-06	5.09835	up	protein_coding	NM_183179	CCDS29722.1	Kcnv2	RefSeq	5092	chr19	+	27322618	27337179		chr19:27324065+27324157	TCTTCTCCTTCTCTGCAGCTGTCTACTCGGTGGAGCACGACGTGCCTGGTACCAACTTCA	240595	Mm.269759	GO:0005216|GO:0005244|GO:0005249|GO:0005251|GO:0005267|GO:0005886|GO:0006810|GO:0006811|GO:0006813|GO:0008076|GO:0016020|GO:0016021|GO:0051260|GO:0055085	potassium channel, subfamily V, member 2	175.499	75.5245	8.04583	5.6958	182.068	175.205	169.225	80.6376	70.8511	75.0847	8.05726	8.0372	8.04303	5.76946	5.60086	5.71707
ASMM10P008264	1.18066e-05	2.9322e-05	3.2991	up	protein_coding	NM_028069	CCDS22006.1	Cdhr5	RefSeq	2143	chr7	-	141269084	141276786		chr7:141269972-141272100	ACTGCCCTCCACAGGAGCAGGCGAGCAGGGTGATGGCCAGAGATTTTCCACGGTGGACAT	72040	Mm.29080	GO:0005509|GO:0005886|GO:0005905|GO:0007155|GO:0007156|GO:0016020|GO:0016021	cadherin-related family member 5	75.0744	49.0435	6.78492	5.06284	75.1816	74.3766	75.6648	50.8096	45.3193	51.0016	6.75814	6.77123	6.82538	5.10079	4.94293	5.1448
ASMM10P050389	0.00360991	0.00441713	2.51404	up	protein_coding	NM_009243	CCDS26140.1	Serpina1a	RefSeq	1724	chr12	-	103853294	103863619	NM_001252569	chr12:103853411-103853866	TCATAGTATGTCTTGATATCTCCTCCAGCCATGCAAATAGGTTGTGGGTAGAGGACTGTG	20700	Mm.439692	GO:0002020|GO:0004866|GO:0004867|GO:0005515|GO:0005576|GO:0005615|GO:0006487|GO:0010951|GO:0030162|GO:0034097|GO:0042802|GO:0043434	serine (or cysteine) peptidase inhibitor, clade A, member 1A	38.8217	33.14	5.80874	4.47873	41.9637	40.3484	34.153	26.5523	31.0644	41.8033	5.91535	5.88611	5.62474	4.18007	4.40629	4.84982
ASMM10P037932	6.8603e-07	3.375e-06	3.88247	up	protein_coding	NM_028544	CCDS21256.1	Rasip1	RefSeq	3169	chr7	+	45627536	45639092		chr7:45637871+45638017	TTCATGGAGCAGCTTACGGACTGACTACCCCACCCTGACTCCAGCTCAGCTCCACCATCT	69903	Mm.181396	GO:0001525|GO:0001570|GO:0005515|GO:0005737|GO:0005794|GO:0007165|GO:0008284|GO:0010507|GO:0017016|GO:0032319|GO:0048471|GO:0048754	Ras interacting protein 1	588.085	348.499	9.8234	7.86642	585.316	621.06	557.879	349.961	357.748	337.79	9.7694	9.88333	9.81747	7.83914	7.88781	7.87232
ASMM10P052805	5.0606e-07	2.726e-06	19.6522	up	protein_coding	NM_001040611	CCDS57407.1	Peg10	RefSeq	6677	chr6	+	4747305	4760516		chr6:4755302+4755362	GAAAGCCTCCAAGAATTCGCCGCCGGGAAACTCCCCGGCCCCGCTGTAGGGGGACCTTCA	170676	Mm.320575	GO:0001890|GO:0003676|GO:0003677|GO:0005634|GO:0005737|GO:0006915|GO:0008270|GO:0030154|GO:0030512|GO:0046872	paternally expressed 10	312.265	35.9372	8.89922	4.6026	310.878	322.553	303.363	39.6958	34.8331	33.2825	8.85044	8.92741	8.91982	4.73678	4.56376	4.50727
ASMM10P008433	1.4573e-05	3.4924e-05	2.60662	up	protein_coding	NM_029427	CCDS49685.1	Pnpla5	RefSeq	1694	chr15	-	84112620	84123175		chr15:84112926-84113188	TGAACCACAGGTGGTTTCCTGGCATGGACTGAGAGCCCACCCTCTGCAGCTGTTCCTGGG	75772	Mm.159565	GO:0003674|GO:0005575|GO:0006629|GO:0008150|GO:0008152|GO:0016042|GO:0016787	patatin-like phospholipase domain containing 5	187.382	159.466	8.13928	6.7571	186.696	186.082	189.367	169.151	162.952	146.296	8.09459	8.11415	8.20912	6.81574	6.77922	6.67634
ASMM10P006094	0.000104854	0.000180655	3.30526	up	protein_coding	NM_001243123		Fam193a	RefSeq	5556	chr5	+	34369932	34486458		chr5:34410818+34419997	ACAGCGGTCTTGACCAGCCGCAGGGCCAAGATTTTCTCCTTCACTCATCTCTTGGGGGTT	231128	Mm.286885	GO:0003674|GO:0005737|GO:0005886|GO:0008150	family with sequence similarity 193, member A	74.3321	48.6282	6.76987	5.04511	79.8859	73.2593	69.8512	50.7015	53.5165	41.6666	6.85154	6.74879	6.70928	5.09694	5.19362	4.84476
ASMM10P008486	1.04698e-05	2.6573e-05	3.02527	up	protein_coding	NM_029770	CCDS23872.1	Unc5b	RefSeq	5867	chr10	-	60762594	60831581		chr10:60775140-60777184	ACTCTAAACGACCCTAAAAGCCACCCCCTGGAGACATCGGGAGATGTGGCACTGTACGCA	107449	Mm.290433	GO:0005042|GO:0005515|GO:0006915|GO:0007165|GO:0007275|GO:0007411|GO:0016020|GO:0016021|GO:0033564|GO:0038007|GO:2001240|GO:2001241	unc-5 homolog B (C. elegans)	65.6456	46.8754	6.5941	4.99703	62.0615	70.016	64.8592	46.1583	47.49	46.9779	6.49517	6.68109	6.60602	4.95439	5.01196	5.02474
ASMM10P005353	4.82413e-06	1.4197e-05	22.9847	up	protein_coding	NM_001163516	CCDS50889.1	Pex5l	RefSeq	2955	chr3	-	32949630	33143082		chr3:33015038-33142848	ATGTACCAGGGACACATGCAGCTGGTGAATGAGCAACAAGAGAGCAGACCCCTCCTGAGC	58869	Mm.151332	GO:0000268|GO:0005052|GO:0005052|GO:0005221|GO:0005515|GO:0005737|GO:0005778|GO:0005829|GO:0005829|GO:0016020|GO:0016558|GO:0016560|GO:0017071|GO:0017137|GO:0030425|GO:0031267|GO:0042391|GO:0042391|GO:0043949|GO:0045055|GO:0045185|GO:0048471|GO:0051286|GO:0051461	peroxisomal biogenesis factor 5-like	112.849	9.48396	7.3934	2.8708	121.02	107.053	110.474	11.3611	10.3746	6.71618	7.46179	7.30248	7.41593	3.02793	2.96528	2.61919
ASMM10P025712	9.35471e-05	0.000163683	4.50925	up	protein_coding	NM_029489	CCDS17285.2	Samd7	RefSeq	3201	chr3	+	30746292	30767174		chr3:30753140+30753224	AGTTTTGTGTTCCTTCCCAATTTGGATCCTCCGGTCTCCCAAATGCAAATATGCCAAACC	75953	Mm.308084	GO:0003674|GO:0005575|GO:0008150	sterile alpha motif domain containing 7	59.3108	28.3232	6.43781	4.26492	58.037	63.6186	56.2767	32.3074	23.5615	29.1008	6.39312	6.53866	6.38165	4.45895	4.02377	4.31204
ASMM10P016987	0.000415567	0.000608451	2.54693	up	protein_coding	NM_009593	CCDS28602.1	Abcg1	RefSeq	5821	chr17	+	31057693	31117981		chr17:31112987+31113047	TGTCAGCTTTGACACCATCCCAGCCTACCTGCAGTGGATGTCCTACATCTCCTATGTCAG	11307	Mm.15691	GO:0000166|GO:0005524|GO:0005548|GO:0005739|GO:0005768|GO:0005794|GO:0005886|GO:0006355|GO:0006810|GO:0006869|GO:0008203|GO:0009897|GO:0009897|GO:0010033|GO:0010745|GO:0010872|GO:0010875|GO:0010888|GO:0016020|GO:0016021|GO:0016887|GO:0017111|GO:0017127|GO:0019534|GO:0030301|GO:0032367|GO:0033344|GO:0033344|GO:0033700|GO:0033993|GO:0034041|GO:0034374|GO:0034375|GO:0034436|GO:0034437|GO:0042632|GO:…	ATP-binding cassette, sub-family G (WHITE), member 1	31.893	26.7577	5.53492	4.18616	30.1204	30.8437	34.7149	24.6477	24.5832	31.0421	5.45346	5.50237	5.64893	4.07141	4.08078	4.40629
ASMM10P025100	1.318e-07	1.106e-06	6.40345	up	protein_coding	NM_033596	CCDS51002.1	Hist2h4	RefSeq	348	chr3	-	96262969	96263317		chr3:96263041-96263311	ACACCGAGCACGCCAAGCGCAAGACCGTCACCGCTATGGATGTGGTGTACGCTCTCAAGC	97122	Mm.227295	GO:0005515|GO:0005575|GO:0008150	histone cluster 2, H4	597.671	212.274	9.84333	7.16448	614.376	594.412	584.225	223.392	215.276	198.154	9.83899	9.81505	9.87594	7.20806	7.17144	7.11393
ASMM10P054895	8.00446e-05	0.000143232	11.5797	up	protein_coding	NM_153417	CCDS29691.1	Trpm6	RefSeq	6520	chr19	+	18749982	18892511		chr19:18825765+18825826	TTCCTCATGCTGTTCACTTACACAGTGTTGGTGGAGATGCAGCCCCAACCCAGCGTGCAC	225997	Mm.215171	GO:0000166|GO:0004674|GO:0005216|GO:0005261|GO:0005262|GO:0005524|GO:0006468|GO:0006810|GO:0006811|GO:0006816|GO:0009636|GO:0016020|GO:0016021|GO:0016301|GO:0016310|GO:0016324|GO:0016740|GO:0016772|GO:0030001|GO:0031526|GO:0034220|GO:0046872|GO:0055085|GO:0070588	transient receptor potential cation channel, subfamily M, member 6	121.024	23.1584	7.49702	3.96349	124.4	114.817	123.854	26.8581	25.878	16.7391	7.50885	7.4044	7.5778	4.19285	4.15118	3.54646
ASMM10P019917	0.0180372	0.0203505	2.1748	up	protein_coding	NM_013806	CCDS29838.1	Abcc2	RefSeq	5389	chr19	+	43782307	43838218		chr19:43836717+43836778	TCTCCCAGTGCACGGTCATCACTATCGCACACAGGCTGCACACCATCATGGACAGTGACA	12780	Mm.39054	GO:0000166|GO:0005215|GO:0005515|GO:0005524|GO:0005887|GO:0006810|GO:0006855|GO:0015732|GO:0016020|GO:0016020|GO:0016021|GO:0016324|GO:0016324|GO:0016887|GO:0017111|GO:0019904|GO:0030644|GO:0042493|GO:0042626|GO:0043627|GO:0046581|GO:0055085|GO:0070327	ATP-binding cassette, sub-family C (CFTR/MRP), member 2	28.9145	27.4058	5.34763	4.22675	37.2272	18.6702	30.8462	30.8073	25.447	25.9629	5.74967	4.81545	5.47776	4.39386	4.12913	4.15725
ASMM10P020502	3.8453e-06	1.1906e-05	2.71438	up	protein_coding	NM_146941	CCDS15986.1	Olfr353	RefSeq	936	chr2	-	36889910	36890846		chr2:36890064-36890846	TCTGTGTTTTCTATGGAACACTCTTCAGTGTCTATCTGTTCCCTTCCTCTGGAGAGACCA	258943	Mm.377762	GO:0004871|GO:0004930|GO:0004984|GO:0005886|GO:0007165|GO:0007186|GO:0007608|GO:0016020|GO:0016021|GO:0050896	olfactory receptor 353	105.197	83.6417	7.28655	5.84593	103.6	112.088	99.9019	86.0929	83.6642	81.168	7.24211	7.3658	7.25176	5.86426	5.84034	5.83319
ASMM10P055701	0.000136566	0.000227693	2.36514	up	protein_coding	NM_026421	CCDS39183.1	Enoph1	RefSeq	1844	chr5	+	100039993	100068765	NR_027990	chr5:100067917+100067977	TACCTGCCGTCCACCTAGAGCCAGGTCTGAGGAAGAATTGCCGTCCCCTAGTGTCTAGCT	67870	Mm.11311	GO:0000287|GO:0005575|GO:0005634|GO:0005737|GO:0008152|GO:0008652|GO:0009086|GO:0016787|GO:0019509|GO:0043874|GO:0046872	enolase-phosphatase 1	82.3838	74.6225	6.92188	5.67996	76.6851	85.3334	85.1329	81.5397	72.0691	70.2589	6.78805	6.9737	7.00389	5.78809	5.62583	5.62595
ASMM10P007491	1.90539e-05	4.3179e-05	6.33902	up	protein_coding	NM_018790	CCDS37102.1	Arc	RefSeq	3059	chr15	-	74669080	74672570		chr15:74670270-74670564	TGGCCCCCAGCAGTGATTCATACCAGTGAAGAAGAGCAGAGCTCAGCTCCGTGACTCAGC	11838	Mm.491310	GO:0003779|GO:0005515|GO:0005737|GO:0005768|GO:0005856|GO:0005886|GO:0006897|GO:0007010|GO:0007275|GO:0007492|GO:0009952|GO:0015629|GO:0016020|GO:0016477|GO:0022604|GO:0030054|GO:0031410|GO:0042995|GO:0045202|GO:0045211	activity regulated cytoskeletal-associated protein	46.9571	15.3701	6.0927	3.42844	42.1852	48.2153	50.4709	17.0565	14.2036	14.8501	5.92436	6.14425	6.2095	3.57154	3.33456	3.37923
ASMM10P005396	9.782e-08	9.18e-07	5.03838	up	protein_coding	NM_001163709	CCDS51694.1	Bri3	RefSeq	847	chr5	+	144244436	144264573		chr5:144244619+144255809	ACAGGAAGCAGGGATCCCCACCAGCCACCCCCGGGTCTATAACATCCACAGTCGAACGGT	55950	Mm.38011	GO:0016020|GO:0016021	brain protein I3	863.179	404.036	10.3973	8.06439	902.761	869.128	817.649	408.953	421.45	381.705	10.4175	10.3873	10.3873	8.04353	8.11296	8.03669
ASMM10P049340	0.000970985	0.00131212	3.30537	up	protein_coding	NM_010517	CCDS25371.1	Igfbp4	RefSeq	2069	chr11	+	99041259	99052643		chr11:99041699+99041759	GGTGTACACCCCACGCTGTGGCTCAGGCATGCGCTGCTACCCTCCCCGGGGGGTGGAGAA	16010	Mm.233799	GO:0001558|GO:0005520|GO:0005576|GO:0005615|GO:0010906|GO:0019838|GO:0040008|GO:0043410|GO:0043568|GO:0044342	insulin-like growth factor binding protein 4	35.5537	23.0783	5.68849	3.96367	36.3271	37.638	32.696	25.383	26.4898	17.3621	5.7159	5.78756	5.562	4.11518	4.18466	3.59119
ASMM10P008372	0.000108037	0.00018575	3.44254	up	protein_coding	NM_028948	CCDS37857.2	Ccdc11	RefSeq	1876	chr18	+	74283099	74359984		chr18:74283271+74299111	GGTGATCATAAGAGCCAAGCCTCCCAAAGCTCAGAGAGCTGAGCAACATCTAAAAAGAAT	74453	Mm.182293	GO:0003674|GO:0005575|GO:0008150	coiled-coil domain containing 11	67.4446	42.7609	6.63153	4.84806	69.4483	69.5914	63.2941	42.706	48.6791	36.8975	6.65554	6.67311	6.56595	4.84016	5.04623	4.65778
ASMM10P006688	1.23557e-06	5.079e-06	7.27912	up	protein_coding	NM_008224	CCDS30218.1	Hcfc1	RefSeq	8093	chrX	-	73942794	73966315		chrX:73947465-73947841	GCTGTCATGGGCACTGGGGAGCCCATGGATACATCTGAAGCAGCAGCAGCAGTGACACAA	15161	Mm.439140	GO:0000122|GO:0000123|GO:0001205|GO:0003682|GO:0003713|GO:0003713|GO:0005515|GO:0005634|GO:0005634|GO:0005671|GO:0005737|GO:0005737|GO:0005739|GO:0006355|GO:0006366|GO:0007049|GO:0010628|GO:0016568|GO:0019046|GO:0042802|GO:0043025|GO:0043254|GO:0043981|GO:0043982|GO:0043984|GO:0043995|GO:0043996|GO:0045944|GO:0046972|GO:0048188|GO:0050821|GO:0070461|GO:0070688|GO:0071339	host cell factor C1	336.144	103.044	9.00584	6.14208	344.955	342.031	321.444	107.232	95.364	106.537	8.99861	9.012	9.00691	6.17593	6.02378	6.22652
ASMM10P001134	2.3129e-06	8.109e-06	5.37436	up	protein_coding	NM_175419	CCDS38310.1	Actr5	RefSeq	2381	chr2	+	158624912	158639211		chr2:158635426+158636007	GTCACCACAGTCCAGCCCGTGTTTAACTTGGCAGCGTATCATCAGCTGTCTGTTGGGACA	109275	Mm.27747	GO:0003674|GO:0005634|GO:0005737|GO:0006281|GO:0006302|GO:0006310|GO:0006351|GO:0006355|GO:0006974|GO:0031011|GO:0070914	ARP5 actin-related protein 5	51.4393	20.0856	6.22714	3.80104	52.2582	52.2711	49.7887	20.6714	18.3047	21.2807	6.23446	6.25737	6.18958	3.83586	3.68936	3.87791
ASMM10P033432	0.000348815	0.000520843	3.31534	up	protein_coding	NM_023160	CCDS20304.2	Cml1	RefSeq	1027	chr6	-	85910153	85915677		chr6:85910295-85910629	TATATTCTGGAGGTTAGCAGGTATTTGTACAATTCAATTAAAGTACTCCTTCCCTTCTGC	66116	Mm.13036	GO:0001702|GO:0005615|GO:0005743|GO:0005783|GO:0005794|GO:0007162|GO:0007275|GO:0007369|GO:0008080|GO:0016020|GO:0016021|GO:0016740|GO:0016746	camello-like 1	59.8775	39.3877	6.45312	4.72396	65.2315	58.2584	56.1425	40.3415	45.5219	32.2998	6.56801	6.41306	6.3783	4.75996	4.94886	4.46307
ASMM10P054282	4.90422e-05	9.4503e-05	3.15377	up	protein_coding	NM_010315	CCDS26840.1	Gng2	RefSeq	3826	chr14	-	19872558	19977249		chr14:19977123-19977172	CAGACAGACACACGACGCCTCTCGGTGGGCAACTCCTACTACGGCTGGGCTGGGCTGGGC	14702	Mm.41737	GO:0003924|GO:0004871|GO:0005834|GO:0005886|GO:0006184|GO:0007165|GO:0007186|GO:0007186|GO:0008283|GO:0016020	guanine nucleotide binding protein (G protein), gamma 2	32.9589	22.1099	5.58062	3.92355	33.1938	31.6664	34.0165	23.3925	23.4731	19.4641	5.58217	5.54226	5.61743	4.00197	4.01757	3.7511
ASMM10P024922	6.00881e-06	1.6972e-05	19.1939	up	protein_coding	NM_019445	CCDS48459.1	Fmn2	RefSeq	6461	chr1	+	174501824	174822729		chr1:174582003+174582063	CTATGTGGCCATCATCCAAGCTTCCTGAGGAAGAGCCCAGTCCCAAGGACGTTGATACAG	54418	Mm.330620	GO:0003779|GO:0005634|GO:0005730|GO:0005737|GO:0005829|GO:0005856|GO:0005884|GO:0005886|GO:0005938|GO:0006810|GO:0006950|GO:0006974|GO:0007275|GO:0015031|GO:0015629|GO:0016020|GO:0016192|GO:0030659|GO:0031410|GO:0040038|GO:0042177|GO:0043066|GO:0045010|GO:0046907|GO:0048477|GO:0051295|GO:0051758|GO:0070649|GO:0071456	formin 2	79.6888	7.01276	6.87074	2.60817	73.7477	81.2312	84.0875	7.77633	7.70257	5.55936	6.729	6.90125	6.98198	2.71173	2.72957	2.38321
ASMM10P000972	1.58491e-06	6.042e-06	4.34816	up	protein_coding	NM_019831	CCDS30315.1	Zmym3	RefSeq	5430	chrX	-	101404383	101420222		chrX:101418906-101420145	GTAAGGAAAGCAGCCCATACCCAGCCATGGACCCCAGTGATTTCCCCAGTCCATTTGACC	56364	Mm.23458	GO:0005634|GO:0007010|GO:0008270|GO:0022604|GO:0046872	zinc finger, MYM-type 3	130.448	65.1104	7.60412	5.48371	128.753	138.98	123.61	64.0312	66.7342	64.5658	7.55427	7.68408	7.57399	5.43187	5.51562	5.50363
ASMM10P000720	0.000228426	0.000356924	4.62439	up	protein_coding	NM_027318	CCDS39329.1	Znhit1	RefSeq	1032	chr5	-	136982200	136987882		chr5:136985000-136987488	GCGAGACAAGTTCGCTCCCAGGACCCTGGACAGCGGCGGGTGCTGGACAGGGCAGCCAGG	70103	Mm.273147	GO:0000122|GO:0003682|GO:0005634|GO:0031063|GO:0042129|GO:0042826|GO:0046872|GO:0070317	zinc finger, HIT domain containing 1	43.0186	19.5944	5.96033	3.75106	49.112	40.7541	39.1897	23.8827	18.3968	16.5036	6.14532	5.90037	5.83529	4.02999	3.69625	3.52695
ASMM10P048441	4.3028e-07	2.422e-06	3.08829	up	protein_coding	NM_207573	CCDS24617.1	Olfr1380	RefSeq	936	chr11	+	49563922	49564858	NM_146467, NM_146469, NM_207227, NM_207253	chr11:49564749+49564858	TTATACTATCATCACCCCCATGCTCAACCCTCTGATCTATACGCTGAGGAACAAGGATGT	404336	Mm.377945	GO:0004871|GO:0004930|GO:0004984|GO:0005886|GO:0007165|GO:0007186|GO:0007608|GO:0016020|GO:0016021|GO:0050896	olfactory receptor 1380	113.27	79.5739	7.39849	5.77168	117.645	112.765	109.399	82.7535	80.1743	75.7941	7.42155	7.37353	7.4004	5.80815	5.77694	5.72997
ASMM10P003334	3.75773e-05	7.5725e-05	7.64505	up	protein_coding	NM_001201415	CCDS57344.1	Apbb2	RefSeq	6602	chr5	-	66298724	66618817	NM_001201414	chr5:66391808-66400075	AGAGAATGAGGATTTGCACGCAGCCACAGTTAACCCAGACCCCAGTTTAAAAGAGTTTGA	11787	Mm.5159	GO:0001764|GO:0005515|GO:0005634|GO:0005737|GO:0006355|GO:0007050|GO:0007411|GO:0008134|GO:0030048|GO:0030198|GO:0030308|GO:0035035|GO:0043065|GO:0043066|GO:0050821	amyloid beta (A4) precursor protein-binding, family B, member 2	45.7271	12.1718	6.05628	3.12176	48.2344	41.6247	47.3222	14.9677	10.1689	11.379	6.12021	5.93478	6.11386	3.38586	2.94729	3.03212
ASMM10P055682	0.000256533	0.000396347	4.12784	up	protein_coding	NM_013698	CCDS19334.1	Txk	RefSeq	2247	chr5	-	72695977	72736505		chr5:72736418-72736476	CATGGACTCCCGGCTTCCTAACAGTGACAATGATCTCCTTTTCAGATAGCTCCTTCCAGT	22165	Mm.3264	GO:0000166|GO:0001012|GO:0001816|GO:0001865|GO:0002250|GO:0003677|GO:0004672|GO:0004713|GO:0004715|GO:0005524|GO:0005634|GO:0005737|GO:0005886|GO:0006351|GO:0006355|GO:0006357|GO:0006468|GO:0007202|GO:0016020|GO:0016301|GO:0016310|GO:0016740|GO:0016772|GO:0032609|GO:0032633|GO:0032729|GO:0046777|GO:0050852|GO:0060335	TXK tyrosine kinase	38.6717	19.4457	5.79711	3.75173	41.1494	42.7439	32.122	18.4754	17.3933	22.4686	5.88646	5.96831	5.53657	3.68386	3.61878	3.95255
ASMM10P037209	1.125e-08	2.43e-07	3.73537	up	protein_coding	NM_007501	CCDS24353.1	Neurod4	RefSeq	3376	chr10	-	130268151	130280240		chr10:130268165-130271412	TAAAAGAAATGGCTGTTTTCCCTCCCTTTTCCAGTAGCAATAAAGCTTTGAGTGTTATTA	11923	Mm.10695	GO:0001764|GO:0001764|GO:0003677|GO:0005634|GO:0006351|GO:0006355|GO:0007219|GO:0007275|GO:0007399|GO:0007405|GO:0010001|GO:0030154|GO:0035881|GO:0043010|GO:0045165|GO:0045597|GO:0045597|GO:0046983|GO:0048666	neurogenic differentiation 4	669.626	412.951	10.0063	8.10508	684.32	683.377	641.182	419.229	417.495	402.128	10.0025	10.0038	10.0128	8.08581	8.10209	8.12734
ASMM10P039579	0.00307864	0.00380621	3.09925	up	protein_coding	NM_001199593	CCDS57627.1	Pkn1	RefSeq	3325	chr8	-	83669761	83694061		chr8:83693973-83694061	TCTTAGACCAGACCTACGACCCAGATGGCAGCTGATCCCCCTTTGGATTCGGAGCTGGAG	320795	Mm.213000	GO:0000166|GO:0003682|GO:0004672|GO:0004672|GO:0004674|GO:0004697|GO:0005080|GO:0005515|GO:0005524|GO:0005634|GO:0005737|GO:0005737|GO:0005768|GO:0005886|GO:0006351|GO:0006355|GO:0006357|GO:0006468|GO:0006468|GO:0006972|GO:0007165|GO:0010631|GO:0016020|GO:0016023|GO:0016301|GO:0016310|GO:0016568|GO:0016740|GO:0016772|GO:0017049|GO:0030374|GO:0030496|GO:0032154|GO:0035402|GO:0035407|GO:0042393|GO:…	protein kinase N1	32.3162	21.8414	5.5323	3.90038	25.1037	29.0419	42.8029	23.2947	23.901	18.3284	5.20886	5.4206	5.96744	3.99651	4.04077	3.66387
ASMM10P004799	7.2569e-07	3.514e-06	4.02307	up	protein_coding	NM_009821	CCDS28339.1	Runx1	RefSeq	6945	chr16	-	92601465	92697328	NM_001111022	chr16:92613711-92668707	GAACCCCGAAATGCCAGGCAGATCCAGCCATCCCCACCGTGGTCCTATGACCAGTCCTAC	12394	Mm.4081	GO:0000975|GO:0001501|GO:0001701|GO:0001889|GO:0002318|GO:0003677|GO:0003677|GO:0003700|GO:0003700|GO:0005509|GO:0005515|GO:0005524|GO:0005604|GO:0005634|GO:0005634|GO:0006351|GO:0006355|GO:0007417|GO:0008134|GO:0009966|GO:0030097|GO:0030097|GO:0030099|GO:0030182|GO:0030853|GO:0030854|GO:0031069|GO:0032526|GO:0035162|GO:0042803|GO:0043231|GO:0045766|GO:0045893|GO:0045944|GO:0045944|GO:0046982|GO:…	runt related transcription factor 1	260.235	145.512	8.6376	6.6293	271.279	260.544	248.883	144.566	153.869	138.1	8.65986	8.61827	8.63467	6.59544	6.70021	6.59225
ASMM10P027999	3.5119e-07	2.127e-06	3.97623	up	protein_coding	NM_145833	CCDS18761.1	Lin28a	RefSeq	3480	chr4	-	134003329	134018816		chr4:134003343-134006243	TTCCTTCCCTTCTCTTCCCTGGGAAAATAAAGACTTATTGGTACTCCAGAGTTGGTACTG	83557	Mm.302567	GO:0000932|GO:0003676|GO:0003677|GO:0003723|GO:0003723|GO:0003729|GO:0005634|GO:0005730|GO:0005737|GO:0005737|GO:0006355|GO:0007281|GO:0007281|GO:0008270|GO:0010494|GO:0010586|GO:0010587|GO:0010587|GO:0019827|GO:0031047|GO:0031054|GO:0031054|GO:0031054|GO:0031123|GO:0031369|GO:0035198|GO:0045666|GO:0045686|GO:0045727|GO:0046872|GO:0048863|GO:0060964	lin-28 homolog A (C. elegans)	936.026	565.064	10.5288	8.53741	939.565	952.2	916.312	565.059	571.326	558.809	10.486	10.532	10.5684	8.5036	8.5364	8.57223
ASMM10P030956	1.0238e-07	9.43e-07	2.56563	up	protein_coding	NM_178622	CCDS39232.1	Suds3	RefSeq	2436	chr5	-	117091679	117115993		chr5:117092870-117092945	TCCTCCCTTGACCCCTTCTCTGGAGTGGTTTTTATTTTTGTTTTGTTTTCTTCTTAATAG	71954	Mm.34456	GO:0000122|GO:0004407|GO:0005515|GO:0005634|GO:0006351|GO:0006355|GO:0006915|GO:0016568|GO:0016575|GO:0016580|GO:0019899|GO:0042802|GO:0042803|GO:0042826|GO:0043065|GO:0045892	suppressor of defective silencing 3 homolog (S. cerevisiae)	584.18	529.145	9.80982	8.45051	608.447	597.434	546.661	550.418	529.725	507.292	9.82099	9.82285	9.78563	8.46916	8.43633	8.44604
ASMM10P055662	0.000122919	0.000207469	7.37105	up	protein_coding	NM_011716	CCDS19245.1	Wfs1	RefSeq	3564	chr5	-	36966103	36988982		chr5:36968432-36968486	TGTGTCCATGGTCATCTGCACGCTCAAGGTGTTCCAGGACAGCAAGGCCTGGGAGAACTT	22393	Mm.20916	GO:0001822|GO:0003091|GO:0005215|GO:0005516|GO:0005783|GO:0007601|GO:0007601|GO:0007605|GO:0016020|GO:0016021|GO:0030176|GO:0030433|GO:0030968|GO:0030968|GO:0031398|GO:0031625|GO:0032469|GO:0033613|GO:0034976|GO:0034976|GO:0042593|GO:0043069|GO:0043433|GO:0043524|GO:0045862|GO:0045927|GO:0048306|GO:0050821|GO:0050877|GO:0051117|GO:0051117|GO:0051247|GO:0051726|GO:0051928|GO:0055074|GO:0070845|GO:…	Wolfram syndrome 1 homolog (human)	30.4805	6.76211	5.46088	2.57901	34.3825	26.6323	30.4266	5.08431	5.27058	9.93143	5.63373	5.2936	5.45532	2.41232	2.40797	2.91675
ASMM10P015399	0.00346685	0.0042535	3.43527	up	protein_coding	NM_008338	CCDS28327.1	Ifngr2	RefSeq	2070	chr16	+	91547093	91564007		chr16:91555020+91555080	GGAGCCGTCACCTTCCAGCAATGACCCAAGACCAGTGGTCTACCAGGTGGAATATAGCTT	15980	Mm.249364	GO:0005783|GO:0005886	interferon gamma receptor 2	32.6034	19.9692	5.54676	3.76634	25.3083	29.6784	42.8235	23.6632	21.0794	15.165	5.2214	5.45057	5.96831	4.01819	3.87362	3.4072
ASMM10P029425	5.6699e-07	2.949e-06	3.27435	up	protein_coding	NM_146852	CCDS18559.1	Olfr1339	RefSeq	948	chr4	+	118734530	118735478		chr4:118735121+118735478	AATGACCGGATAGACTTTATCCTAGGCTTTATCCTTCTCCTGGTACCTCTTTCCTTCATC	258851	Mm.377719	GO:0004871|GO:0004930|GO:0004984|GO:0005886|GO:0007165|GO:0007186|GO:0007608|GO:0016020|GO:0016021|GO:0050896	olfactory receptor 1339	102.128	67.4385	7.2457	5.53449	102.382	104.448	99.554	67.0082	66.7146	68.5926	7.22643	7.26229	7.24838	5.49816	5.51543	5.58989
ASMM10P018695	0.00135617	0.00178046	2.1552	up	protein_coding	NM_001164168	CCDS50324.1	Pias2	RefSeq	4984	chr18	+	77065679	77155708	NM_001164170	chr18:77065847+77065907	TTTTGGGAACGCCGCCTTCCGTAGTCGGCCTCCTACCCAGAGACTTGGTTTGTAACCATG	17344	Mm.6370	GO:0003676|GO:0003677|GO:0005515|GO:0005634|GO:0005634|GO:0006351|GO:0006355|GO:0006357|GO:0008270|GO:0016604|GO:0016605|GO:0016874|GO:0016925|GO:0016925|GO:0019789|GO:0019789|GO:0019904|GO:0030331|GO:0030521|GO:0031625|GO:0035259|GO:0045667|GO:0045893|GO:0045893|GO:0045944|GO:0046872|GO:0050681|GO:0050775|GO:0060765|GO:0060766	protein inhibitor of activated STAT 2	42.0511	41.9027	5.92778	4.81995	47.9805	39.9764	38.1965	46.2047	43.5193	35.9842	6.11188	5.87301	5.79844	4.95693	4.88329	4.61963
ASMM10P035551	2.90708e-05	6.112e-05	6.73844	up	protein_coding	NM_001104644	CCDS52018.1	Vmn2r53	RefSeq	2421	chr7	-	12581469	12606544		chr7:12581922-12582446	TCTTTGTGGGATATGGTTGATTACCTCTCCACCATTCCCAGACAGGGATATGATCTCAGA	637908	Mm.469871	GO:0004871|GO:0004930|GO:0005886|GO:0007165|GO:0007186|GO:0016020|GO:0016021	vomeronasal 2, receptor 53	47.1807	14.5554	6.09973	3.34732	51.3221	44.7337	45.4863	13.6161	16.9377	13.1124	6.20876	6.03992	6.05051	3.25303	3.58096	3.20795
ASMM10P016942	3.87644e-05	7.7775e-05	3.34328	up	protein_coding	NM_001034871	CCDS50047.1	Clpsl2	RefSeq	444	chr17	+	28549486	28552618		chr17:28552461+28552618	TTGTCATTCTAAGGACCCCACATGTCCCCGCCGATGTCAAATGATATAGAGGATGACATA	328788	Mm.99400	GO:0003674|GO:0005575|GO:0005576|GO:0007586|GO:0008047|GO:0008150|GO:0016042	colipase-like 2	44.6434	28.4364	6.02123	4.27997	45.3921	40.9201	47.6179	30.5947	26.1812	28.5331	6.0308	5.90908	6.12382	4.38416	4.16806	4.28768
ASMM10P028808	1.9458e-07	1.429e-06	7.42795	up	protein_coding	NM_001145924	CCDS18167.1	Msantd3	RefSeq	1745	chr4	+	48540080	48561920		chr4:48540177+48540271	AACTCGTGCGGGCGACTGCCACATCCCCGGTGTGGGAAAATGCATTCTTTTGTTGTTGGC	66665	Mm.140749	GO:0005575|GO:0008150|GO:0042802	Myb/SANT-like DNA-binding domain containing 3	71.2122	20.3155	6.71066	3.81769	69.8379	70.6879	73.1106	20.1685	19.8395	20.9383	6.66223	6.69462	6.77513	3.80313	3.79359	3.85637
ASMM10P043407	1.16541e-06	4.895e-06	3.23197	up	protein_coding	NM_183103	CCDS23576.2	Prss46	RefSeq	1257	chr9	+	110844505	110856522		chr9:110844574+110844634	ACGGTCTTCTCTCCTCTCCACTTGCTTCTGCCAGACTTAATAGTCTGCCCTATATGGAAG	74306	Mm.87419	GO:0003674|GO:0003824|GO:0004252|GO:0005575|GO:0006508|GO:0008150|GO:0008233|GO:0008236|GO:0016020|GO:0016021|GO:0016787	protease, serine 46	686.772	493.432	10.0469	8.35453	692.501	685.418	682.397	507.902	496.68	475.716	10.0147	10.0085	10.1177	8.35955	8.34904	8.355
ASMM10P001348	3.83189e-05	7.6994e-05	2.34374	up	protein_coding	NM_010707		Lgals6	RefSeq	906	chr7	+	28834181	28841633	NM_010706	chr7:28834221+28834447	CTACAATCCGACTCTGCCCTACAAGAGACCCATCCCAGGTGGCCTCAGTGTCGGGATGTC	16857	Mm.210336	GO:0030246	lectin, galactose binding, soluble 6	67.6855	61.5519	6.62734	5.39853	73.5232	68.0646	61.4688	63.3383	60.7586	60.5588	6.72556	6.6405	6.51596	5.41724	5.37614	5.4022
ASMM10P047823	3.03774e-05	6.33e-05	3.95076	up	protein_coding	NM_172050	CCDS25618.1	Cd300e	RefSeq	1963	chr11	-	115051916	115062038		chr11:115052590-115053360	GAACAATCCTAAAGGATTTGGCTTCTGGTAGAGCATTTCAACTGCCAACTCTCCCAAGCA	217306	Mm.222667	GO:0003674|GO:0005575|GO:0005886|GO:0008150|GO:0016020|GO:0016021	CD300e antigen	58.1082	31.7415	6.40941	4.42728	61.203	58.85	54.2714	33.0307	34.1125	28.0812	6.47669	6.42591	6.32562	4.48788	4.53135	4.2626
ASMM10P048652	5.16663e-06	1.5012e-05	10.5601	up	protein_coding	ENSMUST00000108717	CCDS24805.1	Kcnj12	Ensembl	2463	chr11	+	61065803	61071131		chr11:61066890+61066950	GGCCTAGACAGAAACAGCATCCACCATTACAGCCCCAAGCCTCAGCTAAACAAGCCCATG	16515	Mm.4970	GO:0005242|GO:0005244|GO:0005886|GO:0006810|GO:0006811|GO:0006813|GO:0016020|GO:0016021|GO:0030165|GO:0030315|GO:0030425|GO:0031224|GO:0043025|GO:0051289	potassium inwardly-rectifying channel, subfamily J, member 12	135.642	28.0858	7.65948	4.25893	129.95	145.888	131.088	31.1945	24.9679	28.0951	7.56985	7.7515	7.65709	4.4119	4.10189	4.263
ASMM10P055512	1.113e-08	2.42e-07	3.80767	up	protein_coding	NM_134471	CCDS18531.1	Kif2c	RefSeq	2840	chr4	-	117159635	117182624		chr4:117160120-117160178	TGACTTCAAATAAAGATCTGTTTGATATCACACTAGCCTCTTCCCCTCCCCAGAAAACTT	73804	Mm.247651	GO:0000166|GO:0000775|GO:0000775|GO:0000776|GO:0003777|GO:0005524|GO:0005634|GO:0005694|GO:0005737|GO:0005856|GO:0005871|GO:0005874|GO:0007018|GO:0007019|GO:0007049|GO:0007059|GO:0007067|GO:0008017|GO:0015630|GO:0030951|GO:0035371|GO:0051010|GO:0051301|GO:0051983	kinesin family member 2C	3061.03	2010.31	12.2604	10.3315	3152.7	3169.36	2861.04	2076.61	2016.74	1937.57	12.2588	12.2811	12.2412	10.341	10.3232	10.3302
ASMM10P000944	3.83292e-05	7.6996e-05	6.48451	up	protein_coding	NM_001159598	CCDS50042.1	Axin1	RefSeq	3671	chr17	+	26138685	26195811		chr17:26190199+26193938	TTGGAAGAAGAAGAAAAGAGAGCAAACAAACTGCCCTCCAAGCAGAGGACAAAATCACAA	12005	Mm.23684	GO:0000209|GO:0001701|GO:0001701|GO:0001743|GO:0001932|GO:0001934|GO:0001934|GO:0002039|GO:0004871|GO:0005096|GO:0005102|GO:0005515|GO:0005622|GO:0005634|GO:0005737|GO:0005737|GO:0005794|GO:0005881|GO:0005886|GO:0005886|GO:0005938|GO:0006913|GO:0006915|GO:0007257|GO:0007275|GO:0007368|GO:0007605|GO:0007628|GO:0008013|GO:0008013|GO:0008013|GO:0008022|GO:0008022|GO:0008219|GO:0009950|GO:0009950|GO:…	axin 1	74.5564	24.7961	6.77532	4.07833	77.8752	73.5736	72.2204	26.2517	27.8519	20.2847	6.81265	6.75518	6.75814	4.16228	4.25836	3.81434
ASMM10P021435	6.1206e-05	0.000113789	2.15066	up	protein_coding	NM_178260	CCDS48362.1	Kiss1	RefSeq	496	chr1	+	133327211	133329722		chr1:133327249+133327340	ATGATCTCAATGGCTTCTTGGCAGCTGCTGCTTCTCCTCTGTGTCGCCACCTATGGGGAG	280287	Mm.458301	GO:0001664|GO:0005515|GO:0005615|GO:0005737|GO:0007186|GO:0007204|GO:0008285|GO:0008285|GO:0016324|GO:0030336|GO:0031773|GO:0033686|GO:0043005|GO:0043025|GO:0043410|GO:0050806|GO:0051482|GO:0060112|GO:0060124	KiSS-1 metastasis-suppressor	38.1305	37.7739	5.78642	4.68164	40.321	39.0014	35.0692	38.0114	37.1506	38.1596	5.85957	5.83411	5.66558	4.6772	4.65755	4.71016
ASMM10P016199	0.00137559	0.00180362	2.40273	up	protein_coding	NM_001013767	CCDS50121.1	Capn11	RefSeq	2575	chr17	-	45630203	45659309		chr17:45630327-45630611	AAATGAGGTGGATTCTCCGCCAGTTTTTCTCTGGCGAAGGCAATCTTCAGCTTAAGTGTT	268958	Mm.426026	GO:0001669|GO:0004198|GO:0005509|GO:0005622|GO:0006508|GO:0008233|GO:0008234|GO:0016787|GO:0031410|GO:0046872	calpain 11	45.3469	40.6227	6.0394	4.77472	51.4049	44.2249	40.4109	47.0631	34.2996	40.5053	6.21056	6.02116	5.88646	4.98501	4.53987	4.79928
ASMM10P008668	3.17297e-05	6.5651e-05	4.32113	up	protein_coding	NM_133191	CCDS22009.1	Eps8l2	RefSeq	3079	chr7	+	141339001	141363016		chr7:141357305+141357542	ACTTCCTCTTCGGGCCTCTGGATCTGATCATCAACACATGTGGCAGCCCCGACATAGCAC	98845	Mm.27451	GO:0001726|GO:0005737|GO:0005886|GO:0016601|GO:0051015	EPS8-like 2	53.0208	26.2385	6.27229	4.16088	55.1545	51.9131	51.9947	25.2929	23.5045	29.9181	6.31241	6.2471	6.25737	4.10967	4.01978	4.3532
ASMM10P053187	5.391e-08	6.29e-07	3.63015	up	protein_coding	NM_001017985	CCDS57568.1	C2cd3	RefSeq	7813	chr7	+	100372232	100470159		chr7:100455348+100455408	AGTGACTCTTCTGAAAGCTTTGAGACGTTTCCTCTACACCTACCCTCCCAAAGCAAAAGA	277939	Mm.276374	GO:0001701|GO:0001947|GO:0003674|GO:0005737|GO:0005813|GO:0005814|GO:0005856|GO:0005929|GO:0005932|GO:0007389|GO:0007420|GO:0008589|GO:0008589|GO:0016485|GO:0021915|GO:0021997|GO:0030030|GO:0030162|GO:0030326|GO:0035058|GO:0036064|GO:0042384|GO:0042733|GO:0042995	C2 calcium-dependent domain containing 3	242.473	149.189	8.52448	6.66445	247.437	245.093	234.89	150.569	148.487	148.512	8.5135	8.52772	8.53221	6.65291	6.64213	6.6983
ASMM10P046198	4.09967e-05	8.1398e-05	2.96934	up	protein_coding	NM_146861	CCDS24302.1	Olfr9	RefSeq	939	chr10	+	128989913	128990852		chr10:128990735+128990852	ACTTTGGTCTACACAGTTGTCACCCCCATGTGCAACCCTTTTGTTTATAGTCTGCGAAAC	18373	Mm.377111	GO:0004871|GO:0004930|GO:0004984|GO:0005886|GO:0007165|GO:0007186|GO:0007608|GO:0016020|GO:0016021|GO:0050896	olfactory receptor 9	35.1595	25.0877	5.67378	4.10364	35.6064	37.1286	32.7436	23.7088	26.83	24.7242	5.68422	5.77211	5.56502	4.01978	4.20409	4.08706
ASMM10P006194	7.87818e-06	2.1125e-05	2.46045	up	protein_coding	NM_001252541	CCDS57157.1	Ndor1	RefSeq	4556	chr2	-	25244812	25255414		chr2:25249954-25251720	CATATGCCAACTTGCCCTCCAAGTTCATCTTTCAGTTTCTTCAGGAGGTCCCCAGCATAG	78797	Mm.40020	GO:0003958|GO:0005506|GO:0005634|GO:0005737|GO:0005829|GO:0005829|GO:0008219|GO:0010181|GO:0016491|GO:0016491|GO:0016709|GO:0036245|GO:0045111|GO:0050660|GO:0050661|GO:0055114	NADPH dependent diflavin oxidoreductase 1	83.891	73.0921	6.94823	5.64931	82.6283	87.7383	81.3065	72.2945	76.8108	70.1711	6.90728	7.00754	6.92987	5.61236	5.71286	5.6227
ASMM10P009440	1.4017e-05	3.3849e-05	9.73743	up	protein_coding	NM_177664	CCDS17795.1	D3Bwg0562e	RefSeq	5690	chr3	-	117319145	117360876		chr3:117326721-117328190	TGTTCAGGATCTGACCTTACAGTCATCAACAGTGGCAGAAAGTCATTCCCATCCCAACAT	229791	Mm.140138	GO:0003824|GO:0005515|GO:0005887|GO:0007409|GO:0008195|GO:0009897|GO:0016020|GO:0016021|GO:0016787|GO:0042577|GO:0046839|GO:0048839	DNA segment, Chr 3, Brigham & Women's Genetics 0562 expressed	39.7143	6.24948	5.84343	2.55989	38.5667	34.6135	45.9627	6.08484	5.61141	7.05219	5.7941	5.67087	6.06533	2.55279	2.46896	2.65793
ASMM10P005045	1.41851e-06	5.606e-06	2.9308	up	protein_coding	NM_001145921	CCDS49489.1	Arhgef40	RefSeq	5499	chr14	+	51984832	52006247	uc007tnq.2	chr14:52004887+52004988	GAGAGGCATCAAGAGTCATTCCCGAGCCCTGAGTGACCCCACCACGCCTCTGTGAGCTAG	268739	Mm.9239	GO:0003674|GO:0005085|GO:0005089|GO:0005575|GO:0005737|GO:0008150|GO:0035023	Rho guanine nucleotide exchange factor (GEF) 40	266.249	205.601	8.67036	7.11906	272.964	279.269	246.516	207.037	208.249	201.516	8.66697	8.72805	8.61606	7.09747	7.12515	7.13458
ASMM10P054085	7.2941e-06	1.9727e-05	4.06194	up	protein_coding	NM_001164370	CCDS49070.1	Mipol1	RefSeq	1454	chr12	+	57230424	57457241		chr12:57457159+57457219	GGCAGCCAACGAAAAGGTTCAGAAGTAAGTAACCGATCCAGCCCTGACCCTAAAGGCATG	73490	Mm.268180	GO:0003674|GO:0005634|GO:0008150	mirror-image polydactyly gene 1 homolog (human)	149.237	79.867	7.79799	5.77582	155.702	145.029	146.981	82.2956	85.3117	71.9937	7.83145	7.74544	7.81707	5.80056	5.8683	5.6586
ASMM10P039397	1.07307e-05	2.7109e-05	11.2679	up	protein_coding	NM_031877	CCDS23801.1	Wasf1	RefSeq	2572	chr10	+	40883533	40938569		chr10:40883549+40883609	TCGGGCAATACCACAGAGCCTCAGGACAGGGGGAAGCGCCGTCCTCTTGCCCACGGACGG	83767	Mm.41353	GO:0003779|GO:0005515|GO:0005737|GO:0005739|GO:0005741|GO:0005856|GO:0030027|GO:0030036|GO:0072673	WAS protein family, member 1	76.1686	14.1886	6.80722	3.31307	73.1682	77.157	78.1806	16.0132	14.634	11.9186	6.7193	6.82643	6.87592	3.47705	3.38151	3.08067
ASMM10P000587	2.4081e-06	8.351e-06	2.09411	up	protein_coding	NM_026651	CCDS18506.1	Pomgnt1	RefSeq	2736	chr4	+	116150517	116159844		chr4:116153673+116153841	CGAAAAGGAGGTCCTGTACTTGGCGAGAAACATTCTAAATCTCCTGCCCTCTCCTCCTGG	68273	Mm.196045	GO:0000139|GO:0005794|GO:0006486|GO:0006493|GO:0006493|GO:0008375|GO:0016020|GO:0016021|GO:0016740|GO:0016757|GO:0047223	protein O-linked mannose beta 1,2-N-acetylglucosaminyltransferase	712.488	800.393	10.0974	9.03102	754.284	726.489	656.692	828.504	810.319	762.354	10.1361	10.1033	10.0527	9.04765	9.03658	9.00881
ASMM10P053503	2.88892e-05	6.0863e-05	2.61985	up	protein_coding	NM_177583	CCDS23307.1	Aph1b	RefSeq	4558	chr9	-	66775486	66795423	ENSMUST00000168309	chr9:66795354-66795412	CCCTCGGGCCCCCGCGACTGGCTCCCGAGGTCGTCATGACGGCTGCGGTGTTCTTTGGTT	208117	Mm.41291	GO:0004175|GO:0007219|GO:0016020|GO:0016021|GO:0016485|GO:0030133|GO:0043085	anterior pharynx defective 1b homolog (C. elegans)	70.7518	58.1797	6.70221	5.31272	69.9912	73.4411	68.823	55.0729	62.5261	56.9403	6.66542	6.75147	6.68973	5.2107	5.41877	5.3087
ASMM10P033779	7.783e-08	7.86e-07	3.59738	up	protein_coding	NM_013488	CCDS20535.1	Cd4	RefSeq	3095	chr6	-	124864692	124888209		chr6:124864709-124866275	TTTGCCCACTCCCCACTCCTGCTTCCTGAGCTGACAGAAAAATAAAGGCTATAAATAAAA	12504	Mm.2209	GO:0001816|GO:0001816|GO:0001948|GO:0005788|GO:0005789|GO:0005886|GO:0005886|GO:0006948|GO:0006955|GO:0007155|GO:0007166|GO:0008270|GO:0009897|GO:0009897|GO:0009986|GO:0016020|GO:0016021|GO:0019899|GO:0019901|GO:0030217|GO:0030217|GO:0032507|GO:0042110|GO:0042803|GO:0045058|GO:0045058|GO:0045121|GO:0045234|GO:0045860|GO:0050731|GO:0050829|GO:0050850|GO:0050863|GO:0050870	CD4 antigen	1238.83	833.641	10.9346	9.08763	1271.51	1266.58	1178.4	860.481	848.707	791.735	10.9219	10.9621	10.9198	9.09744	9.10567	9.05978
ASMM10P015748	5.5767e-07	2.922e-06	7.11103	up	protein_coding	NM_031187		Tpsab1	RefSeq	1191	chr17	-	25343244	25345562		chr17:25345071-25345147	ATGCATTTCTGCGGTGGCTCCCTCATCCACCCACAGTGGGTGCTCACTGCGGCACACTGT	100503895	Mm.3301	GO:0003824|GO:0004252|GO:0006508|GO:0008233|GO:0008236|GO:0016787	tryptase alpha/beta 1	162.23	50.1293	7.92397	5.09391	173.668	155.319	157.704	52.1723	50.111	48.1046	7.99234	7.84166	7.93792	5.13425	5.09079	5.0567
ASMM10P027862	1.36009e-06	5.43e-06	15.8679	up	protein_coding	NM_001081098	CCDS38884.1	Zfp362	RefSeq	2882	chr4	-	128773084	128806112		chr4:128806059-128806112	CCACCGCCGAAGCCGGGAGCCCCCAGCCCGGCCCTACTCGGGCCGCCGGGCTCGGGGCTG	230761	Mm.22616	GO:0003674|GO:0005575|GO:0008150	zinc finger protein 362	207.905	28.8631	8.2886	4.30056	225.553	199.571	198.591	30.8474	29.7496	25.9922	8.37401	8.2056	8.2862	4.39537	4.34758	4.15874
ASMM10P016202	9.21311e-06	2.3969e-05	2.03931	up	protein_coding	NM_198167	CCDS28814.1	Tmem63b	RefSeq	3237	chr17	-	45660176	45686218		chr17:45660621-45660980	TTTCATTAAGGTATTTAAACCTGGGGATTTCACCACTCTCTCCCACCATGGAGGGAGAGA	224807	Mm.157904	GO:0000166|GO:0005575|GO:0008150|GO:0016020|GO:0016021	transmembrane protein 63b	79.4301	83.7178	6.87024	5.84216	80.0591	80.3993	77.832	89.4627	82.3774	79.3132	6.8549	6.88448	6.87135	5.91174	5.81713	5.79762
ASMM10P001667	0.00060994	0.0008599	2.00078	up	protein_coding	NM_023317	CCDS37263.2	Nde1	RefSeq	2306	chr16	+	14163274	14192923	ENSMUST00000132316	chr16:14190237+14191717	GCGATAAAGGGTCAGGAAAACGCTTGGAGTTTGGGAAGCCAGCCTCAGAGCCAGCATCAC	67203	Mm.24105	GO:0000132|GO:0000775|GO:0000776|GO:0001764|GO:0005515|GO:0005694|GO:0005737|GO:0005813|GO:0005813|GO:0005815|GO:0005819|GO:0005856|GO:0005874|GO:0007020|GO:0007049|GO:0007067|GO:0007275|GO:0007399|GO:0007405|GO:0008017|GO:0019904|GO:0021987|GO:0021987|GO:0030154|GO:0030900|GO:0031023|GO:0031616|GO:0042802|GO:0047496|GO:0051298|GO:0051301|GO:0051303	nuclear distribution gene E homolog 1 (A nidulans)	48.6392	51.8322	6.14287	5.14231	47.6946	51.8138	46.4092	47.8196	50.6656	57.0112	6.10409	6.24437	6.08015	5.00956	5.10746	5.3099
ASMM10P053181	7.6634e-07	3.638e-06	5.00048	up	protein_coding	NM_009519	CCDS21475.1	Wnt11	RefSeq	2788	chr7	+	98838844	98854747		chr7:98838873+98838933	CGGGCGGTTCGGGGAGAGAGCGGACTCCTTCCTCGCTCAGCCTCCCCGGCCCGACCCCTC	22411	Mm.22182	GO:0001649|GO:0001822|GO:0003151|GO:0005099|GO:0005102|GO:0005109|GO:0005515|GO:0005576|GO:0005578|GO:0005615|GO:0005737|GO:0005737|GO:0006468|GO:0007165|GO:0007267|GO:0007275|GO:0009887|GO:0010628|GO:0016055|GO:0030182|GO:0030282|GO:0030295|GO:0030308|GO:0030335|GO:0030336|GO:0031012|GO:0032320|GO:0032915|GO:0034394|GO:0035567|GO:0043065|GO:0043066|GO:0044212|GO:0045165|GO:0045860|GO:0045892|GO:…	wingless-related MMTV integration site 11	830.75	389.815	10.3373	8.01528	892.586	839.386	760.278	408.969	397.945	362.53	10.4043	10.3312	10.2765	8.04417	8.03327	7.96838
ASMM10P033393	6.87304e-05	0.000125755	4.42293	up	protein_coding	NM_009610	CCDS51822.1	Actg2	RefSeq	1341	chr6	-	83512908	83536251		chr6:83536193-83536251	TATTTCTGCCAAAGACACCACGGCCCTCAGTCTCTCGGAGAAGGACTTCTCACACCCTTG	11468	Mm.292865	GO:0000166|GO:0005524|GO:0005737|GO:0005856|GO:0071944	actin, gamma 2, smooth muscle, enteric	52.2458	25.1705	6.24787	4.10287	54.308	53.0344	49.3952	21.1705	27.822	26.5191	6.29054	6.27716	6.17593	3.8662	4.25743	4.18499
ASMM10P005829	1.32075e-06	5.314e-06	4.29862	up	protein_coding	NM_001177844	CCDS57151.1	Frmd4a	RefSeq	5836	chr2	+	4559753	4614043	NM_172475	chr2:4606070+4610966	TGGCAGACTGGGAGCTACAGTGACAGCTGCTTCCTGGATTCCTCCCTCTATCCAGAGCTA	209630	Mm.37932	GO:0005737|GO:0005856|GO:0005923|GO:0030674|GO:0090162	FERM domain containing 4A	145.616	73.6386	7.76427	5.6604	145.17	151.312	140.368	76.5423	76.398	67.9754	7.7386	7.80382	7.75039	5.69659	5.70594	5.57867
ASMM10P019266	0.000369055	0.000548059	6.90388	up	protein_coding	NM_001033343	CCDS37997.1	Sec31b	RefSeq	3923	chr19	-	44516956	44545848		chr19:44543279-44543389	TGATTTCAGGGACCCTTCTCTGGACTTGAAACACAAAGGAATTCTTTCTGTCTCCAGCAG	240667	Mm.329873	GO:0003674|GO:0005737|GO:0005783|GO:0006810|GO:0008150|GO:0015031|GO:0016020|GO:0016192|GO:0030120|GO:0031410	Sec31 homolog B (S. cerevisiae)	33.6532	9.3835	5.61148	2.82407	28.5766	33.7777	38.6052	10.9658	5.21453	11.9702	5.38481	5.63572	5.81391	2.99349	2.39338	3.08535
ASMM10P008921	7.3459e-07	3.535e-06	3.83865	up	protein_coding	NM_145907	CCDS29992.1	Porcn	RefSeq	1878	chrX	-	8193849	8206525		chrX:8201658-8203158	CTTCCCCTACTTCATCCCCCTCGACGGTGACCGACTCCTTCGCAAGGGCACCATGGTAAG	53627	Mm.443425	GO:0005515|GO:0005783|GO:0009100|GO:0016020|GO:0016021|GO:0016055|GO:0016740|GO:0016746|GO:0030176|GO:0032281	porcupine homolog (Drosophila)	232.707	134.68	8.45985	6.51925	239.504	229.513	229.103	142.864	132.648	128.529	8.46392	8.41818	8.49746	6.57529	6.48685	6.49561
ASMM10P036943	1.96e-09	9.8e-08	7.75912	up	protein_coding	NM_153580	CCDS21848.1	Ino80e	RefSeq	1143	chr7	-	126852432	126861463		chr7:126861306-126861463	CTAGGTAGGGCTCAAGACCACCAAAATGGGGATACCCACCCTCCTTCCCACTTGTCTCAG	233875	Mm.491145	GO:0003674|GO:0005634|GO:0005730|GO:0008150|GO:0031011	INO80 complex subunit E	1431.55	442.244	11.1586	8.20272	1473.56	1444.46	1376.63	453.135	448.489	425.109	11.1379	11.1567	11.1812	8.20404	8.2036	8.20051
ASMM10P054920	9.95853e-06	2.548e-05	2.79268	up	protein_coding	NM_145502	CCDS29842.2	Erlin1	RefSeq	3349	chr19	-	44034942	44069686	ENSMUST00000170577	chr19:44069373-44069431	GGTTCCTCTTCTCCCCATGCTCAGGAGGAACAAGGATGAATATGACTCAAGCCCGGCTTC	226144	Mm.491163	GO:0005783|GO:0005789|GO:0016020|GO:0016021|GO:0030433|GO:0043234	ER lipid raft associated 1	224.078	178.617	8.40054	6.91889	224.338	237.531	210.365	174.396	179.02	182.435	8.36345	8.46916	8.369	6.85407	6.90851	6.99408
ASMM10P005515	9.33e-09	2.21e-07	5.92489	up	protein_coding	NM_001164678		Pdcd6ip	RefSeq	5970	chr9	-	113651743	113708259		chr9:113656186-113657076	CTCCAACTCCAGCCCCAAGAACCATGCCGGTGAGTACGCCTGCTAAGCCCCAGCCTCCAG	18571	Mm.29816	GO:0005515|GO:0005737|GO:0005829|GO:0005856|GO:0006810|GO:0006915|GO:0007049|GO:0015031|GO:0017124|GO:0046983|GO:0048306|GO:0051301	programmed cell death 6 interacting protein	861.176	339.505	10.3984	7.83157	876.546	872.802	834.181	343.422	343.8	331.293	10.3728	10.401	10.4212	7.81707	7.83321	7.84441
ASMM10P042320	1.412e-07	1.156e-06	2.44516	up	protein_coding	NM_177589	CCDS52967.1	Ulk4	RefSeq	4093	chr9	-	120964453	121277172		chr9:120964467-120964608	ATCCCACACCATCCTTTCTCACCAGTCTCAAGTGGAGCTAATAAAATCAATGGGCCAGAA	209012	Mm.371804	GO:0000166|GO:0003351|GO:0004672|GO:0004674|GO:0005524|GO:0005575|GO:0006468|GO:0016301|GO:0016310|GO:0016740|GO:0016772|GO:0021591|GO:0060271	unc-51-like kinase 4	2507.78	2623.44	11.9855	10.6956	2611.27	2511.89	2400.17	2753.19	2628.84	2488.28	11.9834	11.9778	11.9954	10.7258	10.6797	10.6812
ASMM10P004488	3.42629e-05	6.9958e-05	4.93065	up	protein_coding	NM_001076676		Usp33	RefSeq	4173	chr3	+	152346477	152393614		chr3:152389836+152391649	TTTGTAAAGGATCCCCCAGGTCCAATCGACAACACTAAAATTGCGGTTACTAAATGTGGC	170822	Mm.258320	GO:0001664|GO:0004197|GO:0004221|GO:0004843|GO:0004843|GO:0005515|GO:0005737|GO:0005794|GO:0005813|GO:0005856|GO:0006508|GO:0006511|GO:0006897|GO:0007411|GO:0008233|GO:0008234|GO:0008270|GO:0008277|GO:0016477|GO:0016579|GO:0016787|GO:0044297|GO:0046872|GO:0051298|GO:0070536|GO:0071108	ubiquitin specific peptidase 33	36.0133	15.1054	5.70868	3.4069	32.0628	35.3211	40.6559	14.6887	14.5187	16.1087	5.53345	5.69805	5.89455	3.35952	3.36799	3.4932
ASMM10P004860	2.16467e-05	4.8007e-05	12.2732	up	protein_coding	NM_001113545	CCDS49729.1	Lima1	RefSeq	4245	chr15	-	99778467	99875456		chr15:99819924-99826791	AACATGGAAAGGAAGAAAAATAACCCTGAAAGTCTGCCCCAGCACTTTAGAAGAGGGACC	65970	Mm.33207	GO:0001725|GO:0003779|GO:0003785|GO:0005737|GO:0005856|GO:0005886|GO:0005925|GO:0008270|GO:0015629|GO:0015629|GO:0030835|GO:0031529|GO:0046872|GO:0051015|GO:0051017	LIM domain and actin binding 1	92.1152	15.9754	7.08418	3.46674	88.8403	101.352	86.1538	13.1733	16.0054	18.7475	7.01277	7.2215	7.01829	3.20553	3.49876	3.69594
ASMM10P000650	1.74507e-05	4.0257e-05	3.02419	up	protein_coding	NM_011496	CCDS24877.1	Aurkb	RefSeq	1957	chr11	+	69045642	69051662		chr11:69050466+69050899	TGAGACGTATCGTCGGATTGTCAAGGTGGACCTGAAGTTCCCCTCTTCTGTGCCTTCGGG	20877	Mm.3488	GO:0000122|GO:0000166|GO:0000775|GO:0000776|GO:0000779|GO:0000780|GO:0002903|GO:0004672|GO:0004674|GO:0005524|GO:0005634|GO:0005694|GO:0005737|GO:0005819|GO:0005856|GO:0006468|GO:0007049|GO:0007067|GO:0010369|GO:0016301|GO:0016310|GO:0016740|GO:0016772|GO:0030496|GO:0030496|GO:0032091|GO:0032133|GO:0032133|GO:0032467|GO:0034501|GO:0034644|GO:0036089|GO:0043146|GO:0046872|GO:0051256|GO:0051301|GO:…	aurora kinase B	69.4763	49.7467	6.67604	5.07949	69.412	73.3489	65.6681	53.6251	46.5417	49.0732	6.6537	6.75005	6.62437	5.17025	4.98298	5.08525
ASMM10P027616	1.3535e-07	1.127e-06	3.51372	up	protein_coding	NM_007823	CCDS18493.1	Cyp4b1	RefSeq	1871	chr4	-	115624727	115647705		chr4:115641913-115641987	TGGTAACTTGGACCGAACAGTTCCCCTATGCCCACCCACTCTGGCTTGGACAATTTATTG	13120	Mm.1840	GO:0004497|GO:0005506|GO:0005783|GO:0006725|GO:0008144|GO:0016020|GO:0016491|GO:0016705|GO:0018585|GO:0018879|GO:0018917|GO:0020037|GO:0042738|GO:0043231|GO:0046872|GO:0055114|GO:0055114|GO:0070330	cytochrome P450, family 4, subfamily b, polypeptide 1	1138.75	784.861	10.8142	9.00123	1159.38	1150.16	1106.71	816.934	785.079	752.569	10.7875	10.806	10.8492	9.02649	8.98906	8.98813
ASMM10P021406	0.000637447	0.000893471	5.66016	up	protein_coding	NM_080459	CCDS16641.1	Strc	RefSeq	5757	chr2	-	121363726	121380940		chr2:121363848-121364064	TAAGTGGATGAGGATTGTGGGTAAAATTCCAATGCATTCCACCCACCTGAGAACTGTGCT	140476	Mm.467475	GO:0003674|GO:0005929|GO:0007605|GO:0032426|GO:0042995|GO:0050910|GO:0060088|GO:0060091	stereocilin	38.2407	13.7876	5.78335	3.28251	33.4017	34.3015	47.0189	9.58986	16.4848	15.2882	5.59088	5.65753	6.10163	2.88372	3.54431	3.41949
ASMM10P032272	1.049e-06	4.535e-06	2.79362	up	protein_coding	NM_198615	CCDS48629.1	Mex3d	RefSeq	3269	chr10	-	80380354	80387651		chr10:80381192-80381238	ATATCTTTTCCTAGTGTACCCCTACTTGATGGGGTGGCCCTGGCTTCCCCAAGCAGGAGG	237400	Mm.268389	GO:0003723|GO:0003730|GO:0005634|GO:0005737|GO:0006402|GO:0008270|GO:0017091|GO:0046872|GO:0048471|GO:0050779|GO:0061157	mex3 homolog D (C. elegans)	114.409	89.0279	7.41643	5.93429	116.965	115.174	111.087	93.2101	85.8338	88.0399	7.41364	7.41088	7.42476	5.97621	5.87608	5.95058
ASMM10P007068	9.95e-08	9.24e-07	13.0374	up	protein_coding	NM_010611	CCDS17198.1	Kcnq2	RefSeq	2777	chr2	-	181081021	181135225		chr2:181088521-181092238	GACACTCTAGTCAGAAGGTCAGTTTGAAAGATCGTGTCTTCTCCAGCCCCCGAGGCATGG	16536	Mm.40615	GO:0005216|GO:0005244|GO:0005249|GO:0005251|GO:0005267|GO:0005886|GO:0006810|GO:0006811|GO:0006813|GO:0008076|GO:0016020|GO:0016021|GO:0019226|GO:0030506|GO:0033268|GO:0043194|GO:0043234|GO:0047485|GO:0055085|GO:0060081	potassium voltage-gated channel, subfamily Q, member 2	389.215	67.0093	9.22794	5.52335	399.258	399.406	368.98	71.9565	65.166	63.9054	9.2328	9.24363	9.20737	5.60451	5.47861	5.48693
ASMM10P051143	2.0083e-07	1.456e-06	3.84799	up	protein_coding	NM_001039049	CCDS56857.1	Cox8c	RefSeq	476	chr12	+	102899305	102900534		chr12:102899414+102899491	TCCTGTTCTCGAAGCCTGGCCACCCAGGCCGCCTCAGCCACTCAGAAAGCCCACAAAAAA	75483	Mm.660	GO:0004129|GO:0005739|GO:0005739|GO:0005743|GO:0016020|GO:0016021	cytochrome c oxidase subunit VIIIc	1769.9	1146.58	11.4807	9.53659	1887.3	1782.36	1640.05	1183.3	1174.45	1081.98	11.5241	11.4643	11.4536	9.5419	9.55864	9.50923
ASMM10P008155	1.32914e-05	3.2363e-05	2.50924	up	protein_coding	NM_027320	CCDS25471.1	Ifi35	RefSeq	1360	chr11	+	101448411	101458701		chr11:101457997+101458200	ATCCAGAAAGCCGAGATCAAATTCCAGCAAGCCCCTCATTCAGTGCTGGTGACAAATATT	70110	Mm.45558	GO:0003674|GO:0005634|GO:0008150	interferon-induced protein 35	168.256	148.336	7.98195	6.6547	170.186	177.646	156.936	157.674	143.814	143.518	7.96068	8.0548	7.93039	6.71899	6.59814	6.64698
ASMM10P004210	9.17277e-05	0.000160979	9.42471	up	protein_coding	NM_001032727	CCDS37070.1	Sybu	RefSeq	2948	chr15	-	44671855	44788063		chr15:44718936-44787588	AAAGGAAACGATGACACAGGTTGTCCCAGCAGCCAGTCGGTATCGCCTGTGAAGACTCCT	319613	Mm.207715	GO:0005794|GO:0008017|GO:0016020|GO:0016021|GO:0017075|GO:0019894|GO:0061178|GO:0097433	syntabulin (syntaxin-interacting)	39.748	7.19986	5.84998	2.61354	41.1174	40.6093	37.5174	5.23354	5.21355	11.1525	5.8849	5.89604	5.76901	2.43546	2.39313	3.01202
ASMM10P032230	5.12594e-06	1.4914e-05	3.25302	up	protein_coding	NM_009419	CCDS19538.2	Tpst2	RefSeq	1830	chr5	+	112276706	112315356		chr5:112309814+112309887	TGGCTATGACCCGTATGCGAATCCACCCAACTATGGGAACCCCGACCCCATTGTCATCAA	22022	Mm.250631	GO:0005783|GO:0005794|GO:0006478|GO:0007342|GO:0008476|GO:0016020|GO:0016021|GO:0016740|GO:0060468	protein-tyrosine sulfotransferase 2	171.524	116.314	8.01267	6.31089	177.301	175	162.273	126.558	114.991	107.393	8.02257	8.03492	7.98052	6.40507	6.28809	6.23951
ASMM10P054031	1.8889e-07	1.403e-06	3.15677	up	protein_coding	NM_001166654	CCDS48790.1	Cdkl3	RefSeq	2387	chr11	+	52004220	52084667		chr11:52040560+52040620	CAGTCAGCACGGCACCTTCCAGGACAGTGCTAACTAGCCAGCCGGGAAGAAACGTTCTTG	213084	Mm.280557	GO:0000166|GO:0004672|GO:0004674|GO:0004693|GO:0005524|GO:0005575|GO:0005737|GO:0006468|GO:0016301|GO:0016310|GO:0016740|GO:0016772	cyclin-dependent kinase-like 3	364.59	263.371	9.12371	7.46526	382.108	369.406	342.257	273.514	264.638	251.96	9.15001	9.13304	9.08807	7.4886	7.45925	7.44793
ASMM10P037063	0.000692335	0.000963493	4.67173	up	protein_coding	NM_001143802	CCDS52419.1	Fam196a	RefSeq	4637	chr7	-	134881907	134938430	uc009kdy.1	chr7:134881960-134884591	CCCCTCCTATGTAGATGTACACATGGCATTACGTATAGAGAGTAAATTATTATACTTGTC	627214	Mm.323610	GO:0003674|GO:0005575|GO:0008150	family with sequence similarity 196, member A	60.8843	28.7311	6.48072	4.25676	57.7281	62.6225	62.3024	35.0471	30.9433	20.2028	6.38577	6.51596	6.54041	4.56409	4.39896	3.80722
ASMM10P007649	2.59899e-06	8.807e-06	2.15376	up	protein_coding	NM_021346	CCDS28826.2	Zfp318	RefSeq	3921	chr17	+	46383765	46420918		chr17:46409218+46420414	TAAGAAGCACACACAGGGGCAGTTCCAGAAGTCTTCACATTTTCAAACGGAAGGACTGAA	57908	Mm.439916	GO:0003676|GO:0005634|GO:0005634|GO:0005737|GO:0006351|GO:0006355|GO:0007126|GO:0008270|GO:0046872	zinc finger protein 318	171.987	177.254	8.01577	6.90892	170.744	177.675	167.542	182.791	176.823	172.148	7.96504	8.05535	8.02694	6.92333	6.89004	6.91338
ASMM10P013250	2.2461e-07	1.568e-06	3.74404	up	protein_coding	NM_010275	CCDS27371.1	Gdnf	RefSeq	3509	chr15	+	7811010	7837575		chr15:7815705+7815765	CGCCCGCTGAAGACCACTCCCTCGGCCACCGCCGCGTGCCCTTCGCGCTGACCAGTGACT	14573	Mm.4679	GO:0001656|GO:0001656|GO:0001657|GO:0001657|GO:0001658|GO:0001658|GO:0001755|GO:0001759|GO:0001941|GO:0005160|GO:0005576|GO:0005615|GO:0007169|GO:0007179|GO:0007399|GO:0007422|GO:0008083|GO:0008283|GO:0009611|GO:0021784|GO:0030116|GO:0030182|GO:0030432|GO:0031175|GO:0032770|GO:0042803|GO:0043235|GO:0043524|GO:0043524|GO:0045944|GO:0048255|GO:0048484|GO:0048484|GO:0048485|GO:0051584|GO:0060676|GO:…	glial cell line derived neurotrophic factor	571.636	351.021	9.78004	7.87545	611.523	569.702	533.685	365.387	349.171	338.505	9.82755	9.76349	9.74909	7.89433	7.85625	7.87576
ASMM10P017216	3.00019e-06	9.874e-06	6.09396	up	protein_coding	NM_146630	CCDS28765.1	Olfr123	RefSeq	930	chr17	+	37795445	37796375		chr17:37796267+37796375	TTTTACACTGTTATGACCCCGACCCTTAATCCCCTCATCTACACACTGAGGAATAAGGAG	258623	Mm.271474	GO:0004871|GO:0004930|GO:0004984|GO:0007165|GO:0007186|GO:0007608|GO:0016020|GO:0016021	olfactory receptor 123	95.0816	34.074	7.13696	4.52958	93.6827	96.8566	94.7055	34.9437	36.2803	30.9979	7.08991	7.1602	7.16076	4.56001	4.62436	4.40435
ASMM10P030993	9.7573e-06	2.5035e-05	5.99748	up	protein_coding	NM_145227	CCDS19625.2	Oas2	RefSeq	3873	chr5	-	120730332	120749848		chr5:120738490-120738577	AGATGCTGACATTGTTGTGTTCCTCTCCTCGCTGGAGAGTTACGACTCTCTAAAAACCAA	246728	Mm.260926	GO:0000166|GO:0001730|GO:0001730|GO:0003723|GO:0003725|GO:0003725|GO:0005524|GO:0005634|GO:0005737|GO:0005739|GO:0005783|GO:0006164|GO:0006401|GO:0006486|GO:0006955|GO:0008270|GO:0009615|GO:0016740|GO:0016779|GO:0018377|GO:0043231|GO:0045087|GO:0046872|GO:0048471|GO:0051607	2'-5' oligoadenylate synthetase 2	68.0385	24.3239	6.64483	4.06047	67.4068	67.1275	69.5812	27.5898	22.2789	23.1029	6.61262	6.61747	6.7044	4.23378	3.9522	3.99544
ASMM10P043188	5.6287e-07	2.941e-06	7.4546	up	protein_coding	NM_001142916	CCDS52887.1	Plod2	RefSeq	3719	chr9	+	92542222	92608427		chr9:92601987+92602047	TTACAAAGGGAAAAAGACTCCCCTACTCCGGAAACATTCCAAATGCTCAGCCCCCCAAAG	26432	Mm.79983	GO:0005506|GO:0005783|GO:0008475|GO:0016020|GO:0016491|GO:0016705|GO:0016706|GO:0031418|GO:0046872|GO:0051213|GO:0055114	procollagen lysine, 2-oxoglutarate 5-dioxygenase 2	188.144	55.4774	8.14256	5.24443	190.207	193.86	180.364	53.4057	58.8424	54.1843	8.11824	8.17161	8.13785	5.16483	5.33161	5.23686
ASMM10P007298	1.52821e-06	5.906e-06	3.1859	up	protein_coding	NM_013472	CCDS24705.1	Anxa6	RefSeq	2661	chr11	-	54978961	55033471		chr11:54986180-54987050	TGAGATCTTGGAAATAGCAGACACCCCCAGCGGAGACAAAACTTCCTTGGAGACACGCTT	11749	Mm.265347	GO:0005509|GO:0005544|GO:0005737|GO:0006816|GO:0006937|GO:0016324|GO:0043234|GO:0048471|GO:0070062	annexin A6	124.441	84.7313	7.53744	5.86574	128.603	127.013	117.706	84.4928	82.7327	86.9685	7.55101	7.55529	7.50604	5.83912	5.82462	5.93348
ASMM10P037125	0.000207136	0.00032765	2.08193	up	protein_coding	NM_001172101		Rnh1	RefSeq	1659	chr7	-	141160325	141168686		chr7:141168587-141168675	AGTTTTTTTCGGGTCCCTTCCTGGCCCTCTTAATACGTGGCAGAGCGGCTGGACCAGAAG	107702	Mm.279485	GO:0005737|GO:0008428|GO:0032311|GO:0043086|GO:0045765	ribonuclease/angiogenin inhibitor 1	152.238	160.793	7.83119	6.77326	151.61	149.624	155.479	151.194	160.348	170.836	7.78965	7.79276	7.91114	6.65978	6.75473	6.90527
ASMM10P007149	0.00266978	0.00333184	2.28909	up	protein_coding	NM_011164	CCDS26389.1	Prl	RefSeq	895	chr13	+	27057569	27065203		chr13:27057662+27059381	GCCCAGAAAGCAGGGACACTCCTCCTGTTGCTGATATCAAACCTGCTGTTCTGCCAAAAT	19109	Mm.1270	GO:0005148|GO:0005179|GO:0005576|GO:0007262|GO:0007595|GO:0008284|GO:0008284|GO:0030141|GO:0030141|GO:0030278|GO:0030879|GO:0046425|GO:0046427|GO:0046427|GO:0050679	prolactin	29.8893	27.9327	5.43459	4.23982	32.4337	29.5663	27.6678	22.8422	26.8345	34.1213	5.54799	5.44509	5.31069	3.97101	4.20461	4.54385
ASMM10P054053	1.62643e-05	3.7982e-05	2.26405	up	protein_coding	NM_172941	CCDS24770.1	Zkscan17	RefSeq	4059	chr11	-	59485520	59506640		chr11:59503741-59503799	CATCAAATCCCATCATGCCCACAGCCCTGTGCCCACGAGTCTTGGCTCCAAAGGAAAGTG	268417	Mm.239793	GO:0000122|GO:0000981|GO:0003676|GO:0003677|GO:0003700|GO:0005515|GO:0005622|GO:0005634|GO:0006351|GO:0006355|GO:0016604|GO:0016604|GO:0043621|GO:0043621|GO:0045893|GO:0046872	zinc finger with KRAB and SCAN domains 17	270.584	273.202	8.6933	7.51439	263.77	276.039	271.942	285.072	277.288	257.247	8.61471	8.70633	8.75886	7.54978	7.52203	7.47137
ASMM10P050164	3.54832e-05	7.2055e-05	2.70063	up	protein_coding	NM_013738	CCDS26004.1	Plek2	RefSeq	1570	chr12	-	78888696	78906938		chr12:78888713-78889307	ACTCTCTCTCAACTGATTTCAACAACTCAGTATCTCTGGGATTAATAAAGAATGACATCT	27260	Mm.103380	GO:0005737|GO:0005856|GO:0005886|GO:0016020|GO:0035556|GO:0042995	pleckstrin 2	210.66	173.3	8.30828	6.87498	220.729	212.949	198.302	193.926	168.715	157.258	8.33812	8.30386	8.28285	7.01153	6.82538	6.78805
ASMM10P022473	4.661e-08	5.81e-07	5.43853	up	protein_coding	NM_023326	CCDS15789.1	Bmyc	RefSeq	861	chr2	+	25706878	25707719		chr2:25707543+25707717	CCACCCTTCCTCACTCCCCTTAACAGATTTGTATTTGTTTAAAAAAGGAATCTTAAAGTA	107771	Mm.330057	GO:0003700|GO:0005515|GO:0005634|GO:0005819|GO:0006355	brain expressed myelocytomatosis oncogene	1384.55	628.015	11.12	8.67682	1415.72	1421.43	1316.49	637.671	652.062	594.311	11.1014	11.1379	11.1207	8.66183	8.71712	8.6515
ASMM10P007512	5.41752e-05	0.000102933	4.37738	up	protein_coding	NM_019453	CCDS27907.1	Mefv	RefSeq	3126	chr16	-	3707214	3718124		chr16:3707997-3708195	GAACATGCTGTTACCGTGATTTGGACCAAGCAGCTGCTCACCCCAACCTCATCTTCTCGA	54483	Mm.143718	GO:0003779|GO:0005622|GO:0005634|GO:0005737|GO:0005856|GO:0005874|GO:0005875|GO:0006954|GO:0008270|GO:0032691|GO:0032695|GO:0046872|GO:0050728|GO:0071641|GO:2001056	Mediterranean fever	95.1268	47.0895	7.12703	4.99696	96.3734	105.965	83.0423	52.1392	45.8742	43.2551	7.13176	7.28736	6.96196	5.13339	4.95817	4.89931
ASMM10P018738	0.00445882	0.0053876	4.89648	up	protein_coding	NM_173770	CCDS29384.1	Fam69c	RefSeq	2153	chr18	+	84720241	84740436		chr18:84730629+84730689	CACCGGCTCCACCTCTGTGATGTCAAACCTGAGAACTTCGCCATCAAGAGGGACTTTACG	240479	Mm.472378	GO:0003674|GO:0005575|GO:0005783|GO:0008150|GO:0016020|GO:0016021	family with sequence similarity 69, member C	77.6849	36.9752	6.83675	4.54501	81.3328	75.2228	76.4991	25.5094	59.0706	26.3456	6.88142	6.78573	6.8431	4.12266	5.33585	4.17651
ASMM10P018735	0.000227196	0.000355611	2.36079	up	protein_coding	NM_146090	CCDS29381.1	Zadh2	RefSeq	3321	chr18	+	84088157	84097514		chr18:84088313+84088373	CCTGCGCCGGGACTGCCCAGTGCCGCTCCCCGGGGACGGAGACCTCCTCGTCCGGAACCG	225791	Mm.147052	GO:0005739|GO:0005777|GO:0008270|GO:0016491|GO:0055114	zinc binding alcohol dehydrogenase, domain containing 2	42.8501	39.1825	5.96282	4.72355	42.1183	43.8861	42.5459	41.7015	41.9705	33.8754	5.92257	6.00897	5.95692	4.80416	4.83217	4.53432
ASMM10P022292	0.00382414	0.00466397	2.59936	up	protein_coding	NM_172471	CCDS15678.1	Itih5	RefSeq	7942	chr2	+	10153542	10256529		chr2:10249331+10249466	TGGTCATCCAGGGCAACATTGCCTTTGTCATCCTCATCCACCTGTACAAAAACCCAGCAC	209378	Mm.313876	GO:0003674|GO:0004867|GO:0005575|GO:0005576|GO:0008150|GO:0010466|GO:0030212|GO:0030414	inter-alpha (globulin) inhibitor H5	29.1945	24.3665	5.41025	4.03209	29.494	29.5264	28.563	28.1763	27.7692	17.1541	5.42507	5.4436	5.36206	4.26453	4.25444	3.57731
ASMM10P035382	9.918e-08	9.24e-07	7.56556	up	protein_coding	NM_001004153	CCDS39724.2	AU018091	RefSeq	3466	chr7	-	3154658	3169203		chr7:3154776-3156108	CAACTGAGCTACACCCCCCAACCCTATGTTTATGTTTTGTGATGAAAACATTAAATTTTT	245128	Mm.268551	GO:0003674|GO:0005575|GO:0008150|GO:0016020|GO:0016021	expressed sequence AU018091	423.545	126.649	9.35422	6.43477	427.968	423.335	419.332	127.521	128.615	123.81	9.31001	9.33708	9.41557	6.4159	6.44814	6.44028
ASMM10P024251	3.6847e-07	2.183e-06	2.0821	up	protein_coding	NM_020579	CCDS15486.1	B4galt3	RefSeq	1998	chr1	+	171270327	171276895		chr1:171272689+171272756	GCTCTATCACCTGCACCCTTTCCTGCAGCGCCAGCAGCTTGCGTACGGCATTTATGTCAT	57370	Mm.274011	GO:0003674|GO:0003831|GO:0003945|GO:0005737|GO:0005794|GO:0005975|GO:0008150|GO:0016020|GO:0016021|GO:0016740|GO:0016757|GO:0046872	UDP-Gal:betaGlcNAc beta 1,4-galactosyltransferase, polypeptide 3	527.471	591.727	9.65985	8.60182	545.041	528.264	509.107	599.512	597.328	578.342	9.65463	9.64281	9.68212	8.57985	8.6048	8.6208
ASMM10P018913	0.000106358	0.000183055	2.05547	up	protein_coding	NM_026325	CCDS29545.1	Tmem179b	RefSeq	848	chr19	-	8772521	8774467		chr19:8773636-8773692	GTGGTAACTGTCCCTTGTATGGTGTGGCTGCACTCAATGGCTCCTCTCTGGCCTTGTTAG	67706	Mm.45155	GO:0003674|GO:0005575|GO:0008150|GO:0016020|GO:0016021	transmembrane protein 179B	83.9183	87.7035	6.95085	5.91138	88.5775	83.8344	79.3431	96.0546	86.3039	80.752	7.01092	6.94871	6.89292	6.02341	5.88611	5.82462
ASMM10P001461	4.3248e-05	8.5107e-05	3.98354	up	protein_coding	NM_178415	CCDS22928.1	Bbs9	RefSeq	3438	chr9	+	22475714	22888280		chr9:22476611+22490817	GATTTTATCAGCAGCTCCTCCCAAGCAAGGTTGAAAGGAAATGTCCTTATTTAAAGCCCG	319845	Mm.176725	GO:0005515|GO:0005634|GO:0005737|GO:0005856|GO:0005886|GO:0005929|GO:0008150|GO:0016020|GO:0034464|GO:0034464|GO:0036064|GO:0042995	Bardet-Biedl syndrome 9 (human)	66.8677	36.4223	6.61903	4.62498	69.3102	63.6403	67.6527	32.5317	41.0155	35.7196	6.65087	6.5391	6.66714	4.46775	4.79802	4.60919
ASMM10P005217	6.77602e-06	1.8696e-05	2.99889	up	protein_coding	NM_198418	CCDS28797.1	Tdrd6	RefSeq	7059	chr17	-	43615334	43630299	NM_001161366	chr17:43615880-43617169	ATGACGCCACCACCAAAGGTTTTTCTTCTGTTTCAGAGGAGGAGGCGTGTGGAGGTGATG	210510	Mm.329058	GO:0005515|GO:0005737|GO:0005783|GO:0007275|GO:0007281|GO:0007283|GO:0030154|GO:0030529|GO:0033391|GO:0043186	tudor domain containing 6	92.5372	66.2147	7.09178	5.50735	92.6651	98.7543	86.1922	68.6128	66.0923	63.9389	7.06902	7.18733	7.01898	5.53345	5.5012	5.48741
ASMM10P000638	1.36074e-06	5.43e-06	5.09375	up	protein_coding	NM_017405	CCDS21119.1	Lsr	RefSeq	2177	chr7	-	30957769	30973469		chr7:30962195-30962810	CCCTTGGAAGATTGGCTCTTTGTGGTCGTGGTCTGCCTGGCAAGCCTCCTCTTCTTCCTC	54135	Mm.4067	GO:0001889|GO:0005886|GO:0009790|GO:0016020|GO:0016021|GO:0019216|GO:0030169|GO:0030228|GO:0034361|GO:0034362|GO:0042627|GO:0042953	lipolysis stimulated lipoprotein receptor	161.18	68.9161	7.91567	5.56694	161.824	156.372	165.346	69.9166	70.9047	65.927	7.88457	7.85368	8.00877	5.5625	5.60292	5.53541
ASMM10P014166	2.6947e-07	1.784e-06	6.99078	up	protein_coding	NM_001164606	CCDS27995.1	Ccdc116	RefSeq	3926	chr16	-	17139063	17144209		chr16:17144162-17144209	GGAATGAGGGGTCCATGGAGGCCTGGACCTATCTTTACTTCCTTTCCCCGCCCCATACAG	76872	Mm.475763	GO:0003674|GO:0005575|GO:0008150	coiled-coil domain containing 116	585.486	190.534	9.81618	7.01073	622.558	564.058	569.844	198.813	193.841	178.947	9.85601	9.74863	9.84391	7.045	7.01943	6.96776
ASMM10P006272	2.31035e-05	5.0704e-05	6.51584	up	protein_coding	NM_001253848	CCDS56835.1	Cbll1	RefSeq	3530	chr12	-	31484828	31499616		chr12:31487412-31487926	ACCTCGTTCGTTTACTGAAGACCAAGGAACTCTGAGCCCTCCATTTACACAACCAGGAGG	104836	Mm.273270	GO:0004842|GO:0005515|GO:0005575|GO:0007162|GO:0008270|GO:0016337|GO:0016567|GO:0016874|GO:0030335|GO:0042802|GO:0045807|GO:0046872	Casitas B-lineage lymphoma-like 1	75.9103	25.0728	6.80091	4.09696	74.1993	76.3752	77.1564	21.5518	25.1009	28.5658	6.73677	6.80835	6.85761	3.89142	4.11059	4.28887
ASMM10P006121	1.0625e-07	9.6e-07	6.76154	up	protein_coding	NM_001252061		Cacna1a	RefSeq	7921	chr8	+	84415363	84640249		chr8:84638870+84639245	ACACAGACAGTTCCGTCAGTGGAAGCCCAGCCCCCTCTACGTCCGGCACCAGCACGCCGC	12286	Mm.334658	GO:0000096|GO:0003677|GO:0005216|GO:0005244|GO:0005245|GO:0005245|GO:0005245|GO:0005262|GO:0005515|GO:0005516|GO:0005634|GO:0005737|GO:0005886|GO:0005891|GO:0005891|GO:0006006|GO:0006810|GO:0006811|GO:0006816|GO:0006816|GO:0007204|GO:0007204|GO:0007214|GO:0007268|GO:0007268|GO:0007270|GO:0007274|GO:0007416|GO:0007628|GO:0007628|GO:0008219|GO:0008331|GO:0008331|GO:0008331|GO:0014051|GO:0014056|GO:…	calcium channel, voltage-dependent, P/Q type, alpha 1A subunit	1040.08	363.173	10.677	7.9197	1046.03	1079.27	994.931	385.326	354.145	350.047	10.641	10.7041	10.6861	7.96311	7.87421	7.92178
ASMM10P034575	1.49327e-06	5.798e-06	2.41777	up	protein_coding	NM_011920	CCDS20195.1	Abcg2	RefSeq	2493	chr6	+	58596671	58692451		chr6:58596898+58596974	AGCAACTTTGGGGATTGATAAATCTTCTGTCTTCCTGGTCCTCTCCCTGCTTTTTCTCAA	26357	Mm.333096	GO:0000166|GO:0005524|GO:0005634|GO:0005886|GO:0006810|GO:0006855|GO:0015238|GO:0015893|GO:0016020|GO:0016021|GO:0016324|GO:0016887|GO:0017111|GO:0042803|GO:0046415|GO:0046618|GO:0046983|GO:0060136	ATP-binding cassette, sub-family G (WHITE), member 2	413.37	397.872	9.31809	8.04442	421.719	427.526	390.864	398.871	412.999	381.746	9.28797	9.35366	9.31265	8.01208	8.08397	8.0372
ASMM10P041219	0.000257066	0.000396915	4.70092	up	protein_coding	NM_146567	CCDS22853.1	Olfr843	RefSeq	1107	chr9	-	19248356	19249463		chr9:19248484-19249463	TACAGTCTGAGAAACAGAGAAATGAAGCAAGCCATGAGACACCTTCTCTTTCCTGTGGTC	258560	Mm.377569	GO:0004871|GO:0004930|GO:0004984|GO:0005886|GO:0007165|GO:0007186|GO:0007608|GO:0016020|GO:0016021|GO:0050896	olfactory receptor 843	52.8909	23.9171	6.26636	4.03342	45.8591	50.4458	62.3678	20.4355	26.5604	24.7553	6.04723	6.20911	6.54276	3.82134	4.18954	4.08939
ASMM10P013460	5.80912e-06	1.6504e-05	3.87225	up	protein_coding	NM_134092	CCDS27478.1	Mtbp	RefSeq	3164	chr15	+	55557407	55626423		chr15:55620676+55620736	CATGAGAGCTTCACGGCCTGCAGCCAGAGACTCTTCGACATCTCCAAGTTCTACCTGAAG	105837	Mm.390829	GO:0005515|GO:0005575|GO:0007049|GO:0007050|GO:0007089|GO:0008285	Mdm2, transformed 3T3 cell double minute p53 binding protein	57.6465	32.0087	6.39691	4.44374	60.9939	56.9831	54.9626	30.4848	34.2337	31.3076	6.47072	6.3773	6.34271	4.37717	4.53693	4.41711
ASMM10P013173	4.23066e-05	8.3555e-05	5.03442	up	protein_coding	NM_001003667	CCDS27865.1	Krt77	RefSeq	1719	chr15	-	101859855	101869618		chr15:101859869-101860103	TCCCGCACTCAGATCCTGCAGACCTCCACCCACAGCTCGCGTAGGCACGTGGTGGAGTAG	406220	Mm.292992	GO:0005198|GO:0005882|GO:0045095	keratin 77	88.9863	38.4308	7.03703	4.7052	81.8761	89.912	95.1708	35.1595	37.6653	42.4676	6.89172	7.04643	7.17292	4.56814	4.67485	4.87262
ASMM10P026014	0.000515256	0.000739892	2.41026	up	protein_coding	NM_001243792	CCDS56666.1	Esrrg	RefSeq	5374	chr1	+	187609005	188214884		chr1:187609061+187609121	TGGCGGACAGTCTCGCTGGCCTCCGGTGACTTGTTTTGTGTTGGTTTTCCCCTCTTGCAG	26381	Mm.89989	GO:0003677|GO:0003700|GO:0003707|GO:0003708|GO:0004879|GO:0005496|GO:0005515|GO:0005516|GO:0005634|GO:0006351|GO:0006355|GO:0007275|GO:0008270|GO:0030522|GO:0043401|GO:0043565|GO:0045893|GO:0046872|GO:0048384	estrogen-related receptor gamma	36.6048	32.1526	5.72104	4.45185	42.5332	35.1833	32.0979	33.9014	30.2727	32.2837	5.93434	5.69381	5.53498	4.52221	4.37122	4.46213
ASMM10P006777	0.000132345	0.000221511	3.50935	up	protein_coding	NM_008809		Pdgfrb	RefSeq	5410	chr18	+	61045149	61085067		chr18:61068224+61068744	ACCTCAAAAGGTGTCCACGAAAACTGTCACCCACACCCTTGGGGAATAGTTCCAAGGAGG	18596	Mm.4146	GO:0000166|GO:0001701|GO:0001822|GO:0001894|GO:0004672|GO:0004713|GO:0004714|GO:0004871|GO:0005017|GO:0005019|GO:0005102|GO:0005102|GO:0005161|GO:0005515|GO:0005524|GO:0005634|GO:0005737|GO:0005737|GO:0005764|GO:0005886|GO:0006024|GO:0006468|GO:0006807|GO:0006935|GO:0007165|GO:0007165|GO:0007169|GO:0007243|GO:0007275|GO:0008284|GO:0010863|GO:0014068|GO:0014911|GO:0014911|GO:0014911|GO:0016020|GO:…	platelet derived growth factor receptor, beta polypeptide	31.0734	18.5807	5.49843	3.68723	28.3738	30.6141	34.2322	19.1101	20.5088	16.1233	5.37491	5.4915	5.62889	3.72912	3.83797	3.4946
ASMM10P053019	4.92205e-06	1.4418e-05	2.24119	up	protein_coding	NM_028153	CCDS52055.1	Eml2	RefSeq	2312	chr7	+	19181169	19206482		chr7:19182375+19182435	CAGCCGGCTAAAGCTAGACTGGGTGTATCCTTTGACTAGCTCCCTTTCTGCCCTCTTGGA	72205	Mm.154121	GO:0005102|GO:0005737|GO:0005856|GO:0005874|GO:0008022|GO:0008150|GO:0043231	echinoderm microtubule associated protein like 2	117.591	114.302	7.45433	6.29007	121.431	115.45	115.89	117.461	118.392	107.052	7.46662	7.41485	7.48153	6.30134	6.33316	6.2357
ASMM10P054411	1.72065e-05	3.9772e-05	2.5569	up	protein_coding	NM_001276462		Asap1	RefSeq	6181	chr15	-	64086839	64312673	ENSMUST00000175710, NM_001276463	chr15:64312453-64312511	TGTGTCTCGTCCCTCCCGCGGCAGGATGCCGGACCAGATCTCCGTGTCCGAGTTCATCGC	13196	Mm.277236	GO:0005096|GO:0005515|GO:0005737|GO:0008060|GO:0008270|GO:0016020|GO:0030030|GO:0032312|GO:0046872|GO:0060271	ArfGAP with SH3 domain, ankyrin repeat and PH domain1	241.795	212.572	8.51554	7.16115	257.095	238.695	229.594	225.728	220.133	191.855	8.56738	8.47564	8.5036	7.21988	7.19941	7.06415
ASMM10P035140	0.001355	0.0017795	2.37521	up	protein_coding	NM_001033464	CCDS20566.1	Efcab4b	RefSeq	1094	chr6	+	127577974	127629938		chr6:127629820+127629938	AGAAGCAGAGGAAGGTAGGCTACTGTGGAGACATCGTGGGCCCTCAGCTCTTCCAACTCA	381812	Mm.296093	GO:0002115|GO:0005509|GO:0005634|GO:0005730|GO:0005737|GO:0005794|GO:0006810|GO:0006811|GO:0006816|GO:0032237|GO:0046872|GO:0051928	EF-hand calcium binding domain 4B	31.2407	28.0248	5.49772	4.24967	32.2608	33.6939	27.7673	33.1085	26.565	24.401	5.54284	5.63334	5.31699	4.49094	4.18994	4.06814
ASMM10P000512	1.24399e-06	5.095e-06	2.4717	up	protein_coding	NM_026744	CCDS20272.1	Mrpl53	RefSeq	620	chr6	+	83109107	83109932		chr6:83109431+83109521	GTGTTGTTCGGAGATGGGTATCGGCTGATTATGCGCGGTGCCCACCTCACCACTCAGGAA	68499	Mm.333183	GO:0003674|GO:0005739|GO:0005840|GO:0008150|GO:0030529	mitochondrial ribosomal protein L53	204.84	184.103	8.26737	6.96187	211.544	203.558	199.419	191.955	187.419	172.936	8.27235	8.23594	8.29382	6.99453	6.97151	6.91955
ASMM10P000662	1.29025e-06	5.233e-06	2.79052	up	protein_coding	NM_008330	CCDS24595.1	Ifi47	RefSeq	1742	chr11	+	49087016	49096987	NM_001271677	chr11:49087138+49095388	ATTTTCTACTTCTTGGATCTGAGCTTCCCTGGTAACTGCCATGGATCAGTTCATCTCAGC	15953	Mm.491162	GO:0005783|GO:0006952	interferon gamma inducible protein 47	2049.41	1870.39	11.7094	10.2289	2110.29	2019.56	2018.39	1928.37	1884.18	1798.63	11.6805	11.6748	11.7729	10.2317	10.2232	10.2317
ASMM10P047158	0.000880193	0.00119851	2.27437	up	protein_coding	NM_009297	CCDS25095.1	Supt6	RefSeq	6201	chr11	-	78206748	78245703		chr11:78224391-78224483	ACTGATTTCCTCCGCCTGCCCCATTTTACCAAGCGGCGAACTGCATGGAGAGAAGAGGAG	20926	Mm.20755	GO:0003676|GO:0003677|GO:0003723|GO:0005515|GO:0005634|GO:0006139|GO:0006351|GO:0006355|GO:0006357|GO:0006397|GO:0006810|GO:0008380|GO:0010793|GO:0016788|GO:0032784|GO:0032968|GO:0032968|GO:0042393|GO:0045191|GO:0050684|GO:0051028|GO:0051147|GO:0061086|GO:0061086	suppressor of Ty 6	39.6159	37.3226	5.8397	4.65423	45.2442	37.318	36.2856	42.4601	36.0851	33.4226	6.02505	5.77814	5.7159	4.83278	4.61557	4.51435
ASMM10P026072	0.000119566	0.000202685	3.34823	up	protein_coding	NM_013605	CCDS17496.1	Muc1	RefSeq	2235	chr3	+	89229051	89233369		chr3:89231153+89231214	TTCTCTGGAAGACCCCAGCTCCAACTACTACCAAGAACTGAAGAGGAACATTTCTGGATT	17829	Mm.16193	GO:0000790|GO:0000978|GO:0002039|GO:0003712|GO:0005634|GO:0005737|GO:0005737|GO:0005886|GO:0006977|GO:0006978|GO:0009986|GO:0010944|GO:0016020|GO:0016021|GO:0016324|GO:0016324|GO:0036003|GO:0043618|GO:0090240|GO:1902166	mucin 1, transmembrane	69.3227	45.0097	6.66974	4.92635	71.1772	71.2953	65.4957	49.9249	47.2252	37.8791	6.68253	6.70603	6.62066	5.075	5.00302	4.70102
ASMM10P009099	8.41627e-06	2.2284e-05	3.47863	up	protein_coding	NM_172051	CCDS24134.1	Tmcc3	RefSeq	5528	chr10	+	94514856	94590954		chr10:94515109+94578422	CAAGAGCCGGGTGGACCGCCATGACATGAATACCCTCAGCCTACCCCTGAACATACGCCG	319880	Mm.23047	GO:0003674|GO:0005575|GO:0008150|GO:0016020|GO:0016021	transmembrane and coiled coil domains 3	132.976	83.3283	7.63364	5.83512	135.25	138.765	124.912	87.9158	86.6883	75.3808	7.62913	7.68135	7.59043	5.88974	5.89277	5.72284
ASMM10P005407	4.96e-09	1.61e-07	2.15135	up	protein_coding	NM_001163752	CCDS52617.1	4930432K21Rik	RefSeq	2389	chr8	+	84148037	84172597		chr8:84161276+84166580	AAAGAGCTGGTCCCCCTGCCTCCTTCCCAGGAAACAAGGCCAGAGCTGGGAGCCCTCAAA	74666	Mm.33625	GO:0003674|GO:0005575|GO:0008150	RIKEN cDNA 4930432K21 gene	772.651	858.811	10.2324	9.12713	801.971	784.665	731.316	881.959	873.851	820.622	10.2317	10.2327	10.2327	9.12945	9.13602	9.11591
ASMM10P006626	5.52616e-06	1.5849e-05	5.36866	up	protein_coding	NM_007732	CCDS38018.1	Col17a1	RefSeq	5428	chr19	-	47646340	47692042		chr19:47649447-47650256	ACATCCTACGAGGAGCTACTGACCATGCTCCGAGCCGCTGGTTTGTCCTCCATCCCAGGC	12821	Mm.1225	GO:0005515|GO:0005576|GO:0005578|GO:0005581|GO:0005604|GO:0016020|GO:0016021|GO:0030054|GO:0030056|GO:0030056|GO:0031581	collagen, type XVII, alpha 1	135.769	55.4751	7.66268	5.23812	133.522	140.908	132.876	56.4554	59.8824	50.0875	7.60905	7.70352	7.67548	5.24424	5.35588	5.11424
ASMM10P055531	3.06828e-06	1.0062e-05	2.33842	up	protein_coding	NM_022033	CCDS18617.1	Oxct2a	RefSeq	1805	chr4	-	123321874	123323679		chr4:123323618-123323670	TAATGTGCACTGCTCTGCAAAGGTGAACCTGGCCTTTCTCTCTCTGTCCCGGAGCTGGGA	64059	Mm.270287	GO:0005739|GO:0005739|GO:0006104|GO:0008152|GO:0008260|GO:0008260|GO:0008410|GO:0016740|GO:0046950|GO:0046952	3-oxoacid CoA transferase 2A	236.211	227.44	8.48494	7.25941	235.052	243.308	230.273	225.252	233.432	223.636	8.43633	8.5135	8.505	7.21565	7.27958	7.283
ASMM10P000708	8.67593e-05	0.000153739	3.38808	up	protein_coding	NM_009315	CCDS19795.1	Taf6	RefSeq	2264	chr5	-	138178616	138187186		chr5:138184512-138187169	TTTGGCAGCGGATCTCCATCTTTCCATCCTGGGGAGGCATCCTTCCAGGGACAGGAGCTG	21343	Mm.248517	GO:0003677|GO:0003677|GO:0003700|GO:0003700|GO:0005515|GO:0005634|GO:0005634|GO:0005669|GO:0005737|GO:0006351|GO:0006352|GO:0006355|GO:0006367|GO:0008285|GO:0033276|GO:0045786|GO:0046982|GO:0051090|GO:0071339	TAF6 RNA polymerase II, TATA box binding protein (TBP)-associated factor	47.8817	30.0349	6.11679	4.35632	52.2995	49.3752	41.9706	32.5811	29.0045	28.5191	6.23545	6.18171	5.93323	4.46966	4.31314	4.28618
ASMM10P046199	3.92409e-05	7.8551e-05	2.39461	up	protein_coding	NM_146862	CCDS24303.1	Olfr763	RefSeq	930	chr10	+	129011286	129012216	NM_146861	chr10:129011997+129012216	TTTTCTACGTGCTCCTCCCACTTGTTTGTGGTCATACTCTTTTTTGGGACTGGGACTGTT	258861	Mm.377724	GO:0004871|GO:0004930|GO:0004984|GO:0005886|GO:0007165|GO:0007186|GO:0007608|GO:0016020|GO:0016021|GO:0050896	olfactory receptor 763	84.6757	75.8808	6.9631	5.70331	87.4279	79.8542	86.745	80.9865	76.1188	70.5371	6.98604	6.87085	7.03241	5.77659	5.7032	5.63015
ASMM10P007859	1.17098e-05	2.9143e-05	2.73582	up	protein_coding	NM_025450	CCDS19697.1	Mrps17	RefSeq	1196	chr5	+	129715527	129718691		chr5:129715946+129716726	ACAAATAATAGTGCTTACAGACACATAATGTCAATAGTCCGTTCATCCGTCCACGCCAAA	66258	Mm.249809	GO:0003674|GO:0003723|GO:0003735|GO:0005622|GO:0005739|GO:0005840|GO:0006412|GO:0008150|GO:0019843|GO:0030529	mitochondrial ribosomal protein S17	95.8664	75.3877	7.1463	5.69433	103.552	93.7107	90.3368	78.1694	72.8076	75.1861	7.24024	7.10657	7.0921	5.72384	5.64016	5.71899
ASMM10P007217	1.571e-08	2.95e-07	9.22174	up	protein_coding	NM_011642	CCDS19009.2	Trp73	RefSeq	5046	chr4	-	154056248	154140208		chr4:154104847-154139822	CCCGGAGCAGAATGAGCGGCAGCGTTGGGGAGATGGCCCAGACCTCTTCTTCCTCCTCCT	22062	Mm.78015	GO:0000122|GO:0000187|GO:0000785|GO:0000785|GO:0001836|GO:0002039|GO:0003677|GO:0003682|GO:0003684|GO:0003690|GO:0003700|GO:0003700|GO:0005515|GO:0005634|GO:0005634|GO:0005667|GO:0005737|GO:0005829|GO:0006351|GO:0006355|GO:0006915|GO:0006954|GO:0006974|GO:0006974|GO:0006978|GO:0007049|GO:0007050|GO:0008134|GO:0009791|GO:0010165|GO:0010332|GO:0019901|GO:0021766|GO:0030900|GO:0031571|GO:0033326|GO:…	transformation related protein 73	410.879	100.461	9.31025	6.10521	437.867	404.249	390.521	102.81	100.671	97.9012	9.34948	9.27126	9.31001	6.11263	6.09891	6.10409
ASMM10P053404	4.91664e-06	1.4408e-05	3.69416	up	protein_coding	NM_020046	CCDS40471.1	Dhodh	RefSeq	2318	chr8	-	109593247	109608673		chr8:109608601-109608659	TCCCCACTCGAGACTTCCGGAAGCCTCCTCCTCACGGTTGCACCGAAGGAAGGGTGCGCG	56749	Mm.23894	GO:0003824|GO:0004152|GO:0004158|GO:0005739|GO:0005743|GO:0006207|GO:0006221|GO:0006222|GO:0008144|GO:0010181|GO:0016020|GO:0016021|GO:0016491|GO:0043025|GO:0043065|GO:0048039|GO:0055114|GO:0055114|GO:0090140	dihydroorotate dehydrogenase	255.136	154.708	8.60222	6.71697	273.634	261.475	230.299	162.905	155.006	146.214	8.67471	8.62651	8.50543	6.76548	6.7103	6.67512
ASMM10P055331	2.2044e-07	1.546e-06	5.91982	up	protein_coding	NM_199475	CCDS57233.1	Fam63a	RefSeq	2850	chr3	+	95282934	95296164		chr3:95295275+95295335	TACCTTATTGCCTTATCCCTGCAGCAGCAGCAGCAGCCACAAGGCACGTTGGGCCTCAGT	75007	Mm.279287	GO:0003674|GO:0005575|GO:0008150	family with sequence similarity 63, member A	1886.8	794.385	11.5865	9.02095	1891.97	1940.37	1828.07	789.028	813.941	780.186	11.5353	11.602	11.6222	8.97311	9.04646	9.04329
ASMM10P054747	2.7161e-07	1.795e-06	3.31265	up	protein_coding	NM_001100452	CCDS50126.1	Gltscr1l	RefSeq	6579	chr17	-	46798115	46831413		chr17:46830981-46831032	ACTCACTGCCTCCCTCCCTCTCTCCTTGCAGTTGTCATGGATGATGACGATGACTCCTGT	210982	Mm.37642	GO:0003674|GO:0005575|GO:0008150	GLTSCR1-like	7834.68	6692.26	13.7458	12.0178	8134.52	7951.26	7418.25	6944.5	6871.93	6260.35	13.727	13.7726	13.7378	12.026	12.0496	11.9778
ASMM10P055005	1.85119e-06	6.826e-06	3.92781	up	protein_coding	NM_010725	CCDS15944.1	Lmx1b	RefSeq	1219	chr2	-	33564535	33640511		chr2:33640458-33640511	ACGGCATCAAGATGGAGGAGCACGCCCTTCGCCCCGGGCCCGCCACCCTGGGGGTGCTGC	16917	Mm.39825	GO:0001764|GO:0002930|GO:0003677|GO:0003700|GO:0005634|GO:0005634|GO:0006351|GO:0006355|GO:0006357|GO:0007275|GO:0008219|GO:0008270|GO:0008283|GO:0010468|GO:0021587|GO:0021954|GO:0030182|GO:0030199|GO:0030326|GO:0030901|GO:0035108|GO:0035265|GO:0043010|GO:0043565|GO:0045944|GO:0046872|GO:0071542	LIM homeobox transcription factor 1 beta	384.423	224.299	9.20956	7.23584	388.368	403.372	361.53	236.88	229.689	206.328	9.18691	9.26679	9.17499	7.28707	7.25542	7.16502
ASMM10P018391	0.00655014	0.0077592	9.58961	up	protein_coding	NM_053133	CCDS29175.1	Pcdhb8	RefSeq	2340	chr18	+	37355270	37357610		chr18:37357550+37357610	ACCTCAGATTTCAAGTTCATGAACCCCATTATTCCTAGTAGTCTCCTTCAGGACTCTTAG	93879	Mm.348052	GO:0005886|GO:0007155|GO:0016020|GO:0016021	protocadherin beta 8	78.5036	15.6196	6.68571	3.42424	32.5957	95.9956	106.919	20.7343	16.0751	10.0494	5.55524	7.14373	7.35816	3.84078	3.50495	2.92698
ASMM10P052712	6.41e-08	7.05e-07	3.72373	up	protein_coding	NM_172262	CCDS26489.1	Kdm1b	RefSeq	4987	chr13	+	47043498	47085279		chr13:47060763+47060981	AGTTTCCAACCACTGGTGGTACCCCATGCTCATCCAGCCTCCGTTGCTGAAGGACAGTGT	218214	Mm.31259	GO:0003677|GO:0005634|GO:0006349|GO:0006351|GO:0006355|GO:0007275|GO:0008270|GO:0016491|GO:0016568|GO:0034647|GO:0034648|GO:0034649|GO:0034720|GO:0043046|GO:0044030|GO:0046872|GO:0050660|GO:0055114	lysine (K)-specific demethylase 1B	65.6403	38.1646	6.59164	4.69489	67.4471	66.3898	63.084	38.6894	38.5454	37.2588	6.61342	6.60068	6.56081	4.7021	4.70926	4.67329
ASMM10P034758	9.289e-08	8.88e-07	3.6216	up	protein_coding	NM_010131	CCDS20290.1	Emx1	RefSeq	1188	chr6	+	85187930	85204463		chr6:85188298+85188363	TCGGGACCCTCTCCACTTCTACCCCTGGGTGCTTCGGAATCGCTTCTTTGGCCACCGCTT	13796	Mm.391473	GO:0003677|GO:0003700|GO:0005634|GO:0006355|GO:0007275|GO:0007420|GO:0009791|GO:0021796|GO:0021895|GO:0021987|GO:0021987|GO:0030182|GO:0042493|GO:0043565|GO:0048854	empty spiracles homeobox 1	210.811	128.493	8.31004	6.45341	211.954	214.704	205.774	129.118	130.859	125.501	8.27728	8.31806	8.33477	6.43067	6.46975	6.45981
ASMM10P055165	0.00882922	0.010278	2.06446	up	protein_coding	NM_001160363	CCDS50748.1	Tmem74b	RefSeq	1448	chr2	+	151702007	151707310		chr2:151707029+151707089	AGCTATACCACTCAGGGCTCCTAAGTAAGAGTCCACCCTGTTTTTGCTGCTTTAGCTGCA	108832	Mm.103494	GO:0003674|GO:0005575|GO:0008150	transmembrane protein 74B	26.3563	27.3008	5.25401	4.20824	27.327	29.6575	22.0844	26.0059	22.2037	33.6927	5.32702	5.44935	4.98566	4.15007	3.94783	4.52682
ASMM10P013153	2.724e-08	4.09e-07	5.65737	up	protein_coding	NM_001166157	CCDS49734.1	Krt81	RefSeq	1857	chr15	-	101459060	101463765		chr15:101459074-101459570	CCCCTCCCTCTAATCTTTGTCTTGATCTGTTTCCAATAAATTAATGTAGTCAACTCTGCA	64818	Mm.347934	GO:0003674|GO:0005198|GO:0005575|GO:0005882|GO:0008150|GO:0045095	keratin 81	1947.73	860.943	11.632	9.13186	2068.56	1942.42	1832.21	867.631	883.87	831.327	11.6637	11.6075	11.6247	9.1097	9.15099	9.13489
ASMM10P026858	4.9891e-07	2.699e-06	6.00205	up	protein_coding	NM_010289	CCDS18015.1	Gja10	RefSeq	1518	chr4	-	32600864	32602382		chr4:32600884-32602382	AGCCATGTTGATTCACCTCCTCACTCTTCTTTCATCATACATGAGACATATGTATATGTG	14610	Mm.377084	GO:0005243|GO:0005886|GO:0005921|GO:0005922|GO:0007154|GO:0007276|GO:0007416|GO:0009416|GO:0016020|GO:0016021|GO:0030054|GO:0050908|GO:0055085	gap junction protein, alpha 10	170.275	62.3734	8.00231	5.41686	167.196	175.692	167.938	61.7321	64.8801	60.5081	7.93525	8.04173	8.02996	5.3786	5.4718	5.40017
ASMM10P055786	1.46394e-06	5.71e-06	2.09939	up	protein_coding	NM_001244936		Gtf2ird1	RefSeq	4321	chr5	-	134357660	134456716	NM_001081462, NM_001081463, NM_001081467	chr5:134357874-134357932	TGTCCCCTCCCCCCCTCTCTCTAGCAGTGGCCAGTGTACATGGTGGACTATTCCGGACTA	57080	Mm.332735	GO:0003677|GO:0003700|GO:0005634|GO:0005737|GO:0006351|GO:0006355|GO:0006355|GO:0007275|GO:0009790	general transcription factor II I repeat domain-containing 1	9374.34	12923.2	14.0199	12.9499	9773.18	9564.95	8784.89	13403.5	12944.1	12422	14.0423	14.0423	13.975	12.9623	12.9353	12.9521
ASMM10P018532	3.17778e-05	6.5734e-05	4.14795	up	protein_coding	NM_019996	CCDS29259.1	Phax	RefSeq	1893	chr18	+	56572870	56587712		chr18:56573075+56573135	CTTTCCGACTCGGATTCCGACATGACGGTCGTCCCCAGCGATAGGCCTCTGCAAATGGCG	56698	Mm.214569	GO:0003723|GO:0005634|GO:0005737|GO:0006408|GO:0006810|GO:0015031|GO:0015643|GO:0043025	phosphorylated adaptor for RNA export	31.0593	15.5749	5.4995	3.4471	29.0327	33.1392	31.0062	17.483	14.616	14.6258	5.40466	5.60909	5.48476	3.60453	3.37885	3.35793
ASMM10P004108	1.9498e-07	1.429e-06	20.9699	up	protein_coding	NM_001013362	CCDS27652.1	Npcd	RefSeq	4891	chr15	-	79786350	79834333		chr15:79794445-79828687	AGCGGAACCGCATCATCCTGAACCTGAAGCAGGAGCTCCCAGCCCGTGGGAACATCTCCT	504193	Mm.38438	GO:0005634|GO:0005737|GO:0005829|GO:0008150|GO:0009898|GO:0019904|GO:0030175|GO:0030425|GO:0030426|GO:0043025	neuronal pentraxin chromo domain	104.946	9.66656	7.28523	2.89498	101.005	108.4	105.434	8.88388	9.58348	10.5323	7.20197	7.31499	7.33873	2.82167	2.89908	2.96418
ASMM10P024728	6.6965e-07	3.319e-06	2.67769	up	protein_coding	NM_009174	CCDS17368.1	Siah2	RefSeq	2488	chr3	-	58674948	58692388		chr3:58674999-58676175	GGGTTTAGTTTTTGTTGTTTTTGTTTTTATCTTTACATACGCGCACACACATACACACAC	20439	Mm.2847	GO:0004842|GO:0005515|GO:0005634|GO:0005737|GO:0005769|GO:0005829|GO:0006511|GO:0006915|GO:0007049|GO:0007275|GO:0008270|GO:0016567|GO:0016567|GO:0016874|GO:0031396|GO:0031624|GO:0043005|GO:0043025|GO:0043066|GO:0043154|GO:0044257|GO:0046872|GO:0090090|GO:2001237	seven in absentia 2	212.283	176.08	8.3212	6.90021	221.353	214.468	201.027	176.195	175.461	176.585	8.34036	8.31531	8.30793	6.87299	6.87945	6.94819
ASMM10P022767	1.59064e-05	3.7313e-05	2.08825	up	protein_coding	NM_010877	CCDS15367.1	Ncf2	RefSeq	2596	chr1	+	152807889	152836990		chr1:152825881+152825941	GTTGTAGCATCTGTGGTTCACCAAGACAACTTTTCTGGCTTCGCCCCTCTGCAGCCACAG	17970	Mm.270307	GO:0001669|GO:0005515|GO:0005730|GO:0005737|GO:0005737|GO:0005829|GO:0006742|GO:0006801|GO:0008022|GO:0009749|GO:0014070|GO:0016020|GO:0016175|GO:0016175|GO:0032496|GO:0032870|GO:0042554|GO:0043525|GO:0045777|GO:0048365	neutrophil cytosolic factor 2	89.6267	92.3295	7.04788	5.98559	94.0705	89.9572	84.8523	95.9212	94.7665	86.3008	7.09661	7.04874	6.9983	6.02153	6.01407	5.92118
ASMM10P006378	2.40607e-06	8.347e-06	4.41628	up	protein_coding	NM_001271456		Tnip1	RefSeq	2817	chr11	-	54910786	54962940		chr11:54911448-54915496	GCAGAGCCAGAGCCAGCTGACCTCAGATTGCCAAAAGTTTGAAGGCCATGTGCATGTTCT	57783	Mm.259671	GO:0002755|GO:0004843|GO:0005515|GO:0005634|GO:0005737|GO:0005737|GO:0006954|GO:0007159|GO:0009101|GO:0031593|GO:0043124|GO:0043124|GO:0045944|GO:0050729|GO:0051019|GO:0070373|GO:0085032	TNFAIP3 interacting protein 1	72.795	35.7554	6.74025	4.59742	74.7025	72.7041	70.9784	36.9796	37.3103	32.9762	6.74879	6.73677	6.73519	4.63783	4.66359	4.49083
ASMM10P018580	1.48606e-05	3.5468e-05	2.55707	up	protein_coding	NM_145222	CCDS35645.1	B3gnt7	RefSeq	2608	chr1	+	86303220	86307305		chr1:86303253+86303554	AGGATGTTGGCGATCTTCAAGGTCTCTGAGATTCTGGCTCTTCCCTTCGCGTTCCCGTGG	227327	Mm.86467	GO:0005575|GO:0005794|GO:0006486|GO:0008375|GO:0008378|GO:0016020|GO:0016021|GO:0016740|GO:0016757	UDP-GlcNAc:betaGal beta-1,3-N-acetylglucosaminyltransferase 7	119.529	102.024	7.47836	6.12387	126.477	119.169	112.94	103.454	108.758	93.8607	7.52697	7.46247	7.44564	6.12169	6.20779	6.04213
ASMM10P020021	8.3122e-07	3.845e-06	2.76853	up	protein_coding	NM_001142923	CCDS50473.1	Tcf7l2	RefSeq	4014	chr19	+	55741809	55933655	NM_001142918, NM_001142919, NM_001142920, NM_001142921, NM_001142922, NM_009333	chr19:55741823+55741883	AATCTCCGCTCCCAGACTACTCCGTTCCTCCGGATTTCGATCCCCCTTTTTCTATCTGTC	21416	Mm.139815	GO:0000122|GO:0000790|GO:0000978|GO:0001103|GO:0001568|GO:0003677|GO:0003682|GO:0003700|GO:0003700|GO:0005515|GO:0005634|GO:0005634|GO:0005654|GO:0005667|GO:0005829|GO:0006351|GO:0006355|GO:0006357|GO:0006357|GO:0007050|GO:0008013|GO:0008013|GO:0008013|GO:0008134|GO:0008283|GO:0009749|GO:0010909|GO:0014003|GO:0016055|GO:0016055|GO:0019901|GO:0021915|GO:0021983|GO:0030282|GO:0030514|GO:0030538|GO:…	transcription factor 7 like 2, T cell specific, HMG box	1128.66	991.01	10.7976	9.32845	1170.41	1169.79	1045.79	1047.72	980.808	944.498	10.806	10.8259	10.7608	9.36906	9.30004	9.31625
ASMM10P008983	0.000460282	0.000667608	2.30296	up	protein_coding	NM_146265	CCDS16409.1	Olfr1506	RefSeq	1084	chr2	-	90221566	90224471		chr2:90222472-90224342	TCTCTATCAGATCACAGCACCCAAATTGCTCCCCTATGGCTGACATACACAATGTGACTG	257665	Mm.271314	GO:0004984|GO:0007186|GO:0007608|GO:0016021	olfactory receptor 1506	33.6087	31.1894	5.60726	4.40377	32.1987	37.079	31.5485	34.8899	28.6419	30.0364	5.54037	5.77101	5.5104	4.55789	4.2943	4.35913
ASMM10P025409	2.77013e-05	5.8951e-05	2.08988	up	protein_coding	NM_027816	CCDS51069.1	Cyp2u1	RefSeq	2331	chr3	-	131290490	131303227		chr3:131290504-131291307	ATAGAGCTAGGATGAAATGTCCCCTTGCCCAGTATGTTGAGAAAATGAAAAGCATCCTCT	71519	Mm.473179	GO:0004497|GO:0005506|GO:0005783|GO:0016020|GO:0016021|GO:0016491|GO:0016705|GO:0016712|GO:0020037|GO:0043231|GO:0046872|GO:0055114|GO:0070330	cytochrome P450, family 2, subfamily u, polypeptide 1	249.573	271.886	8.56946	7.50604	247.73	265.05	235.938	269.869	285.227	260.562	8.51802	8.64789	8.54246	7.46627	7.56324	7.4886
ASMM10P003385	1.25e-09	7.7e-08	3.88355	up	protein_coding	NM_008578	CCDS22361.1	Mef2b	RefSeq	1378	chr8	+	70152777	70167488		chr8:70166431+70166613	GGGCACCTCAAGAAGCCTGTACAGCGGCCTGCAGAGTCCCGGTGCCCCAGGCCCCGCTCT	17259	Mm.432505	GO:0003700|GO:0005634|GO:0005634|GO:0005667|GO:0006355|GO:0042826	myocyte enhancer factor 2B	199.977	112.728	8.22746	6.27008	205.981	202.196	191.755	114.84	114.625	108.719	8.22917	8.22256	8.23063	6.26962	6.28245	6.25817
ASMM10P000524	5.316e-08	6.22e-07	7.71897	up	protein_coding	ENSMUST00000102867	CCDS18256.1	Whrn	Ensembl	4013	chr4	-	63414909	63495951		chr4:63416561-63418087	ATGAAGTGCGGGCTCTGCCCCAGACTCGCACCTCCACACTCTCTCAGCTCTCAGACAGTG	73750	Mm.300397	GO:0001895|GO:0001917|GO:0002142|GO:0005515|GO:0005737|GO:0005884|GO:0005929|GO:0007605|GO:0007605|GO:0016020|GO:0019904|GO:0030424|GO:0030425|GO:0032391|GO:0032420|GO:0032420|GO:0032421|GO:0042995|GO:0043025|GO:0043025|GO:0043198|GO:0045202|GO:0050953|GO:0060122	whirlin	474.56	139.5	9.51652	6.56812	485.863	484.701	453.114	139.802	146.243	132.457	9.50639	9.5206	9.52257	6.54696	6.62388	6.5335
ASMM10P055333	4.0482e-07	2.32e-06	3.76241	up	protein_coding	NM_001026212	CCDS17617.1	Ensa	RefSeq	2276	chr3	+	95624979	95630493		chr3:95628683+95628743	GCTCGTCACCAGCAAGCTTGCGGGGTAACCTGGGCCCCTCTCTTCCCCTTCCTCACCCAC	56205	Mm.241365	GO:0004864|GO:0005102|GO:0005737|GO:0007049|GO:0007067|GO:0019870|GO:0050796|GO:0051301	endosulfine alpha	1741.23	1149.15	11.45	9.53837	1855	1743.78	1624.9	1219.32	1149.45	1078.68	11.4881	11.431	11.431	9.58475	9.52744	9.50293
ASMM10P054959	1.80315e-05	4.1353e-05	3.71677	up	protein_coding	NM_008721	CCDS15771.1	Npdc1	RefSeq	1473	chr2	+	25403082	25409494		chr2:25403082+25403142	CGCCTCCATCCCATCCCGGATCCATTGCCGCAACGTCAGCGCCACCGCCTCCTCTTTTCC	18146	Mm.1131	GO:0016020|GO:0016021	neural proliferation, differentiation and control 1	798.975	504.695	10.2791	8.38501	790.918	773.74	832.268	518.435	532.695	462.955	10.205	10.2147	10.4175	8.39566	8.44511	8.31426
ASMM10P055363	6.70143e-05	0.00012311	5.37578	up	protein_coding	NM_001190161	CCDS17758.1	Psrc1	RefSeq	1742	chr3	+	108383803	108388231		chr3:108383813+108383873	CGAAGCTCCGCCCCTCGGGAGCCCTTTCCCGGGAACTGGGAGATTGTAGAAGAAAAGCTT	56742	Mm.389499	GO:0000922|GO:0001578|GO:0005515|GO:0005737|GO:0005819|GO:0005829|GO:0005856|GO:0005876|GO:0007049|GO:0007067|GO:0007080|GO:0008017|GO:0009987|GO:0015630|GO:0030308|GO:0030496|GO:0031116|GO:0045893|GO:0051301|GO:0060236	proline/serine-rich coiled-coil 1	44.2987	17.298	6.00957	3.5831	40.6908	44.6523	47.5528	15.946	20.2836	15.6645	5.87018	6.03719	6.12136	3.47101	3.82334	3.45495
ASMM10P054601	2.702e-08	4.08e-07	6.03901	up	protein_coding	NM_134114	CCDS49945.1	Sft2d1	RefSeq	1048	chr17	+	8311102	8327442	ENSMUST00000150728	chr17:8327038+8327098	CGGTGCCTGCTCCAGTGATCGCCTCAGAAGCAGCAGCAGCAGCAGCCTCAGCCCATGCCA	106489	Mm.311080	GO:0003674|GO:0005575|GO:0008150	SFT2 domain containing 1	4958.3	2097.28	12.9818	10.3874	5002.63	5065.74	4806.53	2158.42	2104.81	2028.61	12.9421	12.9913	13.0118	10.3922	10.3777	10.3925
ASMM10P008781	6.747e-08	7.22e-07	3.71236	up	protein_coding	NM_138649	CCDS40103.1	Syt17	RefSeq	1623	chr7	-	118381855	118443552		chr7:118443123-118443345	AACATAGCCATACCTTGGTAGTAAAGTCAGCTCCCTCCCCAAAATGTTGGAACCACTGAA	110058	Mm.156558	GO:0003674|GO:0005215|GO:0005802|GO:0006810|GO:0008021|GO:0008150|GO:0016020	synaptotagmin XVII	2613.01	1753.84	12.0334	10.1411	2650.17	2686.43	2502.42	1762.46	1813.45	1685.61	12.0021	12.0496	12.0485	10.1209	10.1611	10.1411
ASMM10P046726	9.62854e-06	2.4806e-05	10.8749	up	protein_coding	NM_153079	CCDS24716.1	Nmur2	RefSeq	3276	chr11	-	56024989	56040987		chr11:56025003-56027248	TCCTGACCTTGACCACCACCGATTCCTCAGTAATAAAATGGAATAAAGGTTGTCCTGTGC	216749	Mm.213205	GO:0001607|GO:0002023|GO:0004871|GO:0004930|GO:0005229|GO:0005525|GO:0005886|GO:0006816|GO:0007165|GO:0007186|GO:0007200|GO:0007204|GO:0007218|GO:0007218|GO:0007268|GO:0007625|GO:0008188|GO:0008188|GO:0016020|GO:0016021|GO:0016021|GO:0042924|GO:0043006|GO:0048016|GO:0048265|GO:0050482|GO:1902476	neuromedin U receptor 2	157.552	31.9093	7.88312	4.44019	154.435	154.445	163.777	29.041	29.8438	36.8433	7.81867	7.83321	7.99749	4.31135	4.3532	4.65603
ASMM10P015774	1.34737e-06	5.395e-06	3.8744	up	protein_coding	NM_027671	CCDS35509.1	Sntg1	RefSeq	4193	chr1	-	8362660	9299730	ENSMUST00000140302	chr1:9299581-9299730	TGTGTATTTCAGTTCCCCCATCTCACTCCATTCGTGCCTGCACCAGTTGCCTTGTGTGGG	71096	Mm.388998	GO:0003779|GO:0005634|GO:0005737|GO:0005856|GO:0008022|GO:0032587	syntrophin, gamma 1	156.508	88.1903	7.87092	5.91695	155.792	160.025	153.708	89.1101	92.8252	82.6355	7.83321	7.88457	7.89499	5.90614	5.98758	5.85713
ASMM10P041534	0.000314622	0.000473925	6.91933	up	protein_coding	NM_010875	CCDS40618.1	Ncam1	RefSeq	4885	chr9	-	49515138	49799069		chr9:49515289-49517582	CTGTGTATTAGTACAGTCCGTACACCATGTATCTACCATGAGGGTTCTCTGCTCTTTTTT	17967	Mm.439182	GO:0001928|GO:0005515|GO:0005886|GO:0007155|GO:0007166|GO:0007568|GO:0007611|GO:0008201|GO:0009897|GO:0009897|GO:0009986|GO:0010288|GO:0014076|GO:0016020|GO:0016021|GO:0019902|GO:0021794|GO:0030275|GO:0030424|GO:0030426|GO:0031175|GO:0031225|GO:0033555|GO:0034109|GO:0042220|GO:0042802|GO:0043025|GO:0043025|GO:0048666|GO:0050850|GO:0051930|GO:0060045|GO:0060548	neural cell adhesion molecule 1	41.8714	12.1082	5.90324	3.1126	34.2156	36.0214	55.3772	11.7892	13.5628	10.9728	5.62889	5.72961	6.35121	3.06701	3.27233	2.99848
ASMM10P031699	1.568e-08	2.95e-07	2.31311	up	protein_coding	NM_007765	CCDS39075.1	Crmp1	RefSeq	2968	chr5	+	37245763	37292163		chr5:37245923+37246096	GAGCTTCTGTCCTTTCTTTCATCCCTCCCTGGCCTTTGTCGCCGCTCTCACGAGTAGCGC	12933	Mm.290995	GO:0005737|GO:0005856|GO:0006208|GO:0016787|GO:0016810|GO:0016812|GO:0030425|GO:0043025|GO:0043231|GO:0051219	collapsin response mediator protein 1	998.326	1058.99	10.6246	9.4148	1032.07	1005.87	957.043	1084.69	1066.52	1025.77	10.6244	10.6144	10.6352	9.41191	9.40576	9.42675
ASMM10P021399	3.28195e-06	1.0597e-05	6.62767	up	protein_coding	NM_001099276	CCDS48360.1	Pik3c2b	RefSeq	7929	chr1	+	133046011	133108688		chr1:133105021+133105115	TGTAAAGATTTACCTCCTTCCTGACCCTCAGAAAACCACAAAGAGGAAAACCAAGGTGGC	240752	Mm.387308	GO:0000166|GO:0001727|GO:0005515|GO:0005524|GO:0005886|GO:0005942|GO:0016301|GO:0016303|GO:0016310|GO:0016740|GO:0030139|GO:0035005|GO:0043491|GO:0046834	phosphoinositide-3-kinase, class 2, beta polypeptide	76.0782	24.6136	6.80486	4.07636	77.4077	75.815	75.0119	22.2218	26.4502	25.1687	6.80241	6.79794	6.81424	3.93378	4.18288	4.11243
ASMM10P001304	2.5123e-07	1.697e-06	2.4505	up	protein_coding	NM_029931	CCDS38797.1	Mllt3	RefSeq	4793	chr4	-	87769924	87806314		chr4:87793962-87806210	TCTCAAGGAGTCAGAGCAACCCAGTCCTGCCAGCTCCAGCTCCAGTTCCAGCTCCAGCTT	70122	Mm.288898	GO:0005515|GO:0005634|GO:0006351|GO:0006355|GO:0007379|GO:0009952|GO:0090090|GO:2000096	myeloid/lymphoid or mixed-lineage leukemia (trithorax homolog, Drosophila); translocated to, 3	684.251	657.09	10.0343	8.74118	705.43	693.731	653.592	664.602	679.178	627.491	10.0334	10.0254	10.044	8.71593	8.77528	8.73233
ASMM10P055594	6.5269e-05	0.00012047	2.57914	up	protein_coding	NM_027195	CCDS38973.1	Casz1	RefSeq	4428	chr4	+	148804391	148945130		chr4:148944565+148944632	TCAAACCCGGGTTCCTCCAGTTCCAGGACAAGTGAGTCCCTCCATGAGCCGGCACCTGTC	69743	Mm.233879	GO:0003677|GO:0005634|GO:0005737|GO:0006351|GO:0006355|GO:0008150|GO:0043231|GO:0046872	castor zinc finger 1	50.4056	41.727	6.19142	4.82453	54.775	51.2968	45.1448	42.5978	41.1669	41.4161	6.3016	6.23238	6.04028	4.83743	4.80266	4.83351
ASMM10P054770	5.64633e-06	1.6098e-05	19.7543	up	protein_coding	NM_153512	CCDS28996.1	Kcng3	RefSeq	3356	chr17	-	83585956	83631895		chr17:83630976-83631031	CAACCGCAGTCTGGATGACCGGAGCAGGTACTCCGCCAGCCCTGGGAGGGAACCCTCCGG	225030	Mm.223506	GO:0005216|GO:0005244|GO:0005249|GO:0005251|GO:0005267|GO:0005737|GO:0005783|GO:0005886|GO:0006810|GO:0006811|GO:0006813|GO:0008076|GO:0016020|GO:0016021|GO:0034765|GO:0051260|GO:0055085|GO:0071805	potassium voltage-gated channel, subfamily G, member 3	84.8358	7.45517	6.96561	2.66151	82.5838	87.9783	83.9454	10.0726	5.89968	6.39317	6.90659	7.01235	6.97788	2.92228	2.51778	2.54448
ASMM10P018291	3.4781e-06	1.1064e-05	3.35705	up	protein_coding	NM_153515	CCDS37753.1	Ammecr1l	RefSeq	4781	chr18	+	31759823	31784083		chr18:31759862+31760194	AGAGGACGTTTGGTCCACTGGAGGACTCCCTACATTCTTCCTCCATTACCTCACTGCCTC	225339	Mm.290804	GO:0003674|GO:0005575|GO:0008150	AMME chromosomal region gene 1-like	114.887	74.4557	7.42279	5.6756	114.96	117.498	112.202	80.1551	70.9566	72.2555	7.39007	7.4416	7.4367	5.75969	5.60393	5.66318
ASMM10P002535	3.73924e-06	1.1648e-05	2.06171	up	protein_coding	NM_177408	CCDS24552.1	Gabrg2	RefSeq	3911	chr11	-	41910189	42000714	ENSMUST00000146198	chr11:41912545-41916283	GAAGAAAAACCCTGCCCCTACCATTGATATTCGTCCCAGATCAGCAACCATTCAAATGAA	14406	Mm.5309	GO:0004890|GO:0004890|GO:0005230|GO:0005254|GO:0005515|GO:0005737|GO:0005886|GO:0006810|GO:0006811|GO:0007214|GO:0007268|GO:0009791|GO:0016020|GO:0016021|GO:0030054|GO:0030424|GO:0030534|GO:0032590|GO:0034707|GO:0045202|GO:0045211|GO:0051932|GO:0060077|GO:1902476	gamma-aminobutyric acid (GABA) A receptor, subunit gamma 2	149.497	158.857	7.79966	6.75582	153.09	149.5	145.902	157.402	167.22	151.95	7.80382	7.79041	7.80476	6.71737	6.81265	6.73745
ASMM10P017319	3.025e-08	4.32e-07	7.98081	up	protein_coding	NM_021406	CCDS28860.1	Trem1	RefSeq	3025	chr17	+	48232738	48246924		chr17:48237274+48237354	ATTGTATCGTTGTGTGATTTACCATCCTCCGAATGACCCTGTTGTGCTCTTCCATCCTGT	58217	Mm.248352	GO:0002374|GO:0005623|GO:0016020|GO:0016021|GO:0016477|GO:0030593|GO:0042107|GO:0050755|GO:0070945|GO:0072672	triggering receptor expressed on myeloid cells 1	277.87	77.7431	8.7352	5.73867	277.288	286.043	270.28	80.0383	78.667	74.5238	8.69679	8.75751	8.7513	5.7573	5.7525	5.70619
ASMM10P034580	1.89353e-05	4.3047e-05	15.371	up	protein_coding	NM_007706	CCDS24136.1	Socs2	RefSeq	2222	chr10	-	95411489	95416857		chr10:95416682-95416857	CCTTTCCTCCCGCAGCCGCCAACGCTGCGCGGGTCTCGGACAGTGCGCGCCGGGACTCCA	216233	Mm.474283	GO:0005131|GO:0005159|GO:0007595|GO:0007595|GO:0009968|GO:0032355|GO:0032870|GO:0035556|GO:0040008|GO:0040014|GO:0040015|GO:0040015|GO:0045666|GO:0046426|GO:0060396|GO:0060749|GO:0060749	suppressor of cytokine signaling 2	66.1655	7.54656	6.60189	2.65975	65.6251	61.77	71.1012	10.4175	6.31007	5.91207	6.57362	6.49589	6.73615	2.95078	2.58324	2.44522
ASMM10P039276	1.52052e-05	3.603e-05	2.72627	up	protein_coding	NM_001081150	CCDS40321.1	Lonrf1	RefSeq	3930	chr8	-	36216063	36249516		chr8:36216156-36217601	GCTGCCCGGCCCTTTTATAATTATTTGTTGCAGATTTGTGACTGTCTCTATTAACTTTCT	244421	Mm.324032	GO:0003674|GO:0005575|GO:0008150|GO:0046872	LON peptidase N-terminal domain and ring finger 1	60.9192	48.2296	6.48401	5.03709	62.5935	57.7611	62.4029	49.2276	46.0506	49.4107	6.50821	6.40017	6.54366	5.05326	4.96366	5.09433
ASMM10P033890	8.8095e-07	4.002e-06	6.88659	up	protein_coding	NM_010651	CCDS39667.1	Klra9	RefSeq	1194	chr6	-	130178681	130193112		chr6:130192991-130193112	AGAAAAACGCCAACTTTTCAGACAAATTTTCCCTCCACCAGAATCACTCCGGTAGAGACA	16640	Mm.457996	GO:0005886	killer cell lectin-like receptor subfamily A, member 9	313.302	101.553	8.90367	6.11988	313.381	320.183	306.342	97.922	109.134	97.6032	8.85982	8.9162	8.93501	6.04738	6.21484	6.09743
ASMM10P005387	9.9825e-07	4.377e-06	3.03182	up	protein_coding	NM_001163645	CCDS51771.1	Osbpl3	RefSeq	6779	chr6	-	50293326	50456170	NM_027881	chr6:50344981-50346327	CGCCATCCAGGTCCCTAAGCCTTTTTCTGGCCCTGTGAGACTGCACTCCTCCAATCCTAA	71720	Mm.44153	GO:0005829|GO:0005886|GO:0006810|GO:0006869|GO:0008150|GO:0008289|GO:0015485|GO:0031965|GO:0097038	oxysterol binding protein-like 3	64.3275	45.6727	6.55862	4.95844	66.8466	65.235	60.9008	46.2981	46.5133	44.2067	6.59899	6.57582	6.50106	4.95902	4.98091	4.93539
ASMM10P033843	1.0903e-07	9.79e-07	2.58485	up	protein_coding	NM_175414	CCDS20568.1	Tspan9	RefSeq	3930	chr6	-	127961399	128143578		chr6:127961450-127962801	AATGCCTTGTCTGCATTTCCTTCATCCCAGGTCCCGCTTTAACGAACACCATGTTTTTAG	109246	Mm.21814	GO:0003674|GO:0008150|GO:0016020|GO:0016021	tetraspanin 9	140.888	118.876	7.71597	6.34589	143.237	144.408	135.019	121.809	120.835	113.982	7.7168	7.73602	7.6951	6.35038	6.36169	6.32562
ASMM10P037417	1.7007e-07	1.31e-06	4.99504	up	protein_coding	NM_001081655	CCDS39788.1	Dact3	RefSeq	2828	chr7	+	16875316	16887301		chr7:16883393+16883510	ATTCACCACCCTCCACCTTCTGCGGGGACAGTGGCTTCTCCGGATCTGGCTCCTATGGAC	629378	Mm.491123	GO:0005080|GO:0005515|GO:0005575|GO:0016055|GO:0030178|GO:0030308|GO:0035414|GO:0042802|GO:0051018|GO:0070097	dapper homolog 3, antagonist of beta-catenin (xenopus)	1014.99	485.089	10.6497	8.32916	1055.9	1008.06	981.005	513.448	487.354	454.465	10.6527	10.6231	10.6731	8.37768	8.32291	8.28689
ASMM10P055336	4.96309e-05	9.538e-05	2.22686	up	protein_coding	NM_181409	CCDS51000.1	Mtmr11	RefSeq	2812	chr3	+	96161969	96171718		chr3:96161979+96162039	CGAAGTTTCCAAAGAGCCTCCCCTGTCTGGGCAGGACACACCTTTCAAATAAGACCCCTG	194126	Mm.268536	GO:0003674|GO:0005575|GO:0008150|GO:0016311|GO:0016791	myotubularin related protein 11	81.3323	78.3113	6.90384	5.74883	78.8083	81.6577	83.531	74.5512	80.5585	79.8243	6.82976	6.91024	6.97151	5.65621	5.78358	5.8067
ASMM10P042670	5.51716e-06	1.5834e-05	4.29117	up	protein_coding	NM_146272	CCDS23032.1	Olfr930	RefSeq	927	chr9	+	38930172	38931099		chr9:38930678+38931099	TAAAACCTACATCATAAGTCATTACTTCTGTGATGCTCTTCCTCTCCTCAAACTTTCCTG	258269	Mm.377403	GO:0004871|GO:0004930|GO:0004984|GO:0005886|GO:0007165|GO:0007186|GO:0007608|GO:0016020|GO:0016021|GO:0050896	olfactory receptor 930	281.432	148.332	8.75427	6.6529	292.817	285.335	266.144	152.799	159.785	132.41	8.7787	8.75392	8.73018	6.67556	6.75005	6.53308
ASMM10P018508	0.000528227	0.000756005	2.3333	up	protein_coding	NM_026040	CCDS37819.1	Srfbp1	RefSeq	1463	chr18	+	52465692	52490738		chr18:52488884+52488971	AAACGATAAACACAGGCCAATTCCAGAAGCCAGGAAGTTCGAATCCGTGTTTTTCCACTC	67222	Mm.100617	GO:0005515|GO:0005634|GO:0005737|GO:0006351|GO:0006355|GO:0008150	serum response factor binding protein 1	44.1947	40.3754	5.99662	4.77425	50.3705	43.872	38.3415	43.657	39.33	38.1391	6.18027	6.00716	5.80244	4.87371	4.73947	4.70958
ASMM10P005595	3.30622e-06	1.0657e-05	4.05471	up	protein_coding	NM_001166635	CCDS30018.1	Mid1ip1	RefSeq	2059	chrX	+	10717364	10719702		chrX:10717709+10717983	AGTGCAAGAGCAGAAAAAGGCTAGACCCAGCCACCCACCGTCAATCCTGAGCCAAAGATA	68041	Mm.29429	GO:0005515|GO:0005634|GO:0005737|GO:0005829|GO:0005856|GO:0005874|GO:0006629|GO:0007026|GO:0008022|GO:0015630|GO:0045723|GO:0046890|GO:0051258|GO:0051351	Mid1 interacting protein 1 (gastrulation specific G12-like (zebrafish))	211.909	114.858	8.31798	6.29838	216.1	216.475	203.153	108.072	119.421	117.08	8.3064	8.32778	8.31976	6.18927	6.34522	6.36065
ASMM10P010246	0.00018816	0.00030135	3.26037	up	protein_coding	NM_001168248	CCDS26571.1	Rmi1	RefSeq	3607	chr13	+	58402596	58411149		chr13:58404595+58404655	GAGTTCTAGGTCAGCCAGAGCTACATAGTCAAACTGTCTCAAGAAACAAACAAAACTAAG	74386	Mm.85289	GO:0003674|GO:0005575|GO:0005634|GO:0006260|GO:0008150	RMI1, RecQ mediated genome instability 1, homolog (S. cerevisiae)	31.3118	20.3744	5.5105	3.80546	30.3865	30.5813	32.9676	19.5687	23.8575	17.697	5.46448	5.49029	5.57673	3.76213	4.03903	3.61523
ASMM10P006463	3.60517e-06	1.1359e-05	3.06417	up	protein_coding	NM_001271917		Nrl	RefSeq	2377	chr14	-	55518977	55524981		chr14:55522460-55524922	ACTGAGACACCGCACGGGGAAAAGGAACACCTCTCTCTGCTCAGTCCCAGAATGGCTTTC	18185	Mm.20422	GO:0003677|GO:0003700|GO:0003700|GO:0005634|GO:0006351|GO:0006355|GO:0007275|GO:0007468|GO:0043522|GO:0043565|GO:0045872|GO:0045872|GO:0045944|GO:0045944|GO:0046548	neural retina leucine zipper gene	177.676	127.43	8.05934	6.44385	191.772	174.991	166.265	126.964	126.08	129.246	8.12655	8.03463	8.01686	6.40949	6.4194	6.50266
ASMM10P032382	0.000348374	0.000520279	2.77751	up	protein_coding	NM_028227	CCDS19640.1	Brap	RefSeq	3727	chr5	+	121660585	121687247	ENSMUST00000140996	chr5:121660788+121660848	TCCGACTGGAGCTCGCGGGTCACTCGCCGGTCCCCACCGACTTCGGCTTCAGCGCCGCCG	72399	Mm.153372	GO:0000151|GO:0000165|GO:0000166|GO:0004842|GO:0005737|GO:0007265|GO:0008139|GO:0008270|GO:0009968|GO:0016874|GO:0046872	BRCA1 associated protein	72.7009	55.5754	6.72311	5.24932	78.3828	79.6646	60.0553	53.4558	57.8437	55.4267	6.82169	6.86871	6.47892	5.16539	5.31098	5.27157
ASMM10P032338	9.25146e-05	0.000162265	3.84325	up	protein_coding	NM_007545	CCDS39236.1	Hrk	RefSeq	5366	chr5	+	118169763	118189478		chr5:118189409+118189478	GGTCCCCTACCTGGATGCTTTGTACATATTTGTTACACTTTTATTTAAAAATTGACTGTG	12123	Mm.384468	GO:0005739|GO:0006915|GO:0016020|GO:0016021|GO:0032464|GO:0042981|GO:0043065|GO:0043525|GO:0051365|GO:0090200	harakiri, BCL2 interacting protein (contains only BH3 domain)	33.6211	18.3061	5.60916	3.66684	32.8229	31.6457	36.3948	20.6139	18.5782	15.7261	5.56462	5.5411	5.72177	3.83136	3.70738	3.46177
ASMM10P014829	3.45335e-05	7.0423e-05	2.97182	up	protein_coding	NM_025839	CCDS27927.1	Nudt16l1	RefSeq	1269	chr16	+	4939110	4941020		chr16:4940376+4940467	AGAAGAAGGCTCTAGAAAAGCTGCTCCCGCCCTCATCCTGAGGTGCTTCTTGTGCAGGTC	66911	Mm.428698	GO:0003723|GO:0005575|GO:0005737|GO:0008150|GO:0016787|GO:0030515|GO:0050072	nudix (nucleoside diphosphate linked moiety X)-type motif 16-like 1	384.523	298.997	9.21607	7.64472	379.993	380.47	393.105	287.553	298.692	310.747	9.14431	9.18376	9.32013	7.56267	7.61977	7.75173
ASMM10P006083	4.06186e-06	1.2417e-05	3.63762	up	protein_coding	NM_016920	CCDS25443.1	Atp6v0a1	RefSeq	4019	chr11	+	101009451	101063717	NM_001243049	chr11:101049467+101055025	GGACGAAGTGTTTGACTTTGGCGACACCATGGTCCACCAGGCCATCCACACCATTGAGTA	11975	Mm.340818	GO:0000220|GO:0005515|GO:0005634|GO:0005737|GO:0005737|GO:0005794|GO:0005886|GO:0006810|GO:0006811|GO:0015078|GO:0015991|GO:0015992|GO:0016020|GO:0016021|GO:0031410|GO:0033179|GO:0043231|GO:0051117	ATPase, H+ transporting, lysosomal V0 subunit A1	55.8863	33.0824	6.35173	4.48874	57.5148	54.4016	55.7424	35.636	32.1403	31.4709	6.37878	6.31387	6.36255	4.58717	4.45304	4.426
ASMM10P037180	4.27426e-06	1.296e-05	6.65424	up	protein_coding	NM_001185084	CCDS22034.1	Ins2	RefSeq	569	chr7	-	142678655	142679708		chr7:142679594-142679661	GCTCCCCAGCTAAGACCTCAGGGACTTGAGGTAGGATATAGCCTCCTCTCTTACGTGAAA	16334	Mm.4946	GO:0000122|GO:0000165|GO:0000187|GO:0002020|GO:0002674|GO:0005158|GO:0005159|GO:0005179|GO:0005576|GO:0005615|GO:0005634|GO:0005732|GO:0005737|GO:0005975|GO:0006006|GO:0006521|GO:0006953|GO:0006983|GO:0007186|GO:0007257|GO:0007520|GO:0008284|GO:0008286|GO:0010468|GO:0014068|GO:0014902|GO:0015758|GO:0015758|GO:0016042|GO:0022898|GO:0030141|GO:0030141|GO:0030141|GO:0032148|GO:0032270|GO:0032403|GO:…	insulin II	167.305	55.4702	7.97499	5.24071	172.615	164.895	164.405	60.9922	55.835	49.5833	7.98499	7.93671	8.00327	5.36588	5.25592	5.10034
ASMM10P004150	1.1046e-07	9.88e-07	2.99703	up	protein_coding	NM_001025246	CCDS16452.1	Trp53i11	RefSeq	2687	chr2	+	93187583	93201757		chr2:93196983+93197611	GCCCATCTCAAAGAAAAAATGGCAGGCAAACAGCCCCCTCCGCTCATGAAGAAGCACAGC	277414	Mm.41033	GO:0003674|GO:0005575|GO:0008150|GO:0016020|GO:0016021	transformation related protein 53 inducible protein 11	344.494	262.323	9.03947	7.45594	350.633	354.869	327.981	264.763	266.888	255.319	9.01896	9.06771	9.03173	7.43396	7.47137	7.46247
ASMM10P008957	5.037e-08	6.09e-07	4.90533	up	protein_coding	NM_146083	CCDS28988.1	Srsf7	RefSeq	2301	chr17	-	80200079	80207305		chr17:80202705-80204121	ATAGGATCGAGGTATTTCCAATCCCGCTCAAGGTCGAGATCAAGATCCAGGTCTATTTCA	225027	Mm.292016	GO:0000166|GO:0003676|GO:0003723|GO:0005515|GO:0005634|GO:0006397|GO:0008270|GO:0008380|GO:0046872|GO:0048025	serine/arginine-rich splicing factor 7	312.444	143.2	8.89802	6.60367	315.826	324.636	296.869	147.938	143.906	137.756	8.87044	8.93573	8.88789	6.62277	6.59969	6.58854
ASMM10P031226	1.44703e-06	5.677e-06	2.7818	up	protein_coding	NM_008808	CCDS19802.1	Pdgfa	RefSeq	1019	chr5	-	138976971	138994953		chr5:138994852-138994953	CGCGCCACCCTCCTCCGGGCCGCGCTCCCTGAGGGATGGTACTGAATTTCGCCGCCACAG	18590	Mm.2675	GO:0001525|GO:0001942|GO:0002053|GO:0005161|GO:0005161|GO:0005161|GO:0005518|GO:0005576|GO:0005615|GO:0005615|GO:0005902|GO:0007275|GO:0007596|GO:0008083|GO:0008284|GO:0008284|GO:0009611|GO:0009887|GO:0009887|GO:0009986|GO:0010512|GO:0010544|GO:0014068|GO:0014068|GO:0014910|GO:0016020|GO:0030031|GO:0030036|GO:0030335|GO:0030335|GO:0031954|GO:0031954|GO:0035793|GO:0042803|GO:0043406|GO:0043406|GO:…	platelet derived growth factor, alpha	343.062	282.461	9.03571	7.55969	353.474	353.092	322.619	298.878	274.72	273.783	9.03467	9.05922	9.01325	7.61183	7.50819	7.55905
ASMM10P046631	5.6564e-07	2.944e-06	2.82378	up	protein_coding	NM_008521	CCDS24631.1	Ltc4s	RefSeq	588	chr11	-	50236471	50238471		chr11:50236615-50236712	GGCTGCACTGGGCTTGCTAGTCCACTTCCTCCCCGGCACGCTACGGACTGCGCTCTTCAG	17001	Mm.245151	GO:0004364|GO:0004464|GO:0004464|GO:0004602|GO:0005634|GO:0005635|GO:0005635|GO:0005783|GO:0005783|GO:0006691|GO:0006691|GO:0008047|GO:0008289|GO:0008289|GO:0016020|GO:0016021|GO:0016829|GO:0019370|GO:0019370|GO:0043231|GO:0043295|GO:0046982	leukotriene C4 synthase	390.406	319.393	9.23859	7.74096	391.831	397.301	382.085	334.473	321.368	302.338	9.20664	9.23486	9.27426	7.77403	7.73412	7.71472
ASMM10P043724	0.0168886	0.0190991	2.73774	up	protein_coding	NM_183185	CCDS30050.1	Zfp300	RefSeq	4658	chrX	-	21079149	21089229		chrX:21079460-21083291	CCATTGGGTATTTTGTTCCCCATTCTAAGAAGAAGCAAAGTAATCCACACTTTGGTCTAC	245368	Mm.220470	GO:0003674|GO:0005575|GO:0008150|GO:0046872	zinc finger protein 300	41.5611	34.0983	5.91656	4.46357	39.5353	42.6571	42.4909	19.935	34.5586	47.8013	5.82976	5.96622	5.95369	3.79066	4.55172	5.04834
ASMM10P023863	2.75381e-05	5.8649e-05	3.76611	up	protein_coding	NM_001025431	CCDS16799.1	Btbd3	RefSeq	4677	chr2	+	138256583	138287422		chr2:138256601+138256661	CGTTCACGGTCCCGGGGAGCGTGCCCTGCGTGCGGGTGCCCGCCTCGCCCGCCGGGCTCT	228662	Mm.153405	GO:0003674|GO:0005575|GO:0008150	BTB (POZ) domain containing 3	48.0922	27.2469	6.13398	4.2209	45.8952	46.1385	52.2428	29.4565	25.6743	26.6099	6.04846	6.08584	6.26762	4.33254	4.14062	4.18954
ASMM10P011555	8.0995e-07	3.79e-06	2.85553	up	protein_coding	NM_147027	CCDS26826.1	Olfr31	RefSeq	954	chr14	+	14328112	14329066		chr14:14328917+14329066	AAGACAAAATTTTTTCTGTGTTCTATACCATTCTCACACCCATGCTGAACCCCCTCATTT	18330	Mm.484338	GO:0004871|GO:0004930|GO:0004984|GO:0005886|GO:0007165|GO:0007186|GO:0007608|GO:0016020|GO:0016021|GO:0050896	olfactory receptor 31	48.7628	36.6452	6.15057	4.63681	50.0818	48.9961	47.2106	37.3529	37.2153	35.3674	6.17424	6.16753	6.10995	4.6546	4.6602	4.59563
ASMM10P051441	3.62247e-06	1.1392e-05	3.15621	up	protein_coding	NM_178199	CCDS26287.1	Hist1h2bl	RefSeq	381	chr13	-	21715762	21716143	NM_001097979, NM_001177653, NM_023422, NM_175664, NM_175665, NM_178194, NM_178195, NM_178196, NM_178197, NM_178198, NM_178200, NM_178201, NM_178202	chr13:21715898-21716143	TGAACGACATCTTCGAGCGCATCGCGAGCGAGGCTTCCCGCCTGGCGCATTACAACAAGC	319185	Mm.377880	GO:0003674|GO:0005575|GO:0008150	histone cluster 1, H2bl	312.144	224.444	8.89752	7.23932	315.099	314.804	306.528	241.5	214.738	217.093	8.86794	8.88888	8.93573	7.31283	7.16837	7.23677
ASMM10P024017	0.00109833	0.00146849	3.14761	up	protein_coding	NM_001037247	CCDS38279.1	Defb36	RefSeq	470	chr2	+	152604326	152612729		chr2:152604438+152604545	TTGCTTTGGACTCGAAGCTTCGAAGCTTCGCCTTGGGCCTTCTCCCACGATGAAGCTCCT	266620	Mm.330669	GO:0003674|GO:0005575|GO:0005576|GO:0006952|GO:0008150|GO:0042742	defensin beta 36	44.5932	30.7318	6.01874	4.36449	47.0989	46.6793	40.0013	24.6292	38.1734	29.3928	6.08804	6.10092	5.86727	4.07009	4.69621	4.32716
ASMM10P052505	0.00824295	0.00962557	2.19883	up	protein_coding	NM_009198	CCDS26372.1	Slc17a1	RefSeq	2049	chr13	+	23870272	23895730		chr13:23870382+23870443	AATGAAAGTCTAATTCTCCAGAGGGCTTTTGGGGTCCTTCCCTGGTAGAGAATTTCCCAA	20504	Mm.2656	GO:0006810|GO:0006811|GO:0006814|GO:0015114|GO:0015293|GO:0016020|GO:0016021|GO:0035435|GO:0046415|GO:0055085	solute carrier family 17 (sodium phosphate), member 1	33.3946	32.4898	5.5828	4.44606	36.315	37.1596	26.7093	39.1734	32.627	25.6691	5.71534	5.77328	5.25978	4.72094	4.4758	4.14145
ASMM10P021216	0.000427004	0.000622752	2.05367	up	protein_coding	NM_001025102	CCDS16503.1	Arl14ep	RefSeq	3309	chr2	-	106962528	106974397	NM_173750	chr2:106962565-106964870	GCAGGCTTACTGTTTAATTTTTAAGTATGTATGTGAGAGAGAGAGAGATCTTAAGTACAC	212772	Mm.381231	GO:0003674|GO:0005737|GO:0008150	ADP-ribosylation factor-like 14 effector protein	57.2895	59.2927	6.38004	5.34183	59.7949	61.6266	50.4469	57.3411	62.307	58.2301	6.4388	6.49254	6.20876	5.26841	5.41462	5.34246
ASMM10P008860	6.7e-10	5.3e-08	11.9888	up	protein_coding	NM_145359	CCDS49750.1	Ubald1	RefSeq	1402	chr16	-	4874778	4879851		chr16:4875860-4876361	GCACCTTTTTCCAGGAGACCAACATCCCCTACAGCCACCACCACCAGATGATGTGCACTC	207740	Mm.268895	GO:0003674|GO:0005575|GO:0008150	UBA-like domain containing 1	4178.49	863.563	12.7213	9.13764	4266.14	4225.06	4044.26	876.096	879.009	835.583	12.7121	12.7121	12.7397	9.12359	9.14695	9.14238
ASMM10P018856	8.60748e-06	2.2732e-05	2.63267	up	protein_coding	NM_010566	CCDS35655.1	Inpp5d	RefSeq	4938	chr1	+	87620311	87720508	NM_001110192	chr1:87715144+87715260	ATCAGCAACTCACAGCTTGGAGTTATGACCAGCTACCCAAAGACTCCTCCCTGGGGCCTG	16331	Mm.15105	GO:0004445|GO:0005515|GO:0005737|GO:0005829|GO:0005884|GO:0005886|GO:0006915|GO:0008285|GO:0008340|GO:0009968|GO:0016020|GO:0016064|GO:0016311|GO:0016787|GO:0017124|GO:0030487|GO:0030853|GO:0030863|GO:0030889|GO:0034594|GO:0035556|GO:0043065|GO:0045409|GO:0045579|GO:0045621|GO:0045648|GO:0045656|GO:0045659|GO:0045671|GO:0045779|GO:0046856|GO:0050777|GO:0050869|GO:0051425	inositol polyphosphate-5-phosphatase D	75.8786	61.8259	6.80185	5.40533	79.6587	78.1892	69.7879	61.7904	62.8434	60.8437	6.84879	6.84811	6.70866	5.3804	5.42529	5.41029
ASMM10P006255	7.11444e-05	0.000129394	2.86484	up	protein_coding	NM_001253746		Fcer2a	RefSeq	2037	chr8	-	3681736	3690861		chr8:3688324-3688797	TTCCAGAGTAATCAATTGGCCCAGAAGTCCCAGGACTCTCGGCTCTCCCAGAACCTGACC	14128	Mm.1233	GO:0002925|GO:0005886|GO:0009897|GO:0016020|GO:0016021|GO:0019863|GO:0030246|GO:0046872|GO:0051000|GO:0051712|GO:0051770	Fc receptor, IgE, low affinity II, alpha polypeptide	90.89	68.5966	7.06971	5.55126	93.9736	92.3248	86.3718	78.1773	65.1295	62.4831	7.096	7.08861	7.02452	5.72402	5.47776	5.45199
ASMM10P000721	0.000303304	0.00045839	2.84274	up	protein_coding	NM_178886	CCDS38187.1	Ldlrad3	RefSeq	3827	chr2	-	101950200	102186377		chr2:102058023-102069932	ATTTGAGGACTGTCCCGACGGCAGCGACGAGGAGAACTGCACAGCGAACCCCCTGCTTTG	241576	Mm.489740	GO:0001540|GO:0005886|GO:0006898|GO:0016020|GO:0016021|GO:0070613	low density lipoprotein receptor class A domain containing 3	46.0563	34.6624	6.0583	4.55102	52.1725	40.2888	45.7075	37.0342	36.2549	30.6981	6.23276	5.8849	6.05726	4.63997	4.6225	4.39059
ASMM10P054557	2.5434e-07	1.713e-06	2.77924	up	protein_coding	NM_001024622	CCDS37357.1	Pcnp	RefSeq	2300	chr16	-	56015507	56029717	ENSMUST00000125040, uc029sxq.1	chr16:56016786-56016835	TTGTCTGCTTCAAACTGGAAGCAGTTCCTCTCCTGACTTCTCCCTCGTTACCCGACTGTC	76302	Mm.310642	GO:0005634|GO:0007049|GO:0016567|GO:0043161	PEST proteolytic signal containing nuclear protein	508.985	423.557	9.61111	8.13641	521.999	519.007	485.947	441.64	433.046	395.987	9.60261	9.61444	9.61628	8.16094	8.1531	8.0952
ASMM10P006204	4.71271e-06	1.3955e-05	8.18929	up	protein_coding	NM_001252579		Sulf2	RefSeq	3794	chr2	-	166073898	166155683		chr2:166132808-166155498	TCTCCAATGGCAAATCCTGAGGGAAGAGGGGAAGGAATCCCATCCTCACGACACCACCTC	72043	Mm.1011	GO:0001822|GO:0002063|GO:0003094|GO:0003824|GO:0004065|GO:0005509|GO:0005615|GO:0005783|GO:0005794|GO:0005886|GO:0006790|GO:0008152|GO:0008449|GO:0008449|GO:0008484|GO:0009986|GO:0010575|GO:0014846|GO:0016787|GO:0030177|GO:0030201|GO:0030201|GO:0032836|GO:0035860|GO:0040037|GO:0046872|GO:0048706|GO:0051216|GO:0060348|GO:0060384	sulfatase 2	132.396	35.6355	7.62644	4.5927	137.142	123.952	136.095	35.016	38.9986	32.892	7.65357	7.51755	7.7082	4.56245	4.72707	4.48858
ASMM10P054789	2.54456e-06	8.67e-06	3.1147	up	protein_coding	NM_001162942	CCDS50238.1	Mapre2	RefSeq	3936	chr18	+	23752332	23893861	NM_001162941, NM_153058	chr18:23890896+23890967	ATGACCAGCAGCCCCAGCAGCAGGAGGAGTACTGAACCGTCTCATCAGCTCTTGACACTT	212307	Mm.132237	GO:0005737|GO:0005856|GO:0005874|GO:0007049|GO:0007067|GO:0008017|GO:0015630|GO:0051301	microtubule-associated protein, RP/EB family, member 2	5677.71	4869.14	13.1871	11.548	5740.52	5604.33	5688.27	4974.76	4864.1	4768.56	13.1535	13.1428	13.2648	11.5353	11.5302	11.5784
ASMM10P003729	1.95306e-06	7.112e-06	2.80131	up	protein_coding	NM_001009929	CCDS22023.1	Brsk2	RefSeq	4142	chr7	+	141949750	142004243	ENSMUST00000174405	chr7:141999019+142002474	ACGCTGGCAGGAATTATCCCGAAAAGTTAACATGTCACCTCCACGAGGCCATCCTCTGTG	75770	Mm.482784	GO:0000086|GO:0000166|GO:0000287|GO:0000287|GO:0004672|GO:0004674|GO:0004674|GO:0005515|GO:0005524|GO:0005737|GO:0005783|GO:0005813|GO:0005856|GO:0006468|GO:0006468|GO:0006887|GO:0006915|GO:0007049|GO:0007067|GO:0007399|GO:0007409|GO:0016301|GO:0016310|GO:0016740|GO:0016772|GO:0018105|GO:0019901|GO:0030010|GO:0030010|GO:0030182|GO:0031532|GO:0046872|GO:0048812|GO:0050321|GO:0050321|GO:0050321|GO:…	BR serine/threonine kinase 2	54.1887	41.522	6.30339	4.81729	53.0317	56.6745	52.8598	41.9366	41.3249	41.3045	6.25485	6.37109	6.28424	4.81304	4.80842	4.83042
ASMM10P006664	0.000127375	0.000213891	4.40564	up	protein_coding	NM_008009	CCDS19268.1	Fgfbp1	RefSeq	1198	chr5	-	43978857	43981799		chr5:43979921-43981712	ACTCACAGAAAGGTGTCCACCCAGCTGACGTGATGAGACTCCACAGCCTCATCCTGCTCT	14181	Mm.46053	GO:0005576|GO:0005886|GO:0007267|GO:0008284|GO:0009986|GO:0016020|GO:0017134|GO:0019838|GO:0045743	fibroblast growth factor binding protein 1	44.1659	21.2131	6.00194	3.86258	49.5099	39.9888	42.9991	19.8079	24.9339	18.8974	6.15703	5.87366	5.97511	3.78028	4.10009	3.70738
ASMM10P006978	4.454e-08	5.66e-07	12.9527	up	protein_coding	NM_009960	CCDS37779.1	Pcdha11	RefSeq	5254	chr18	+	37010857	37187657		chr18:37013222+37156154	ATGAAAGGGAAAGACAGGAGTCAGAGTCAAGTCACCCTGGACAGCCCCGGCAGCCCAACC	12942	Mm.308500	GO:0016020	protocadherin alpha 11	378.292	65.6136	9.18843	5.49324	386.337	378.357	370.184	68.5589	63.0123	65.2696	9.17959	9.17323	9.21246	5.53159	5.42953	5.5186
ASMM10P036135	1.24697e-05	3.0653e-05	9.39417	up	protein_coding	NM_205810	CCDS52257.1	Mrgprb1	RefSeq	4185	chr7	-	48444112	48456342		chr7:48444129-48448151	CATGACTACTAATCACTTCCTTCCTTTAGAAGCTTGCATGGTATGTTCTGGTACATGAAT	233231	Mm.297430	GO:0004871|GO:0004930|GO:0005575|GO:0007165|GO:0016020|GO:0016021|GO:0042923	MAS-related GPR, member B1	110.856	25.8104	7.36997	4.13821	105.636	116.127	110.804	27.7845	27.7724	21.8743	7.26591	7.42304	7.42097	4.24439	4.25485	3.91539
ASMM10P011717	2.03888e-05	4.5694e-05	12.5586	up	protein_coding	NM_028932	CCDS26914.1	Eaf1	RefSeq	4238	chr14	+	31495078	31509858		chr14:31504304+31504520	ACATTATTGAGCAGATGAGCAGCAGCAGTGGGAGCAGCTCCTCCGACTCTGAGAGCTCCT	74427	Mm.491208	GO:0005634|GO:0006351|GO:0006355|GO:0008134|GO:0032783|GO:0045944	ELL associated factor 1	88.347	14.8657	7.02493	3.37432	91.5606	91.2326	82.2479	11.8214	16.5374	16.2383	7.05304	7.07322	6.94854	3.07064	3.54871	3.50363
ASMM10P004598	6.27828e-06	1.7636e-05	6.10649	up	protein_coding	NM_001081359	CCDS49595.1	Ubr5	RefSeq	9790	chr15	-	37967327	38078853		chr15:38037984-38040752	CTAGGCTCATCACGAGTTCTCCTTCTTCCCTTAGAGAGAGACTCAGAGCTTCTGCGGGAA	70790	Mm.476840	GO:0000209|GO:0003723|GO:0004842|GO:0005634|GO:0005634|GO:0005737|GO:0006281|GO:0006974|GO:0008270|GO:0016874|GO:0033160|GO:0034450|GO:0035413|GO:0042787|GO:0043130|GO:0046872|GO:0050847|GO:0050847|GO:0090263|GO:1901315|GO:2000780	ubiquitin protein ligase E3 component n-recognin 5	69.9586	24.5661	6.68527	4.07493	69.7947	71.3506	68.7303	26.5778	21.6341	25.4863	6.66092	6.70735	6.68755	4.18154	3.91247	4.13079
ASMM10P004847	6.56e-08	7.13e-07	16.5522	up	protein_coding	NM_001113392	CCDS48429.1	Cd247	RefSeq	2713	chr1	+	165788680	165871153		chr1:165859815+165869017	CCTTTACCAGCCTGCCGACATAAGAAGCCTCTTAGCCTCCCAGCAGCCGTATCCTAACAC	12503	Mm.217308	GO:0004888|GO:0005515|GO:0005737|GO:0005886|GO:0007166|GO:0016020|GO:0016021|GO:0042101|GO:0042105|GO:0042802|GO:0050852	CD247 antigen	1765.12	256.491	11.4748	7.42581	1754.28	1820.18	1720.89	257.863	260.223	251.385	11.399	11.4928	11.5325	7.40245	7.43145	7.44354
ASMM10P021899	0.00128818	0.00169853	19.8875	up	protein_coding	NM_133664	CCDS35723.1	Lad1	RefSeq	2992	chr1	+	135818597	135833341		chr1:135831882+135831948	AAAGAGGCATCAGTCACCAAGAGGGCTCAATGGGGAAGCAAGCCGTCCACATCCCTGGAT	16763	Mm.36726	GO:0005576|GO:0005578|GO:0005604|GO:0015629	ladinin	131.364	13.3111	7.51978	3.20599	71.1314	164.929	158.033	21.0437	10.6607	8.22898	6.68143	7.93725	7.94065	3.8599	2.98861	2.76944
ASMM10P035636	0.00178295	0.00229308	2.01105	up	protein_coding	NM_008260	CCDS20886.1	Foxa3	RefSeq	2039	chr7	-	19013282	19023539		chr7:19014811-19014921	CTGGCCCACGCCAAACCACCATATTCCTACATCTCTCTCATAACCATGGCTATTCAGCAG	15377	Mm.42260	GO:0000122|GO:0001678|GO:0003677|GO:0003677|GO:0003690|GO:0003700|GO:0003705|GO:0005634|GO:0005634|GO:0005667|GO:0006351|GO:0006355|GO:0006355|GO:0006357|GO:0007275|GO:0007283|GO:0007389|GO:0008134|GO:0008285|GO:0008301|GO:0009267|GO:0009790|GO:0009888|GO:0010817|GO:0016568|GO:0019904|GO:0030154|GO:0043565|GO:0044212|GO:0045666|GO:0045944|GO:0045944|GO:0048665|GO:0051090|GO:0070368	forkhead box A3	36.34	38.9727	5.72438	4.71643	33.833	34.3447	40.8424	44.7985	34.6743	37.4454	5.61194	5.65972	5.90148	4.90821	4.5569	4.68419
ASMM10P042121	0.000234637	0.000365714	10.9951	up	protein_coding	NM_001253836	CCDS57697.1	Atp2c1	RefSeq	2482	chr9	-	105422766	105495133		chr9:105422831-105422942	GGCAGTATATGTCAGATGAAACATTTTGGGGGGATAATCTTATGTAATTCAAGAGAAAAG	235574	Mm.326247	GO:0000139|GO:0000166|GO:0004871|GO:0005388|GO:0005388|GO:0005509|GO:0005524|GO:0005794|GO:0005802|GO:0005886|GO:0006200|GO:0006810|GO:0006811|GO:0006812|GO:0006816|GO:0006828|GO:0006874|GO:0007165|GO:0008544|GO:0015410|GO:0016020|GO:0016021|GO:0016339|GO:0016787|GO:0019829|GO:0030026|GO:0030133|GO:0030141|GO:0030145|GO:0031532|GO:0032468|GO:0032472|GO:0043123|GO:0043231|GO:0046872|GO:0070588	ATPase, Ca++-sequestering	42.1548	5.54807	5.90151	2.44272	29.1895	41.4398	55.835	5.31686	5.45059	5.87675	5.41029	5.92756	6.36668	2.4489	2.44067	2.4386
ASMM10P038870	2.20375e-06	7.807e-06	5.43257	up	protein_coding	NM_001033420	CCDS40166.1	Dock1	RefSeq	6815	chr7	+	134670686	135173647		chr7:135168440+135168514	ATTATGGAAATCTGATGGAAAACCAGGATATGATGGTCTCACCCACATCTCCACCTCCTC	330662	Mm.436572	GO:0005085|GO:0005515|GO:0005737|GO:0006909|GO:0006915|GO:0007264|GO:0016020|GO:0016477|GO:0017124	dedicator of cytokinesis 1	105.437	42.4929	7.28997	4.84833	111.87	102.057	102.384	45.7822	41.7002	39.9964	7.3517	7.23085	7.28736	4.94275	4.82388	4.77836
ASMM10P008304	2.18804e-05	4.8434e-05	3.93847	up	protein_coding	NM_028364	CCDS37112.1	Puf60	RefSeq	1929	chr15	-	76070181	76080946		chr15:76072532-76074606	ATCCTCTCTCACCTTTGCAATCGATGGCAGCTCAACGGCAGCGGGCACTGGCTATCATGT	67959	Mm.29965	GO:0000166|GO:0003676|GO:0003677|GO:0003723|GO:0005634|GO:0006351|GO:0006355|GO:0006397|GO:0006915|GO:0008380|GO:0019907|GO:0030529|GO:0042802	poly-U binding splicing factor 60	50.8981	27.5698	6.21149	4.23385	51.5398	52.005	49.1496	30.6421	24.9206	27.1468	6.21434	6.25136	6.16876	4.38645	4.09948	4.21562
ASMM10P001036	4.91071e-05	9.4574e-05	4.82859	up	protein_coding	NM_199032	CCDS19365.1	Cep135	RefSeq	5334	chr5	+	76591713	76646466		chr5:76638271+76638921	AAAGCAAACTGACTACCCAAAGCCGAGAAACCTCCATGCTTCGAACTAAAGTGACACAGT	381644	Mm.332452	GO:0005737|GO:0005813|GO:0005814|GO:0005856|GO:0007099|GO:0008022|GO:0010457	centrosomal protein 135	46.2428	19.9538	6.06363	3.79203	54.3307	41.7543	42.6434	18.9751	19.7247	21.1615	6.29146	5.93828	5.96115	3.71997	3.78614	3.86998
ASMM10P054765	2.49759e-06	8.552e-06	3.02984	up	protein_coding	NM_001142631	CCDS50179.1	Spdya	RefSeq	1247	chr17	+	71552060	71578700		chr17:71578369+71578429	ACCCTCCTCATACCTATTCTCAAGGTATGGCTTAATGGCAGGTAGACTAATGCATGCTCT	70891	Mm.477599	GO:0000082|GO:0005634|GO:0005634|GO:0006974|GO:0007049|GO:0007275|GO:0008284|GO:0019901|GO:0019901|GO:0045737	speedy homolog A (Xenopus laevis)	87.9429	62.5341	7.02086	5.42162	90.2065	90.9436	82.6787	61.9219	64.4429	61.2374	7.03721	7.06957	6.9558	5.38323	5.46129	5.42033
ASMM10P020438	1.4623e-07	1.185e-06	5.09485	up	protein_coding	NM_199302	CCDS15935.1	Lrsam1	RefSeq	4002	chr2	-	32925214	32961255		chr2:32925238-32926901	TCTCCCCCACCCCAGCAGCACATGAGGAAATGAGCTTTAAATAAAGCGTTTATTGATGAG	227738	Mm.248037	GO:0000209|GO:0004842|GO:0005737|GO:0006810|GO:0008270|GO:0015031|GO:0016020|GO:0016874|GO:0030163|GO:0045806|GO:0046755|GO:0046872|GO:0051865|GO:0070086	leucine rich repeat and sterile alpha motif containing 1	3084.47	1495.18	12.2727	9.92369	3107.01	3120.52	3025.88	1556.13	1495.14	1434.26	12.2385	12.2548	12.3249	9.94532	9.9015	9.92423
ASMM10P049240	1.72341e-05	3.9814e-05	4.13192	up	protein_coding	NM_008831	CCDS25280.1	Phb	RefSeq	1815	chr11	+	95666956	95680773		chr11:95680234+95680773	AAAGACAGTGGCACACACACTTGAACAAAAGCAAGCCCTCAGTGTTTCCAGCCATTTGAA	18673	Mm.263862	GO:0000122|GO:0000122|GO:0000981|GO:0005634|GO:0005634|GO:0005654|GO:0005737|GO:0005739|GO:0005739|GO:0005743|GO:0005887|GO:0006260|GO:0006355|GO:0008285|GO:0010944|GO:0016020|GO:0016575|GO:0030308|GO:0042826|GO:0044212|GO:0045892|GO:0045893|GO:0050847|GO:0060766|GO:0071354|GO:0071897|GO:2000323	prohibitin	75.4375	39.5669	6.79222	4.7454	78.6972	77.6277	69.9876	37.3866	43.7908	37.5232	6.8261	6.83811	6.71244	4.65603	4.89315	4.68703
ASMM10P026504	0.0225289	0.0250917	2.18538	up	protein_coding	NM_183423	CCDS17837.1	Pla2g12a	RefSeq	1340	chr3	+	129881183	129895821		chr3:129881236+129881296	CATTTGCCTTTCCTGTAGGCTGTTCCGGGACAGAAGAAGAAGAAGGTCTCAGGATTGGAA	66350	Mm.151951	GO:0004623|GO:0005509|GO:0005576|GO:0005622|GO:0005737|GO:0005783|GO:0005794|GO:0006629|GO:0006644|GO:0016042|GO:0016787|GO:0046872	phospholipase A2, group XIIA	39.5961	39.7038	5.83799	4.71011	38.1065	45.2453	35.4365	29.1726	34.1207	55.8182	5.77961	6.05492	5.67944	4.31865	4.53181	5.27985
ASMM10P048783	2.646e-08	4.05e-07	2.93862	up	protein_coding	NM_001127233	CCDS48826.1	Trp53	RefSeq	1877	chr11	+	69580358	69591873		chr11:69591279+69591349	TGATCAAGGAGGAAAGCCCAAACTGCTAGCTCCCATCACTTCATCCCTCCCCTTTTCTGT	22059	Mm.222	GO:0000060|GO:0000122|GO:0000122|GO:0000122|GO:0000122|GO:0000733|GO:0000785|GO:0000785|GO:0000790|GO:0000979|GO:0001077|GO:0001077|GO:0001085|GO:0001221|GO:0001228|GO:0001701|GO:0001701|GO:0001756|GO:0001836|GO:0001836|GO:0002020|GO:0002039|GO:0002309|GO:0002326|GO:0002360|GO:0002687|GO:0002931|GO:0003677|GO:0003677|GO:0003682|GO:0003682|GO:0003684|GO:0003690|GO:0003700|GO:0003700|GO:0005507|GO:…	transformation related protein 53	1169.07	966.47	10.8474	9.29224	1207.08	1201.08	1099.06	983.91	978.5	937.001	10.8422	10.8665	10.8335	9.27702	9.29601	9.30369
ASMM10P008118	3.77048e-05	7.5853e-05	8.32846	up	protein_coding	NM_026999	CCDS21866.2	Zfp688	RefSeq	1033	chr7	-	127418965	127422034		chr7:127421469-127421808	GGCGCGCTCGGGTTCCCGGGCCCCAAACCAGCCCTCATCTCTTGGATGGAACAGGGGAGT	69234	Mm.20301	GO:0003674|GO:0005575|GO:0008150|GO:0046872	zinc finger protein 688	96.8909	25.4287	7.16761	4.10956	96.9905	97.6868	95.9955	21.573	31.0512	23.6621	7.14238	7.17144	7.189	3.89329	4.40554	4.02984
ASMM10P007776	8.05134e-06	2.1512e-05	3.47759	up	protein_coding	NM_023638	CCDS29991.1	Porcn	RefSeq	1896	chrX	-	8193849	8206525	NM_145907	chrX:8201534-8201657	CCATGGTAAGGTGGCTACGAGCCTACGAGAGTGCTGTCTCCTTCCACTTCAGCAACTATT	53627	Mm.443425	GO:0005515|GO:0005783|GO:0009100|GO:0016020|GO:0016021|GO:0016055|GO:0016740|GO:0016746|GO:0030176|GO:0032281	porcupine homolog (Drosophila)	65.4326	40.7121	6.58584	4.78776	68.3533	65.4378	62.5068	38.3321	43.5825	40.2218	6.63188	6.57934	6.54631	4.69076	4.88484	4.78768
ASMM10P053430	0.000521922	0.000748249	2.48976	up	protein_coding	NM_029851	CCDS40528.1	Dync2h1	RefSeq	13972	chr9	-	6928502	7177046		chr9:7176943-7177001	ACCTCTCCAGGTCCCTTTCTGTCTCCGCGGCCATGGCGGGAAGCCTCGGAGATGTCCGCA	110350	Mm.237596	GO:0000166|GO:0001539|GO:0003774|GO:0003777|GO:0005524|GO:0005737|GO:0005794|GO:0005856|GO:0005874|GO:0005886|GO:0005929|GO:0007018|GO:0007030|GO:0007275|GO:0007368|GO:0008105|GO:0009953|GO:0009953|GO:0016020|GO:0016485|GO:0016887|GO:0017111|GO:0021522|GO:0030030|GO:0030031|GO:0030182|GO:0030286|GO:0030326|GO:0030900|GO:0031512|GO:0035085|GO:0042384|GO:0042995|GO:0045177|GO:0060271	dynein cytoplasmic 2 heavy chain 1	57.0611	49.0214	6.37356	5.05755	57.868	62.2954	51.02	43.3853	53.6251	50.0538	6.38773	6.50809	6.22486	4.86409	5.19591	5.11266
ASMM10P028941	4.419e-08	5.62e-07	2.71188	up	protein_coding	NM_025685	CCDS18250.1	Col27a1	RefSeq	7635	chr4	+	63215411	63334990		chr4:63215527+63215881	ATCATCTCTCTCTCCCTGCCTTTTCTTGCTTCTTCCTTTTCGGTGGAAGCAGAAAAAGAG	373864	Mm.194116	GO:0003674|GO:0005201|GO:0005576|GO:0005578|GO:0005581|GO:0005583|GO:0008150|GO:0046872	collagen, type XXVII, alpha 1	1550.87	1413.52	11.2795	9.8402	1615.16	1554.43	1483.03	1461.79	1444.73	1334.04	11.2837	11.2659	11.2889	9.85156	9.85156	9.81747
ASMM10P022804	2.25255e-06	7.942e-06	4.68025	up	protein_coding	NM_029924	CCDS38122.1	Mbd5	RefSeq	7055	chr2	+	48949507	49317069		chr2:49245751+49245811	AATGTGCAACTAAAAACTTTTCATCCCTTCCTCTTCTGCTTCAGACAGGTACCAGCATAG	109241	Mm.440436	GO:0003677|GO:0005575|GO:0005634|GO:0005694|GO:0040014|GO:0042593|GO:0060399	methyl-CpG binding domain protein 5	278.979	134.207	8.7384	6.51181	281.352	297.426	258.16	139.609	139.67	123.342	8.71985	8.81317	8.68218	6.54334	6.558	6.4341
ASMM10P006627	1.46346e-05	3.5031e-05	3.43047	up	protein_coding	NM_007758	CCDS15642.1	Cr2	RefSeq	6207	chr1	-	195136810	195176715		chr1:195150924-195151571	AGCCAATGGAACCCTCCCTTGGCTCTTTGCAAATACCGGTCAACTATTCCTCTTATTTGT	12902	Mm.235387	GO:0002430|GO:0004872|GO:0004875|GO:0005515|GO:0006958|GO:0009897|GO:0016020|GO:0016021|GO:0042113|GO:0042803|GO:0045087	complement receptor 2	160.822	102.362	7.90681	6.1284	173.249	158.065	151.153	103.758	110.299	93.0276	7.98875	7.86759	7.86409	6.1285	6.22763	6.02907
ASMM10P054296	8.07951e-06	2.158e-05	7.01533	up	protein_coding	NM_026911	CCDS26903.2	Spcs1	RefSeq	1022	chr14	-	30999825	31001666		chr14:31001347-31001405	TGTCCGTGCCCCTCGGAGACATCCGCTTCCGGGGCCACGGCCGAAGTGAAACGCTCGGCT	69019	Mm.28852	GO:0005783|GO:0005787|GO:0006465|GO:0006508|GO:0008150|GO:0008233|GO:0016020|GO:0016021|GO:0016787|GO:0030176|GO:0030176|GO:0043022|GO:0043231	signal peptidase complex subunit 1 homolog (S. cerevisiae)	169.715	53.3053	7.99009	5.17958	185.885	163.144	160.117	60.0874	51.0616	48.767	8.08663	7.92102	7.96263	5.34186	5.11925	5.07764
ASMM10P041253	8.454e-08	8.35e-07	5.39237	up	protein_coding	NM_001103168	CCDS40549.1	Zglp1	RefSeq	1010	chr9	-	21062392	21067093		chr9:21062406-21062717	TTCCCCTTCCCCACTCAGTCCTGGATGAACCCCAAATAAAAGAAAATCATTTCAGAAATG	100009600	Mm.483362	GO:0000122|GO:0003677|GO:0003700|GO:0005634|GO:0006351|GO:0006355|GO:0007275|GO:0007283|GO:0008270|GO:0043565|GO:0046872|GO:0048599	zinc finger, GATA-like protein 1	1001.74	443.415	10.633	8.2021	1019.89	1037.79	947.557	450.657	441.773	437.814	10.6094	10.6723	10.6173	8.19122	8.1785	8.23656
ASMM10P008759	3.83885e-06	1.189e-05	2.07622	up	protein_coding	NM_134118	CCDS40403.1	Tecr	RefSeq	1190	chr8	-	83571697	83594491		chr8:83573429-83573870	TTTCTGAAATCAAGACCCTTTTCACCAAGACACACCCGCAGTGGTATCCTGCCCGCCAGT	106529	Mm.352239	GO:0005737|GO:0005783|GO:0006629|GO:0006694|GO:0016020|GO:0016021|GO:0016491|GO:0016627|GO:0030176|GO:0030497|GO:0042761|GO:0055114	trans-2,3-enoyl-CoA reductase	122.092	128.712	7.51077	6.45681	123.254	120.774	122.25	127.699	131.178	127.261	7.49522	7.4818	7.55529	6.41803	6.4725	6.4799
ASMM10P008890	2.231e-08	3.64e-07	3.57369	up	protein_coding	NM_145528	CCDS16438.1	Atg13	RefSeq	3573	chr2	-	91674611	91710592		chr2:91681672-91684668	TGTACCACATCTTTTTCCACATCCCCTCCCTCCCAGCTGATGGTTCCTGGGAAGGAAGGC	51897	Mm.28492	GO:0000045|GO:0000045|GO:0000407|GO:0005515|GO:0005737|GO:0005829|GO:0006914|GO:0019901|GO:0070969|GO:0070969	autophagy related 13	4853.83	3564.47	12.9551	11.1177	5037.28	4894.21	4630.01	3602.63	3625.82	3464.95	12.9565	12.9521	12.9565	11.0915	11.1207	11.1407
ASMM10P033903	1.9e-10	2.9e-08	7.04339	up	protein_coding	NM_139117	CCDS20606.1	Ybx3	RefSeq	1862	chr6	-	131364857	131388450		chr6:131375991-131376180	TTACCACGTGGGACAGACCTTTGACCGTCGCTCACGGGTCTTTCCCCATCCCAACAGAAT	56449	Mm.458000	GO:0000122|GO:0001701|GO:0003676|GO:0003677|GO:0003697|GO:0003697|GO:0003723|GO:0003730|GO:0005515|GO:0005634|GO:0005634|GO:0005737|GO:0005737|GO:0005844|GO:0005921|GO:0006351|GO:0006355|GO:0007283|GO:0008584|GO:0009566|GO:0030529|GO:0043066|GO:0046622|GO:0048642|GO:0060547|GO:0071356|GO:0071474|GO:1902219	Y box protein 3	1075.7	358.967	10.7222	7.90591	1107.43	1086.6	1033.07	369.077	361.811	346.014	10.7149	10.7163	10.7353	7.90793	7.9049	7.9049
ASMM10P054346	0.000195171	0.000311243	2.19376	up	protein_coding	NM_016752	CCDS25277.1	Slc35b1	RefSeq	1169	chr11	+	95384921	95391652		chr11:95386485+95386546	TGATCCAGTTTTTTGACACTGCCAGGGTGGATCGCACTCGGACCTGGCTCTATGCTGCCT	110172	Mm.4593	GO:0005783|GO:0006810|GO:0008643|GO:0016020|GO:0016021|GO:0055085	solute carrier family 35, member B1	32.6294	31.6779	5.5628	4.4294	36.0396	30.7698	31.0788	30.3939	34.1321	30.5076	5.70152	5.49739	5.4895	4.37291	4.53224	4.38305
ASMM10P006213	0.00129335	0.00170426	3.27358	up	protein_coding	NM_001252651		Csf3r	RefSeq	3583	chr4	+	126024658	126044975		chr4:126032304+126035298	ATGGATGTTGCCCCCACCATCAGACTGGACACGTGGTGTCAGAAGAAGCAACTAGATCCA	12986	Mm.271701	GO:0004896|GO:0007155|GO:0016020|GO:0016021|GO:0030593	colony stimulating factor 3 receptor (granulocyte)	70.143	45.4665	6.66265	4.95177	57.4491	63.5061	89.4737	46.3083	44.3385	45.7528	6.37777	6.53466	7.07551	4.95943	4.90929	4.98661
ASMM10P023789	6.74125e-06	1.863e-05	2.94563	up	protein_coding	NM_011025	CCDS16745.1	Oxt	RefSeq	471	chr2	+	130576172	130576988		chr2:130576928+130576988	CTGAGCCCACTTTCTGGGAATACCTTTAGCGCGCTTCCTTCGTTCCCCATGGCCACTGCC	18429	Mm.16745	GO:0002027|GO:0005179|GO:0005184|GO:0005185|GO:0005576|GO:0005615|GO:0005737|GO:0005737|GO:0007204|GO:0007625|GO:0010701|GO:0014070|GO:0030141|GO:0030431|GO:0031855|GO:0032308|GO:0032570|GO:0035176|GO:0035811|GO:0035815|GO:0042711|GO:0042713|GO:0042755|GO:0042756|GO:0043195|GO:0044058|GO:0045776|GO:0045777|GO:0045778|GO:0045925|GO:0050806|GO:0051930|GO:0051965|GO:0060406|GO:0060450|GO:0060455|GO:…	oxytocin	66.9199	49.0418	6.62061	5.06204	68.2197	67.3118	65.2281	50.544	46.0267	50.5546	6.62873	6.61969	6.61342	5.09244	4.96317	5.13049
ASMM10P041213	0.000122022	0.000206379	3.61825	up	protein_coding	NM_028935	CCDS52729.1	Zfp558	RefSeq	3839	chr9	-	18454053	18473559		chr9:18456156-18456800	AGAGAATTTGCACCAGGTGTATACATTATCTATTGCTCTATATATCCTCCGCCCTACCCC	72230	Mm.289689	GO:0003674|GO:0005575|GO:0008150|GO:0046872	zinc finger protein 558	46.1857	27.3648	6.07283	4.21753	44.7795	47.1741	46.6033	26.4107	23.7475	31.9363	6.01228	6.1188	6.0874	4.17219	4.03347	4.44694
ASMM10P046236	6.71365e-06	1.8567e-05	4.39259	up	protein_coding	NM_145355	CCDS24361.1	Rnf185	RefSeq	2867	chr11	-	3415982	3452325		chr11:3438218-3438323	TGTATCCTCCTCTGCCCTCACATGTTCTGCAGACCTATCAATCAACGCCAAGCAGACTGG	193670	Mm.136973	GO:0003674|GO:0005575|GO:0005739|GO:0005741|GO:0006914|GO:0008150|GO:0008270|GO:0016020|GO:0016021|GO:0016874|GO:0046872	ring finger protein 185	395.675	205.33	9.25177	7.1167	382.396	393.592	411.038	209.608	211.934	194.448	9.15099	9.22559	9.37873	7.11755	7.14847	7.08409
ASMM10P054984	1.874e-08	3.25e-07	4.01962	up	protein_coding	NM_001252570	CCDS57163.1	Phyhd1	RefSeq	1300	chr2	+	30266818	30282149	NM_001252571	chr2:30266826+30266886	TGGTCTTTCTCCCCTCCTGAACTTTCTCCTCTCCAGCCCTGGAGCCATCGAGCTGAGCCA	227696	Mm.297949	GO:0003674|GO:0005575|GO:0008150|GO:0016491|GO:0046872|GO:0051213|GO:0055114	phytanoyl-CoA dioxygenase domain containing 1	2366.8	1464.34	11.9026	9.89559	2424.13	2437.81	2238.47	1519.03	1486.38	1387.63	11.8852	11.9286	11.8942	9.90791	9.89554	9.88333
ASMM10P021673	1.521e-08	2.9e-07	6.91782	up	protein_coding	NM_010919	CCDS16834.1	Nkx2-2	RefSeq	2049	chr2	-	147183151	147186402		chr2:147183226-147184245	TTTCAACTATGAAAAAGGAAAATATGTGTAGGGAACTCACCCCCGGGCCCCCTTTTTCGT	18088	Mm.330639	GO:0001159|GO:0003323|GO:0003323|GO:0003326|GO:0003326|GO:0003327|GO:0003329|GO:0003677|GO:0003682|GO:0003700|GO:0003713|GO:0005515|GO:0005622|GO:0005634|GO:0005634|GO:0006351|GO:0006355|GO:0007224|GO:0007275|GO:0007399|GO:0008134|GO:0014003|GO:0021522|GO:0021529|GO:0021529|GO:0021530|GO:0030154|GO:0031018|GO:0043565|GO:0045595|GO:0045597|GO:0045665|GO:0045665|GO:0045666|GO:0045666|GO:0045944|GO:…	NK2 homeobox 2	311.321	100.243	8.89329	6.10297	317.782	318.95	297.231	99.4309	101.403	99.894	8.87777	8.91066	8.89143	6.07004	6.10995	6.12891
ASMM10P004152	3.895e-08	5.14e-07	4.27993	up	protein_coding	NM_001025259		Mbp	RefSeq	1985	chr18	+	82554462	82585637	NM_001025251, NM_001025255, NM_001025256	chr18:82575181+82575600	CGAACACCACCTCCATCCCAAGGGAAGGGGAGAGGCCTGTCCCTCAGCAGATTTAGCTGG	17196	Mm.252063	GO:0002020|GO:0005634|GO:0005737|GO:0005886|GO:0009636|GO:0016020|GO:0019911|GO:0033269|GO:0042552|GO:0042995|GO:0043025|GO:0043209|GO:0061024|GO:0071944	myelin basic protein	188.831	96.5973	8.14728	6.04969	192.245	189.998	184.252	100.124	96.516	93.1516	8.13164	8.14179	8.1684	6.08015	6.03719	6.03173
ASMM10P052788	3.7376e-07	2.205e-06	18.6308	up	protein_coding	NM_017467	CCDS19838.2	Zfp316	RefSeq	6893	chr5	-	143249694	143270022		chr5:143253186-143253244	AGCTACGAGGAGAGCATCCTGTGAGGTCTATCGAAGCTCGGCGTGTCCTCCAGCTCTTTG	54201	Mm.6666	GO:0003676|GO:0003677|GO:0005622|GO:0005634|GO:0006351|GO:0006355|GO:0008150|GO:0046872	zinc finger protein 316	367.202	44.5181	9.13984	4.92022	388.896	368.88	343.829	47.2251	41.0394	45.2899	9.1928	9.12851	9.09821	4.98955	4.79951	4.97162
ASMM10P033562	0.000204527	0.000324084	2.50564	up	protein_coding	NM_011507	CCDS20381.1	Suclg2	RefSeq	2279	chr6	-	95474133	95718837	ENSMUST00000054322	chr6:95474341-95475164	ATTTCATAAAGAGTCACACTAATGATCTAGCTGCTGGTAGCGGCCAGGCTTTTCCCTCTT	20917	Mm.371585	GO:0000166|GO:0003824|GO:0004776|GO:0004777|GO:0005524|GO:0005525|GO:0005739|GO:0005739|GO:0006099|GO:0006104|GO:0006105|GO:0008152|GO:0016874|GO:0019003|GO:0043234|GO:0045244|GO:0046872|GO:0046982|GO:0055114	succinate-Coenzyme A ligase, GDP-forming, beta subunit	46.1245	39.4061	6.06532	4.74014	50.8451	46.7211	40.8072	36.9017	41.3299	39.9868	6.19359	6.10243	5.89995	4.63348	4.80918	4.77776
ASMM10P024977	4.9219e-07	2.668e-06	10.4675	up	protein_coding	NM_009565	CCDS17504.1	Zbtb7b	RefSeq	3704	chr3	-	89377645	89393203		chr3:89393149-89393203	GGCGGAGGAGGAGCCCCCCAGCAACGAGCAGCGAGCCACTGACCGCGGCCTTCTGACCAG	22724	Mm.262184	GO:0003676|GO:0003677|GO:0003700|GO:0005515|GO:0005634|GO:0006351|GO:0006355|GO:0007275|GO:0010628|GO:0030154|GO:0042803|GO:0043370|GO:0043376|GO:0045944|GO:0046872	zinc finger and BTB domain containing 7B	86.4852	17.4604	6.99627	3.60843	82.3878	88.895	88.1728	18.2987	16.706	17.3766	6.90296	7.02875	7.0571	3.67061	3.56181	3.59287
ASMM10P003488	1.55978e-05	3.6694e-05	3.08302	up	protein_coding	NM_026146	CCDS20736.1	Eps8l1	RefSeq	2522	chr7	+	4464741	4479242		chr7:4464751+4465358	CAGCAGGCAGGCACCTCCAAGTGGACAGAGCACCTCATCTTGCCACCATGAGCACCACCA	67425	Mm.360392	GO:0001726|GO:0005737|GO:0016601|GO:0051015	EPS8-like 1	83.4341	58.3082	6.94144	5.3171	83.1288	88.7891	78.3844	60.4198	60.895	53.6098	6.91815	7.02672	6.87945	5.35052	5.3789	5.22187
ASMM10P014988	1.84775e-06	6.822e-06	2.12279	up	protein_coding	NM_133778	CCDS28056.1	Fam131a	RefSeq	2271	chr16	+	20695056	20703036		chr16:20695774+20695881	AACTCCCTCGAGGTCTCTCTCTGTCCTCCCTGGGATCTGCTCGAACTCTCCGAGGCTGGA	78408	Mm.196512	GO:0003674|GO:0005575|GO:0005576|GO:0008150	family with sequence similarity 131, member A	429.099	468.632	9.37071	8.28475	440.056	442.911	404.329	472.693	466.599	466.605	9.35667	9.39946	9.35601	8.2604	8.26689	8.32697
ASMM10P030967	1.66114e-05	3.8599e-05	2.44828	up	protein_coding	NM_001109902	CCDS51632.1	Rnft2	RefSeq	4363	chr5	-	118190735	118245025	NM_172998	chr5:118190749-118193571	CATGTCTTTGGTGTCTTTGAGAACCTTCTGCCAATAAACCTCCCCCATGGATGTAACTTG	269695	Mm.320042	GO:0003674|GO:0005575|GO:0008150|GO:0008270|GO:0016020|GO:0016021|GO:0046872	ring finger protein, transmembrane 2	266.238	248.032	8.67032	7.37855	268.271	280.928	249.514	248.332	265.089	230.676	8.63926	8.73331	8.6384	7.35122	7.46179	7.32265
ASMM10P026159	1.27171e-05	3.1205e-05	3.47038	up	protein_coding	NM_207272	CCDS38528.1	Tdpoz4	RefSeq	1113	chr3	+	93796397	93797510	NM_001034860, NM_001177694	chr3:93797447+93797510	CGTGTTTTCTGGGCCCTCCCTTTCAAACAACTTAAGTGGTCTTTAAGACCTACTCAGCTA	399675	Mm.377924	GO:0003674|GO:0005575|GO:0008150	TD and POZ domain containing 4	155.157	97.2504	7.85143	6.05633	161.845	161.089	142.537	99.0504	104.384	88.3171	7.8856	7.89499	7.77369	6.06409	6.15015	5.95477
ASMM10P054444	7.04848e-06	1.9263e-05	4.0639	up	protein_coding	NM_026914	CCDS27688.1	Smdt1	RefSeq	608	chr15	+	82346045	82349062		chr15:82346194+82346256	TCAGGTCTCAGCCAGGTACCGTCGAGGTCAGTCATCGTCACTCGCAGCGGCGCCATTTTG	69029	Mm.260042	GO:0003674|GO:0005739|GO:0008150|GO:0016020|GO:0016021	single-pass membrane protein with aspartate rich tail 1	378.507	213.143	9.1882	7.16533	399.892	379.903	355.727	234.764	213.454	191.211	9.23415	9.18195	9.1485	7.27432	7.16165	7.06003
ASMM10P030994	3.82181e-06	1.1847e-05	2.47668	up	protein_coding	NM_145226	CCDS39242.1	Oas3	RefSeq	4718	chr5	-	120753097	120777659		chr5:120756918-120757080	ACCTCCCGTCCCACCAAACTCAAGAGCCTGATCCGGCTGGTGAAATACTGGTACCAACAG	246727	Mm.204887	GO:0000166|GO:0001730|GO:0001730|GO:0003723|GO:0003725|GO:0003725|GO:0005524|GO:0005634|GO:0005737|GO:0006955|GO:0009615|GO:0016740|GO:0016779|GO:0045071|GO:0045087|GO:0046872|GO:0051607|GO:0060700	2'-5' oligoadenylate synthetase 3	173.569	154.303	8.02487	6.71646	185.549	166.63	168.527	158.3	155.345	149.264	8.08283	7.95685	8.03492	6.72556	6.71391	6.7099
ASMM10P050819	3.87256e-06	1.1972e-05	3.39477	up	protein_coding	NM_011899	CCDS36449.1	Srp54a	RefSeq	4264	chr12	+	55080495	55115367		chr12:55115307+55115367	TTTTAAAGGTGTTTTTCTGCCTTCAAGTTTGGAATAAAAGTATGTGTCTTCCCACCTCAA	24067	Mm.471968	GO:0003924|GO:0005525|GO:0005634|GO:0005730|GO:0005737|GO:0005786|GO:0006614|GO:0008144|GO:0008312|GO:0019003|GO:0030942|GO:0043021	signal recognition particle 54A	45.0615	28.3009	6.03777	4.27445	46.6223	44.7964	43.7658	29.9125	26.6882	28.3021	6.07183	6.04213	5.99935	4.35309	4.19578	4.2745
ASMM10P042910	3.5436e-07	2.135e-06	3.03395	up	protein_coding	NM_001205239	CCDS57680.1	Parp6	RefSeq	2714	chr9	+	59617283	59650290	NM_029922	chr9:59641750+59641810	CAGCCTATGGCAAAGGCATCTACCTGAGCCCCATCTCCAGTATTTCCTTTGGATACTCAG	67287	Mm.439943	GO:0003674|GO:0003950|GO:0005575|GO:0008150|GO:0016740|GO:0016757	poly (ADP-ribose) polymerase family, member 6	111.695	79.7223	7.37659	5.77539	114.786	114.621	105.679	82.8885	78.5619	77.7166	7.38685	7.40074	7.34217	5.8094	5.75024	5.76652
ASMM10P005035	1.08026e-05	2.7232e-05	3.25139	up	protein_coding	NM_009058	CCDS15840.1	Ralgds	RefSeq	3777	chr2	+	28513166	28553082	NM_001145835	chr2:28542488+28542854	TGTTCAAAAGGTACGGTAGATGTGACGCCCTCACGGCCTCCTCTAGATATGGCTGCATCC	19730	Mm.5236	GO:0005083|GO:0005085|GO:0005515|GO:0005622|GO:0007165|GO:0007264|GO:0051056	ral guanine nucleotide dissociation stimulator	94.1998	62.6243	7.12479	5.42373	90.8315	95.834	95.934	67.1816	59.3826	61.3087	7.04578	7.1415	7.18708	5.50472	5.34349	5.42299
ASMM10P054017	0.000507764	0.000730411	2.62952	up	protein_coding	NM_001166553	CCDS48775.1	Rnf145	RefSeq	4279	chr11	+	44519376	44554977		chr11:44551795+44551855	GCTTCTCTTCCTTTTCCTGACAAGGTAATCCACCCTTGGAAGTCTGGGAACTTGGGTCTG	74315	Mm.156771	GO:0003674|GO:0005575|GO:0008150|GO:0008270|GO:0016020|GO:0016021|GO:0046872	ring finger protein 145	81.1929	66.5253	6.89948	5.50468	79.0873	87.3488	77.1425	58.9539	64.3456	76.2765	6.83702	7.00478	6.85663	5.31352	5.46037	5.74014
ASMM10P015082	0.000126505	0.000212739	2.64262	up	protein_coding	NM_011638	CCDS28123.1	Tfrc	RefSeq	4920	chr16	+	32608895	32632794		chr16:32624376+32624436	AACTTCAAAGTTTCTGCCAGCCCCTTATTATATACACTTATGGGAAAGATAATGCAAGAT	22042	Mm.28683	GO:0003725|GO:0004998|GO:0004998|GO:0005381|GO:0005515|GO:0005576|GO:0005739|GO:0005768|GO:0005768|GO:0005886|GO:0005886|GO:0005905|GO:0006508|GO:0006879|GO:0006897|GO:0006898|GO:0008233|GO:0009897|GO:0009986|GO:0009986|GO:0016020|GO:0016021|GO:0016023|GO:0030316|GO:0030544|GO:0034755|GO:0042802|GO:0045780|GO:0048471|GO:0051087|GO:0055037|GO:0055038|GO:0070062|GO:0070062	transferrin receptor	42.4471	34.298	5.94516	4.54319	41.8584	47.2715	38.2116	34.3062	34.8391	33.7486	5.91257	6.12382	5.79909	4.53656	4.56392	4.52909
ASMM10P016812	3.3214e-07	2.047e-06	2.2967	up	protein_coding	NM_013630	CCDS28485.1	Pkd1	RefSeq	14170	chr17	+	24549949	24596514		chr17:24591110+24591174	TTTCAGGGTGGATTGGTGCCAGCTTCCCTCCCAGCGTGAGTGTCATGTGGCTTCTCTCAA	18763	Mm.290442	GO:0001502|GO:0001568|GO:0001701|GO:0001701|GO:0001822|GO:0001822|GO:0001889|GO:0001892|GO:0002133|GO:0005261|GO:0005262|GO:0005515|GO:0005634|GO:0005737|GO:0005794|GO:0005886|GO:0005886|GO:0005929|GO:0006611|GO:0006807|GO:0006812|GO:0006816|GO:0007050|GO:0007204|GO:0007218|GO:0007259|GO:0007507|GO:0016020|GO:0016021|GO:0016323|GO:0016328|GO:0016337|GO:0018105|GO:0019901|GO:0019904|GO:0030246|GO:…	polycystic kidney disease 1 homolog	549.494	560.145	9.72511	8.52555	561.753	567.935	518.795	570	567.301	543.134	9.70698	9.76018	9.70816	8.51577	8.52577	8.5351
ASMM10P004529	4.01107e-05	7.9949e-05	2.34958	up	protein_coding	NM_001080749	CCDS57387.1	Gtf2i	RefSeq	4347	chr5	-	134237834	134314746		chr5:134243551-134243900	AAGCCCTCCAATTTTCCTTTCAGGAAAGATAAACTCATCACCCAACGTTAATACTACTGC	14886	Mm.261570	GO:0003677|GO:0005634|GO:0005634|GO:0005737|GO:0006351|GO:0006355|GO:0009790|GO:0016525|GO:0042995|GO:0043025|GO:0051019|GO:0051481	general transcription factor II I	55.7984	50.7155	6.34433	5.11193	55.1656	60.003	52.2267	51.8785	52.1749	48.0933	6.31292	6.45308	6.26698	5.12619	5.1531	5.05649
ASMM10P006866	5.29561e-06	1.53e-05	3.47507	up	protein_coding	NM_009347	CCDS23087.1	Tecta	RefSeq	7338	chr9	-	42329621	42399929		chr9:42343882-42345402	AATGGCATGCAGAAGAGACCTCTCGCCCCCAGCTGCAACGAGCTACAGTTCTCACAGTAT	21683	Mm.42209	GO:0005201|GO:0005201|GO:0005515|GO:0005576|GO:0005578|GO:0005578|GO:0005886|GO:0007160|GO:0007605|GO:0016020|GO:0031225	tectorin alpha	147.803	92.0107	7.7804	5.98336	159.212	142.269	141.929	95.5753	87.8995	92.5574	7.86071	7.71472	7.76578	6.01382	5.91385	6.02241
ASMM10P044778	3.689e-07	2.183e-06	2.52226	up	protein_coding	NM_008777	CCDS24102.1	Pah	RefSeq	2152	chr10	+	87521794	87584137		chr10:87581854+87581914	GCTGCCACAATCCCCCGGCCCTTCTCCGTTCGCTATGACCCCTACACTCAAAGGGTTGAG	18478	Mm.263539	GO:0003824|GO:0004497|GO:0004505|GO:0004505|GO:0005506|GO:0006558|GO:0006559|GO:0006571|GO:0008152|GO:0009072|GO:0016491|GO:0016597|GO:0016714|GO:0018126|GO:0042558|GO:0042803|GO:0046146|GO:0046872|GO:0048037|GO:0055114	phenylalanine hydroxylase	441.964	407.838	9.41449	8.07978	460.52	453.335	412.037	425.574	411.968	385.972	9.43064	9.4294	9.38344	8.10387	8.08066	8.0548
ASMM10P052807	1.89501e-05	4.3056e-05	2.57211	up	protein_coding	NM_001191023		Dync1i1	RefSeq	2742	chr6	+	5725638	6028039		chr6:5769669+5769736	ACATGGGATACCTGTTATTTTCATTATTTAGTCCCAACCCCTATGTCTCCCTCTTCGAAA	13426	Mm.20893	GO:0000775|GO:0000776|GO:0000922|GO:0003774|GO:0003777|GO:0005515|GO:0005694|GO:0005737|GO:0005856|GO:0005868|GO:0005874|GO:0006810|GO:0007018|GO:0008017|GO:0030286|GO:0031982|GO:0047496|GO:0048471	dynein cytoplasmic 1 intermediate chain 1	192.358	165.393	8.17188	6.80893	188.224	205.01	183.839	177.306	166.046	152.826	8.10387	8.24706	8.16471	6.88142	6.80195	6.74341
ASMM10P025014	2.46565e-06	8.482e-06	2.2021	up	protein_coding	NM_001254760	CCDS57227.1	Lce1k	RefSeq	665	chr3	-	92806290	92807891		chr3:92806308-92806898	TTTGTTCCCATGTTGCTACCCCTTCTGTGTTTCAGAGTAATAAAGCCTTCCCCACTGATC	631101	Mm.250525	GO:0003674|GO:0005575|GO:0008150	late cornified envelope 1K	146.972	146.56	7.77743	6.63856	148.612	145.133	147.172	152.652	144.618	142.409	7.76687	7.74677	7.81867	6.6739	6.60722	6.63455
ASMM10P042960	4.2758e-07	2.409e-06	3.793	up	protein_coding	NM_175153	CCDS40668.1	Vwa9	RefSeq	3103	chr9	+	64960936	64986974		chr9:64961196+64961257	ACTTCCGTCCCCTCTTTCCCCGAGAGTTCCATACAACAAATGTTTTGGGCTCGTTTTAAA	69882	Mm.272616	GO:0003674|GO:0008150	von Willebrand factor A domain containing 9	729.631	447.142	10.1414	8.21807	739.154	737.99	711.747	462.68	444.342	434.403	10.0977	10.1334	10.1931	8.23594	8.1891	8.22917
ASMM10P046151	4.13081e-06	1.26e-05	5.04309	up	protein_coding	NM_009040	CCDS24252.1	Rdh16	RefSeq	3208	chr10	+	127801152	127815839		chr10:127815774+127815839	AGACCCATCCCTCCAACCTGAGATCTTCAACTATTAGAATACAATAAAATTCTGGTTATT	19683	Mm.100276	GO:0004745|GO:0005788|GO:0031301|GO:0042803|GO:0042904|GO:0055114	retinol dehydrogenase 16	233.116	101.931	8.46312	6.12881	239.528	244.607	215.213	104.598	95.2907	105.904	8.46532	8.52365	8.4004	6.14425	6.02301	6.21919
ASMM10P032388	1.92e-09	9.8e-08	4.80916	up	protein_coding	NM_175474	CCDS19642.1	Fam109a	RefSeq	2335	chr5	+	121849027	121854599		chr5:121850481+121850546	AGGCTACACACTGGACACTCAAAGCCAGACAGAAGCCCCCACACCCCCTCTCTGGACTGA	231717	Mm.12654	GO:0001881|GO:0005768|GO:0005769|GO:0005794|GO:0005802|GO:0007032|GO:0030136|GO:0031410|GO:0042147|GO:0042803|GO:0055037	family with sequence similarity 109, member A	3263.86	1680.08	12.3596	10.0939	3361.71	3281.17	3148.7	1719.75	1707.72	1612.79	12.3461	12.3577	12.3752	10.0931	10.102	10.0865
ASMM10P000545	0.000359222	0.000534728	4.2859	up	protein_coding	NM_001195268	CCDS56734.1	Dos	RefSeq	2978	chr10	-	80130433	80137387		chr10:80136467-80136873	TTATCTGGACAACGGCACCCACCCTATACAAGACCCCGACTGCAGGGGGGAAGACCCCGA	100503659	Mm.485395	GO:0003674|GO:0005575|GO:0008150|GO:0016020|GO:0016021	downstream of Stk11	37.5244	18.4102	5.7609	3.6613	42.7668	35.4054	34.4009	16.0398	16.2152	22.9756	5.94177	5.70432	5.6366	3.47918	3.51896	3.98576
ASMM10P006724	2.998e-08	4.29e-07	7.58676	up	protein_coding	NM_008470	CCDS25414.1	Krt16	RefSeq	1580	chr11	-	100246090	100248902		chr11:100246469-100246609	GCGAGAATATCCACTCCTCCTCACAGCACTCCTCTGGACAGTCCTATTCTTCTCGAGAAG	16666	Mm.422799	GO:0005198|GO:0005200|GO:0005515|GO:0005882|GO:0045104	keratin 16	611.65	183.16	9.8795	6.95602	622.947	607.718	604.285	187.067	184.634	177.78	9.85734	9.85269	9.92848	6.95901	6.95326	6.9558
ASMM10P054092	2.8657e-06	9.527e-06	4.48922	up	protein_coding	NM_178253	CCDS25949.1	Klhdc1	RefSeq	1949	chr12	+	69241831	69283961		chr12:69283285+69283355	AGAAAATAATCAGCCGAGAGTCAGTAGCTGCTGAGCCCTCCAGGTCCAGTGTGGCTGCGT	271005	Mm.180969	GO:0003674|GO:0005737|GO:0008150	kelch domain containing 1	153.535	74.2646	7.83836	5.67189	154.423	158.462	147.72	74.6903	79.8528	68.2508	7.818	7.8728	7.82427	5.65892	5.7718	5.58496
ASMM10P054135	5.52908e-05	0.000104641	4.91824	up	protein_coding	NM_022323	CCDS26122.1	Moap1	RefSeq	3728	chr12	-	102739829	102743661		chr12:102743520-102743578	GGGTCTCTCCTAAACCCCGCAAAGGTCAGACGTCCTCTCCGGGACCCAAGCGATGTATCT	64113	Mm.291222	GO:0005634|GO:0005737|GO:0006915|GO:0006915|GO:0006919|GO:0006921|GO:0030262|GO:0042803|GO:0042981	modulator of apoptosis 1	65.7359	28.8444	6.58992	4.29178	69.4415	66.4206	61.3457	26.9598	25.7969	33.7764	6.65517	6.60216	6.51243	4.19838	4.14654	4.53041
ASMM10P000813	3.5461e-06	1.1221e-05	4.63456	up	protein_coding	NM_001271691		Kcnj15	RefSeq	5118	chr16	+	95257557	95300258	NM_001271692, NM_001271693, NM_001271694	chr16:95258340+95291810	TGGTCTTAATTTCCCACCCACCCAGGAGCCTGCACTGGGCACTCGGCAGGCCATAGCAGA	16516	Mm.272239	GO:0005242|GO:0005244|GO:0005267|GO:0005515|GO:0005886|GO:0006810|GO:0006811|GO:0006813|GO:0016020|GO:0016021|GO:0071805	potassium inwardly-rectifying channel, subfamily J, member 15	136.706	64.1773	7.67465	5.46221	139.321	142.642	128.153	65.4738	60.3073	66.7509	7.68064	7.71854	7.62477	5.46614	5.36495	5.55555
ASMM10P029574	1.41837e-06	5.606e-06	2.33513	up	protein_coding	NM_001195083	CCDS57297.1	Phc2	RefSeq	2549	chr4	+	128727570	128752881		chr4:128727621+128727681	GCCGCAGCCCTTGAGCTCTCGCCGCAACCCGGCCGTCGCCTGCCGCCCTCCCGGCCCCGC	54383	Mm.490300	GO:0003677|GO:0005515|GO:0005634|GO:0005634|GO:0007275|GO:0007283|GO:0008270|GO:0031519|GO:0031519|GO:0035102|GO:0046872	polyhomeotic-like 2 (Drosophila)	1829.96	1983.54	11.5416	10.3181	1913.39	1847.21	1729.29	2109.07	1962.66	1878.89	11.5548	11.5241	11.5458	10.3686	10.2882	10.2974
ASMM10P006536	0.000179571	0.00028872	2.86704	up	protein_coding	NM_001277195		Szrd1	RefSeq	3294	chr4	-	141112977	141139796		chr4:141118730-141120323	CAAAAAGAGAGGAAATCCAAATCTCCTCCCAAAGTGCCCATTGTGATTCAAGACGATAGC	213491	Mm.332006	GO:0003674|GO:0005575|GO:0008150	SUZ RNA binding domain containing 1	167.38	128.028	7.96818	6.44862	159.998	155.469	186.671	126.625	131.592	125.867	7.86965	7.84441	8.19049	6.40631	6.47562	6.46394
ASMM10P019849	1.1381e-06	4.812e-06	3.77739	up	protein_coding	NM_028760	CCDS29782.1	Cep55	RefSeq	2734	chr19	+	38055041	38074425	NM_001164362	chr19:38055257+38055317	GCTGCGTTCCTGTCGACCGCCGGCCCGCAGGCCATCCTTTCGGCTCCTTTGAACTTGGCG	74107	Mm.9916	GO:0000281|GO:0005515|GO:0005737|GO:0005813|GO:0005856|GO:0007049|GO:0007067|GO:0030496|GO:0030496|GO:0045171|GO:0051301	centrosomal protein 55	73.0684	41.8629	6.74408	4.82669	75.2175	75.5155	68.4723	41.5502	43.2366	40.8019	6.75887	6.79228	6.68109	4.79874	4.87181	4.80952
ASMM10P037100	5.4e-10	4.6e-08	4.75464	up	protein_coding	NM_010272	CCDS24296.1	Gdf11	RefSeq	1811	chr10	-	128884545	128891718		chr10:128884594-128885486	ACTCAGTAGGAGTAAGTCAGAGTCCATTCTTAGCTTTTTCCCTCTCTCCTTCCAGTAGCA	14561	Mm.299218	GO:0001656|GO:0001657|GO:0005125|GO:0005515|GO:0005576|GO:0005615|GO:0008083|GO:0008285|GO:0009887|GO:0009952|GO:0021512|GO:0031016|GO:0040007|GO:0045596|GO:0045665|GO:0048469|GO:0048593	growth differentiation factor 11	768.147	378.708	10.2248	7.97547	795.804	778.282	730.355	391.291	383.671	361.164	10.2216	10.2221	10.2308	7.98606	7.97589	7.96445
ASMM10P018658	0.000159941	0.000261169	2.30679	up	protein_coding	NM_010773	CCDS29335.1	Mbd2	RefSeq	1866	chr18	+	70568291	70626131		chr18:70625854+70626131	ACTTAAAATGAGTCTTTTATAATAGCAAGCAGGGCCCTTCCGGTGCAGTGCAGCTTTGAG	17191	Mm.322	GO:0000118|GO:0000122|GO:0000785|GO:0000792|GO:0003677|GO:0003682|GO:0003729|GO:0005634|GO:0005634|GO:0005730|GO:0005737|GO:0006351|GO:0006355|GO:0008327|GO:0008327|GO:0019904|GO:0030177|GO:0035197|GO:0042127|GO:0042711|GO:0043623|GO:0070742	methyl-CpG binding domain protein 2	80.8173	75.1314	6.89389	5.68801	75.9673	82.1169	84.3677	77.5752	80.2678	67.5513	6.77632	6.91815	6.98721	5.71409	5.77912	5.57082
ASMM10P053076	3.6503e-07	2.173e-06	3.88557	up	protein_coding	NM_178252	CCDS21095.1	Arhgap33	RefSeq	4415	chr7	-	30522225	30535009		chr7:30534166-30534212	ACATTCACTGAGACCTCCTCTGTGCAGGCCCCATGCTCCAGGCACAGAAACAGTCAGATC	233071	Mm.190704	GO:0005096|GO:0005100|GO:0005515|GO:0005622|GO:0005737|GO:0005886|GO:0006810|GO:0007154|GO:0007165|GO:0015031|GO:0016020|GO:0030675|GO:0035091	Rho GTPase activating protein 33	93.3778	51.9626	7.10911	5.15098	93.8251	96.4128	89.8957	51.3675	51.8419	52.6783	7.0921	7.15113	7.08409	5.11572	5.1448	5.19241
ASMM10P054152	1.8627e-05	4.2446e-05	2.19132	up	protein_coding	NM_009652	CCDS26194.1	Akt1	RefSeq	2707	chr12	-	112653820	112674276	NM_001165894	chr12:112654650-112654708	GCCTGGGGCAGCGGCTGGCAGCTCCACGCTCCTCTGCATTGCCGAGTCCAGAAGCCCCGC	11651	Mm.6645	GO:0000060|GO:0000166|GO:0001649|GO:0001893|GO:0001934|GO:0004672|GO:0004672|GO:0004674|GO:0004674|GO:0005080|GO:0005515|GO:0005524|GO:0005547|GO:0005634|GO:0005634|GO:0005737|GO:0005737|GO:0005739|GO:0005819|GO:0005829|GO:0005886|GO:0005886|GO:0005975|GO:0005977|GO:0005978|GO:0005979|GO:0006006|GO:0006412|GO:0006417|GO:0006468|GO:0006468|GO:0006469|GO:0006810|GO:0006915|GO:0006924|GO:0006954|GO:…	thymoma viral proto-oncogene 1	32.6507	31.7467	5.56819	4.43638	33.6981	32.5853	31.6687	29.9972	32.7952	32.4479	5.60483	5.58305	5.51668	4.35758	4.48249	4.46908
ASMM10P053609	9.308e-08	8.88e-07	5.99752	up	protein_coding	NM_013680	CCDS53017.1	Syn1	RefSeq	3249	chrX	-	20860510	20920918		chrX:20861549-20861607	TGACCAATGCCTTCAACCTTCCAGAGCCAGCCCCTCCCAGGCCCAGCCTTAGCCAGGACG	20964	Mm.439844	GO:0000795|GO:0005515|GO:0005623|GO:0005829|GO:0007269|GO:0007269|GO:0008021|GO:0030424|GO:0030425|GO:0030672|GO:0043229|GO:0045202|GO:0046983|GO:0048306|GO:0048786	synapsin I	3064.27	1262.38	12.2669	9.68254	3063.72	3171.86	2957.22	1296.86	1273.27	1217.01	12.2097	12.2895	12.3015	9.68212	9.68424	9.68124
ASMM10P005191	1.99e-09	9.9e-08	4.43183	up	protein_coding	NM_001160180	CCDS15388.1	Tor1aip2	RefSeq	2697	chr1	+	156035726	156053736		chr1:156035925+156041074	GAGAGCGAAGGTCTTTGAGAAAGGATCCCTCCCCACCCCCACCTCCCCTACGGCACAAAC	240832	Mm.253335	GO:0005515|GO:0005634|GO:0005783|GO:0008150|GO:0016020|GO:0016021	torsin A interacting protein 2	21511.2	14068.4	15.2093	13.0613	22209.7	22052	20272	14603.6	14268.2	13333.3	15.2178	15.1921	15.2178	13.0581	13.0678	13.0581
ASMM10P007603	0.000113149	0.000193123	4.09786	up	protein_coding	NM_019989	CCDS41102.1	Sh3bgrl	RefSeq	2856	chrX	+	109095406	109162467		chrX:109154391+109160129	TGGTTCAAAGGAAGCCGAAGCCCAGGCAAATCAGCAAGCATGAATGTTCTGAGTTCTTCC	56726	Mm.260760	GO:0003674|GO:0005575|GO:0008150|GO:0017124	SH3-binding domain glutamic acid-rich protein like	65.4423	34.4585	6.57282	4.53795	73.471	64.3161	58.5399	38.8029	34.9148	29.6578	6.7245	6.55477	6.43918	4.70638	4.56715	4.34032
ASMM10P050444	8.3133e-07	3.845e-06	2.35212	up	protein_coding	NM_001171002	CCDS49170.1	Degs2	RefSeq	3185	chr12	-	108686791	108702306		chr12:108687148-108689087	AACTATTCTTTAGCTGTGCTGCTTCCTTCCCTGCATTCATGAACGCTCAGACCTGTATTC	70059	Mm.207605	GO:0000170|GO:0005783|GO:0006629|GO:0006633|GO:0006667|GO:0006667|GO:0016020|GO:0016021|GO:0016491|GO:0016705|GO:0030148|GO:0042284|GO:0046513|GO:0055114	degenerative spermatocyte homolog 2 (Drosophila), lipid desaturase	92.9051	85.134	7.1032	5.86924	93.5951	91.3174	93.8028	87.2001	85.8184	82.3836	7.08796	7.07464	7.147	5.88001	5.87535	5.85234
ASMM10P003201	8.14466e-06	2.1719e-05	2.44142	up	protein_coding	NM_177231	CCDS40032.1	Arrb1	RefSeq	7112	chr7	+	99535485	99606771		chr7:99597050+99598490	TTGCATCCAGTGATGTGGCCGTGGAGCTGCCTTTTACCCTAATGCACCCCAAGCCTAAGG	109689	Mm.260193	GO:0000187|GO:0000785|GO:0001933|GO:0001934|GO:0002031|GO:0002092|GO:0005096|GO:0005159|GO:0005515|GO:0005622|GO:0005634|GO:0005737|GO:0005829|GO:0005829|GO:0005886|GO:0005905|GO:0006309|GO:0006351|GO:0006355|GO:0006366|GO:0006810|GO:0006897|GO:0007165|GO:0007186|GO:0007602|GO:0008134|GO:0008277|GO:0008277|GO:0009968|GO:0014069|GO:0015031|GO:0016020|GO:0016323|GO:0016567|GO:0030331|GO:0031143|GO:…	arrestin, beta 1	64.2675	56.3485	6.55746	5.26974	68.6477	62.5788	61.5759	56.703	57.6501	54.6924	6.63735	6.51448	6.52054	5.25192	5.30665	5.25065
ASMM10P016871	1.20377e-06	4.985e-06	7.01024	up	protein_coding	NM_001081656	CCDS37513.1	Neurl1b	RefSeq	6195	chr17	+	26414964	26446342		chr17:26441143+26441203	GCGATTCAGACATGACCTTCGGCGTCAACCAGTCGTCCTCAGCATCAGAATCGTCTCTGG	240055	Mm.133211	GO:0003674|GO:0005575|GO:0005737|GO:0007219|GO:0008150|GO:0008270|GO:0016874|GO:0046872	neuralized homolog 1b (Drosophila)	32.6306	8.0911	5.56577	2.75631	33.837	33.599	30.4559	8.53776	8.14824	7.58729	5.61236	5.62788	5.45707	2.78782	2.77147	2.70964
ASMM10P018143	0.0122082	0.0139795	5.54534	up	protein_coding	NM_001039173	CCDS37878.1	Dok6	RefSeq	996	chr18	-	89301134	89769136		chr18:89301148-89301274	CCACCATTGTCACGGTCCAGCAGCTATGGATTCAGCTATAGCTCCAGCCTCATTCAATGA	623279	Mm.447164	GO:0003674|GO:0005158|GO:0005575|GO:0008150	docking protein 6	74.6281	25.187	6.57575	4.10447	46.7444	42.3203	134.82	24.9266	28.3551	22.2793	6.07639	5.95674	7.69412	4.08939	4.28178	3.94225
ASMM10P043813	1.3405e-06	5.372e-06	3.28221	up	protein_coding	NM_198598	CCDS30086.1	Rhox11	RefSeq	805	chrX	-	38076597	38085139		chrX:38076613-38076835	TGACACCCAAAACAGCCCTCTCTCTCTTCTCTTCAGTTAGCAATAAAGTACAGGATTTTC	194738	Mm.233621	GO:0003677|GO:0005575|GO:0005634|GO:0008150	reproductive homeobox 11	1748.26	1320.67	11.4566	9.74195	1748.72	1798.98	1697.07	1355.7	1358.39	1247.93	11.3907	11.4756	11.5036	9.74559	9.7668	9.71345
ASMM10P031879	7.48988e-06	2.0176e-05	2.09508	up	protein_coding	NM_023429	CCDS19339.1	Ociad1	RefSeq	1529	chr5	+	73292793	73314077		chr5:73310329+73310426	TTAAGGAGTAAGAACAGAGAGTCCTATGGAGTAACTTTACCCCACAAGACTGACCCCTCA	68095	Mm.247039	GO:0003674|GO:0005739|GO:0005768|GO:0008150	OCIA domain containing 1	181.296	192.469	8.09275	7.02574	187.982	175.024	180.881	200.932	190.641	185.833	8.10088	8.03558	8.14179	7.05896	6.99759	7.02068
ASMM10P006318	0.000104157	0.000179653	3.79849	up	protein_coding	NM_001267583		Zfp811	RefSeq	3568	chr17	-	32795675	32809931		chr17:32798844-32800367	AGAAAACTAAGGTAATCCAGGCTCCTCCAGATGTCAACTTGTGGAGAAACTCCATGACTG	240063	Mm.30675	GO:0003674|GO:0005575|GO:0008150|GO:0046872	zinc finger protein 811	38.3525	21.0883	5.78897	3.86354	41.2777	41.0836	32.6962	22.0857	21.5978	19.5815	5.88974	5.91491	5.56224	3.92322	3.90858	3.75881
ASMM10P054522	1.45986e-06	5.706e-06	2.51577	up	protein_coding	NM_138650	CCDS28068.1	Dgkg	RefSeq	5521	chr16	-	22466568	22657231		chr16:22469199-22469257	ATATGCCAAACACCAGCTCTACTGAGAAAGGAAAGAAGAATCTACACACACACACACACA	110197	Mm.194986	GO:0000166|GO:0003951|GO:0004143|GO:0005509|GO:0005524|GO:0005737|GO:0005886|GO:0007205|GO:0008152|GO:0016301|GO:0016740|GO:0035556|GO:0046872	diacylglycerol kinase, gamma	616.551	572.355	9.88705	8.55605	641.39	605.879	602.385	570.543	583.285	563.238	9.89669	9.84487	9.9196	8.51728	8.56972	8.58115
ASMM10P042565	2.89202e-06	9.591e-06	3.65908	up	protein_coding	NM_028874	CCDS22944.1	Snx19	RefSeq	5541	chr9	+	30427328	30466726		chr9:30463247+30463307	CAAGTGTCGGCTGAGCTGGAGTCTTGTCTTGGAGTCATTCCAGCAGCCCCTCATCAACAG	102607	Mm.35084	GO:0003674|GO:0005575|GO:0008150	sorting nexin 19	372.952	233.613	9.16593	7.29445	372.194	378.399	368.264	225.035	238.729	237.076	9.11928	9.17499	9.20354	7.21366	7.31077	7.35893
ASMM10P000235	1.0523e-07	9.55e-07	4.68485	up	protein_coding	NM_008788	CCDS39334.1	Pcolce	RefSeq	1539	chr5	-	137605106	137611404		chr5:137605751-137606826	GTGGCCCCAGCTGCCCCCAGCATCACCTGCCCAAAGCAGTACAAGCGGTCAGGCACCTTG	18542	Mm.262345	GO:0005518|GO:0005576|GO:0005581|GO:0005615|GO:0006508|GO:0008201|GO:0010952|GO:0016504|GO:0031012|GO:0070062	procollagen C-endopeptidase enhancer protein	2349.48	1246.23	11.8922	9.66424	2372.84	2415.2	2260.42	1281.62	1273.21	1183.85	11.8462	11.9126	11.9179	9.66455	9.6835	9.64467
ASMM10P004499	1.90926e-05	4.3243e-05	2.33039	up	protein_coding	NM_001077421	CCDS37481.1	Sbpl	RefSeq	876	chr17	-	23953084	23955273		chr17:23954879-23955262	CACAGCCCAGAGCTTCATGAAGTCTTGGCACCTCCCTCTGGGTCCTGAACCCTCAGGAGC	638345	Mm.46428	GO:0003674|GO:0005575|GO:0008150	spermine binding protein-like	96.7187	89.6669	7.16512	5.94455	98.8385	93.1298	98.1877	91.9448	85.9591	91.0969	7.16869	7.09841	7.22827	5.95574	5.87811	5.9998
ASMM10P037936	8.75e-09	2.14e-07	2.80349	up	protein_coding	NM_009800	CCDS21259.1	Car11	RefSeq	1450	chr7	+	45699966	45704661		chr7:45703724+45703878	AGACTCCTGAGCCAGAATCCCCCCTCCCAGATCTTCCAGAGCCTCAGTGGTAATGGCCGG	12348	Mm.27736	GO:0004089|GO:0005576|GO:0008150|GO:0016323	carbonic anhydrase 11	2181.4	1975.66	11.7982	10.311	2260.91	2206.86	2076.44	2037.9	2006.09	1882.98	11.7896	11.7916	11.8133	10.3153	10.3169	10.3006
ASMM10P031611	0.000122207	0.000206607	3.24403	up	protein_coding	NM_144909	CCDS19182.1	Gckr	RefSeq	2024	chr5	+	31297580	31327302		chr5:31309030+31309104	AGAAGCTCTTTCCCTCGCTCATCAGCATCACATGGCCACTTCTTTTCTTCGATTATGAAG	231103	Mm.100043	GO:0000060|GO:0001678|GO:0005634|GO:0005737|GO:0005975|GO:0009750|GO:0030246|GO:0033132|GO:0033133|GO:0046415|GO:0070095|GO:0070328	glucokinase regulatory protein	70.5772	46.6145	6.68459	4.9868	77.1757	73.9231	60.6327	43.4751	47.4427	48.9256	6.79835	6.76214	6.49328	4.86831	5.00978	5.08232
ASMM10P055792	1.0265e-07	9.43e-07	2.39197	up	protein_coding	NM_021403	CCDS39319.2	Srrm3	RefSeq	3970	chr5	+	135818105	135874772		chr5:135873085+135873145	CAAGCGTCCCATCCCCTACTACCGGCCCAGCCCCTCCTCTTCCTCCAGCTGCTTGAGCAC	58212	Mm.271230	GO:0003674|GO:0005575|GO:0008150	serine/arginine repetitive matrix 3	11782.6	15213	14.4306	13.1724	12421.7	11909.2	11016.8	16088.1	15166.1	14384.7	14.4306	14.4306	14.4306	13.2006	13.1629	13.1535
ASMM10P017058	7.4877e-07	3.577e-06	3.55692	up	protein_coding	NM_010388	CCDS37580.1	H2-DMb2	RefSeq	786	chr17	+	34145415	34151095		chr17:34147855+34147932	TCATCGCTTGCAAAACGGGCTTCAGGACTGTGCCACCCACACCCAACCTTTCTGGGATGT	15000	Mm.195060	GO:0002504|GO:0005515|GO:0005764|GO:0005765|GO:0005770|GO:0005771|GO:0010008|GO:0016020|GO:0016021|GO:0019882|GO:0019882|GO:0019886|GO:0042613|GO:0051085	histocompatibility 2, class II, locus Mb2	262.1	165.681	8.6451	6.81447	269.514	270.336	246.45	170.957	160.596	165.489	8.64633	8.67386	8.61511	6.82845	6.75703	6.85793
ASMM10P053833	0.00123361	0.00163314	2.34687	up	protein_coding	NM_001159942	CCDS56671.1	Plekhg1	RefSeq	7356	chr10	+	3740376	3967302	NM_001033253	chr10:3964309+3964369	GGCTTCCTCCTTACCTGACAGCATGTAAGGACTCTGATAAACTGAATGATTATCTGTGGA	213783	Mm.150831	GO:0003674|GO:0005575|GO:0008150	pleckstrin homology domain containing, family G (with RhoGef domain) member 1	27.6792	25.2634	5.33258	4.10185	28.0871	28.7452	26.2053	20.6233	26.0484	29.1185	5.3598	5.40521	5.23274	3.83182	4.1611	4.31261
ASMM10P000942	9.42401e-06	2.4389e-05	4.4599	up	protein_coding	NM_029366	CCDS52574.1	Kxd1	RefSeq	1236	chr8	-	70513395	70523180		chr8:70514122-70515394	GCCTTCAGCCACATCCCAGAGGGTTCATTCCTAGAGGATGAAGATGAAGACCCTATCCCA	75620	Mm.482129	GO:0005515|GO:0016192|GO:0031083	KxDL motif containing 1	60.8458	29.1366	6.47352	4.31651	66.7278	57.3034	58.5063	30.1271	27.32	29.9629	6.59711	6.38633	6.43712	4.36253	4.23123	4.35577
ASMM10P026669	2.81279e-06	9.37e-06	5.03378	up	protein_coding	NM_001033466	CCDS56674.1	Zbtb2	RefSeq	3227	chr10	-	4367073	4388108		chr10:4367139-4367474	CGTGTATGTTAGAAACTGAATATCCCACCATCCTCTTATATGTATAGTTGAGTTCTAAGA	381990	Mm.262466	GO:0003674|GO:0005575|GO:0005634|GO:0008150|GO:0046872	zinc finger and BTB domain containing 2	91.8374	39.6965	7.08217	4.75053	99.7893	86.1542	89.5686	40.9655	38.4201	39.7038	7.18194	6.98678	7.0778	4.7802	4.70412	4.76727
ASMM10P053086	0.000633026	0.000888203	2.59648	up	protein_coding	NM_011680	CCDS21118.1	Usf2	RefSeq	2419	chr7	-	30945247	30956803		chr7:30946551-30946609	GAGAGTACCCGGCAGTGATGCCCGCCGGCTCACCCTTCAGCTGCTGTCGGCCTCTGCTGC	22282	Mm.322453	GO:0000432|GO:0000432|GO:0000978|GO:0003677|GO:0003690|GO:0003700|GO:0003705|GO:0003705|GO:0005515|GO:0005634|GO:0005634|GO:0006351|GO:0006355|GO:0006357|GO:0007595|GO:0042803|GO:0043425|GO:0043565|GO:0045893|GO:0045944|GO:0046982|GO:0046983|GO:0055088	upstream transcription factor 2	71.8708	59.1311	6.71578	5.33922	83.3375	68.3818	63.8932	55.2287	56.5029	65.6615	6.92015	6.64474	6.58245	5.21378	5.27404	5.52984
ASMM10P045202	3.72107e-06	1.1604e-05	6.3847	up	protein_coding	NM_153169	CCDS30192.1	Pnma3	RefSeq	3442	chrX	+	73064786	73068191		chrX:73068130+73068190	ACCCCTTCTCTTCAATAGTTTCAGCAAGTGTTTCTGTTCAATAAACTTCATAAATGTTCC	245468	Mm.256249	GO:0003674|GO:0003676|GO:0005575|GO:0005634|GO:0008150|GO:0008270|GO:0046872	paraneoplastic antigen MA3	79.9851	26.9482	6.87733	4.20271	76.6906	82.0581	81.2066	27.5115	24.6848	28.6482	6.78834	6.91728	6.92637	4.22903	4.08725	4.29185
ASMM10P041340	6.45789e-05	0.000119384	5.51684	up	protein_coding	NM_013800	CCDS52750.1	Barx2	RefSeq	1791	chr9	-	31846043	31913285		chr9:31846352-31847055	GCCCAGACTCCTTGCTGACTCGGCGCTTATTTCTGTAGTTTTAAGAGAATTGAATTTTTT	12023	Mm.261044	GO:0000122|GO:0000976|GO:0001502|GO:0001502|GO:0003677|GO:0003677|GO:0003677|GO:0003682|GO:0003700|GO:0005515|GO:0005634|GO:0005667|GO:0006351|GO:0006355|GO:0014902|GO:0042637|GO:0043565|GO:0045944	BarH-like homeobox 2	64.0163	24.949	6.55259	4.08875	67.7167	62.8134	61.5187	28.5144	20.2574	26.0751	6.61969	6.52003	6.51804	4.28178	3.82169	4.16276
ASMM10P012071	1.36738e-05	3.3127e-05	5.40643	up	protein_coding	NM_001199945	CCDS49518.1	Serpine3	RefSeq	1402	chr14	+	62663666	62692243		chr14:62689600+62689660	GGACCTCTGCTTTTAAAGCAGATCGGCCCTTCATCTTTCTTCTGAGAGAACACAGCACAG	319433	Mm.483827	GO:0004867|GO:0005575|GO:0010951|GO:0030162	serpin peptidase inhibitor, clade E (nexin, plasminogen activator inhibitor type 1), member 3	53.9382	21.071	6.29471	3.86003	55.614	56.0868	50.1138	20.0423	23.5347	19.636	6.32639	6.3583	6.19943	3.79615	4.02181	3.76213
ASMM10P018823	2.11857e-06	7.574e-06	2.67491	up	protein_coding	NM_001199249		Kat5	RefSeq	1423	chr19	-	5605121	5610094		chr19:5605152-5605321	ATCTACTTTGCCTTTGGCTAAAGGCCTGTGAGCCACCCCGCTTTTCCCATCTGGCGCTGA	81601	Mm.228930	GO:0000122|GO:0000785|GO:0003713|GO:0003713|GO:0004402|GO:0004402|GO:0005515|GO:0005634|GO:0005667|GO:0005737|GO:0005829|GO:0006302|GO:0006351|GO:0006355|GO:0006978|GO:0008134|GO:0010212|GO:0016568|GO:0016573|GO:0016740|GO:0016746|GO:0016747|GO:0032403|GO:0032703|GO:0032777|GO:0035267|GO:0040008|GO:0043161|GO:0043234|GO:0045892|GO:0045893|GO:0045944|GO:0045944|GO:0046872|GO:0070491	K(lysine) acetyltransferase 5	122.944	99.9604	7.51931	6.09983	121.926	124.565	122.34	105.136	98.4307	96.3146	7.47637	7.52488	7.55669	6.15083	6.07086	6.0778
ASMM10P006523	8.68725e-06	2.2904e-05	2.46441	up	protein_coding	NM_029426	CCDS22021.1	Brsk2	RefSeq	4047	chr7	+	141949750	142004243	NM_001276763	chr7:141998727+142002474	CACCTGTCAGGAATTATCCCGAAAAGTTAACATGTCACCTCCACGAGGCCATCCTCTGTG	75770	Mm.482784	GO:0000086|GO:0000166|GO:0000287|GO:0000287|GO:0004672|GO:0004674|GO:0004674|GO:0005515|GO:0005524|GO:0005737|GO:0005783|GO:0005813|GO:0005856|GO:0006468|GO:0006468|GO:0006887|GO:0006915|GO:0007049|GO:0007067|GO:0007399|GO:0007409|GO:0016301|GO:0016310|GO:0016740|GO:0016772|GO:0018105|GO:0019901|GO:0030010|GO:0030010|GO:0030182|GO:0031532|GO:0046872|GO:0048812|GO:0050321|GO:0050321|GO:0050321|GO:…	BR serine/threonine kinase 2	54.7905	47.716	6.32309	5.02185	58.7066	52.7056	52.9594	48.7992	48.0226	46.3261	6.41057	6.27106	6.28764	5.0381	5.02516	5.00228
ASMM10P030258	3.93265e-06	1.2121e-05	2.68939	up	protein_coding	NM_008622	CCDS19175.1	Mpv17	RefSeq	1712	chr5	-	31140660	31154242		chr5:31140861-31141095	TGACAATCCTGCCTCAGCTTCTCAGCTTCTCAAATGCTGGATTAGAGAATTGTGTCTTGG	17527	Mm.435472	GO:0000002|GO:0005739|GO:0005739|GO:0005739|GO:0005743|GO:0005777|GO:0007605|GO:0016020|GO:0016021|GO:0032836|GO:0034614|GO:0042592|GO:0048839|GO:0072593|GO:2000377	MpV17 mitochondrial inner membrane protein	130.172	105.433	7.60495	6.17767	131.477	135.772	123.268	108.721	101.725	105.853	7.58992	7.65508	7.56985	6.19867	6.11574	6.2186
ASMM10P004366	9.37444e-06	2.4303e-05	5.35148	up	protein_coding	NM_001039094	CCDS17930.1	Negr1	RefSeq	4985	chr3	+	156561793	157316447		chr3:157160742+157312785	CCCCTCAACCCTCCAAGTACAGCCCAGTATGGAATTACTGGGAGTGCCTGCGACCTCTTC	320840	Mm.317293	GO:0003674|GO:0005886|GO:0007155|GO:0007626|GO:0007631|GO:0010976|GO:0016020|GO:0016337|GO:0030425|GO:0031225|GO:0043025	neuronal growth regulator 1	142.005	58.0626	7.72853	5.3086	150.394	134.42	141.201	53.5981	62.8291	57.7608	7.7818	7.64457	7.75923	5.16982	5.42482	5.33114
ASMM10P019571	6.38351e-05	0.000118168	11.2806	up	protein_coding	NM_001112697	CCDS29539.1	Chrm1	RefSeq	6301	chr19	+	8664004	8683602		chr19:8664939+8665000	TTCAGCCCCCCAAGATGGATTGAATGAGGCTGCTGGCCAGATGGACAAGCTGGATGCCAA	12669	Mm.240607	GO:0004871|GO:0004930|GO:0005886|GO:0005887|GO:0007165|GO:0007186|GO:0007213|GO:0007274|GO:0008144|GO:0014069|GO:0016020|GO:0016021|GO:0016907|GO:0030054|GO:0030425|GO:0032279|GO:0040012|GO:0043270|GO:0043679|GO:0045202|GO:0045211|GO:0046541|GO:0050890|GO:0090316	cholinergic receptor, muscarinic 1, CNS	51.5817	8.10188	6.21759	2.72182	50.5169	59.246	44.9823	10.9428	5.38542	7.97743	6.18344	6.43535	6.03399	2.9913	2.42807	2.7461
ASMM10P008879	6.11e-08	6.82e-07	5.85757	up	protein_coding	NM_145458	CCDS26810.1	Pxk	RefSeq	2807	chr14	+	8098212	8165111		chr14:8155350+8163934	TCCACAGCAGGACTGTCTTCAGCATTACCTCCACCTCCTCCGCCACCTCCTCCTCCACCT	218699	Mm.29515	GO:0003779|GO:0004672|GO:0005524|GO:0005634|GO:0005737|GO:0005737|GO:0005813|GO:0005886|GO:0005886|GO:0006468|GO:0006954|GO:0007154|GO:0008022|GO:0016020|GO:0016772|GO:0032780|GO:0035091|GO:0043271	PX domain containing serine/threonine kinase	7416.85	3537.82	13.6573	11.107	7717.9	7518.91	7013.73	3738.43	3558.47	3316.57	13.6635	13.6542	13.6542	11.1567	11.0915	11.0728
ASMM10P024980	7.06471e-05	0.000128632	6.5844	up	protein_coding	NM_009602	CCDS17515.1	Chrnb2	RefSeq	5405	chr3	-	89753447	89764632		chr3:89753679-89757270	TTTGGGGCTTTGAAATCTACTAAGCCCCACAACCCCCAAACTAGGAACAAAAGATGACAG	11444	Mm.35088	GO:0001508|GO:0001508|GO:0001661|GO:0001666|GO:0001666|GO:0004889|GO:0004889|GO:0004889|GO:0004889|GO:0005216|GO:0005230|GO:0005515|GO:0005886|GO:0005886|GO:0005892|GO:0005892|GO:0006810|GO:0006811|GO:0006812|GO:0006816|GO:0006939|GO:0007165|GO:0007271|GO:0007601|GO:0007605|GO:0007612|GO:0007612|GO:0007613|GO:0007613|GO:0007626|GO:0008144|GO:0008306|GO:0008542|GO:0008542|GO:0009897|GO:0014059|GO:…	cholinergic receptor, nicotinic, beta polypeptide 2 (neuronal)	33.4038	9.52905	5.59871	2.87966	34.766	29.7538	35.6917	7.51936	8.39237	12.6754	5.65001	5.45438	5.69175	2.68719	2.79383	3.15795
ASMM10P049332	1.926e-05	4.3562e-05	4.28233	up	protein_coding	NM_001080925	CCDS36303.1	Rapgefl1	RefSeq	4163	chr11	+	98836784	98853005		chr11:98850105+98850181	AACCATAAAAGCTACAGAGAAGTCATCTCCAAAATGAAGCCCCCTCTGATTCCGTTCGTG	268480	Mm.340766	GO:0005085|GO:0005622|GO:0007264	Rap guanine nucleotide exchange factor (GEF)-like 1	143.049	72.9291	7.74015	5.64176	146.103	147.753	135.291	83.122	69.4287	66.2365	7.74677	7.7729	7.7008	5.8142	5.56882	5.54226
ASMM10P041083	7.13973e-06	1.9463e-05	5.45078	up	protein_coding	NM_007662	CCDS22746.1	Cdh15	RefSeq	2843	chr8	+	122848373	122867397		chr8:122865702+122865762	CCACAGCCACATCGAGTGCTTCCCACCAGCCCATCTGACATTGCCAACTTCATCAGTGAT	12555	Mm.1976	GO:0005509|GO:0005515|GO:0005886|GO:0005901|GO:0007155|GO:0007156|GO:0016020|GO:0016021|GO:0031594|GO:0046872	cadherin 15	238.327	97.0727	8.49879	6.05233	234.21	245.625	235.146	106.623	98.5834	86.0115	8.43017	8.5298	8.5364	6.1684	6.07183	5.91676
ASMM10P018199	2.69889e-05	5.7704e-05	4.59083	up	protein_coding	NM_010680	CCDS50222.1	Lama3	RefSeq	10343	chr18	+	12334023	12583012		chr18:12502984+12503164	ATGACTGTGCTGTCCAGACTGGAAAGACTCCACATCCGGGGCCTCCATTTCACCGAGACA	16774	Mm.42012	GO:0005102|GO:0005576|GO:0005578|GO:0005604|GO:0005604|GO:0005606|GO:0005608|GO:0005610|GO:0005913|GO:0007155|GO:0016337|GO:0030056|GO:0030155|GO:0030334|GO:0031581|GO:0045995	laminin, alpha 3	60.5976	28.2017	6.46638	4.26762	62.7175	65.4164	53.6587	27.9679	26.2108	30.4264	6.51186	6.57864	6.30864	4.25398	4.16926	4.37964
ASMM10P052911	3.31845e-05	6.8027e-05	8.80005	up	protein_coding	NM_001205025		Jagn1	RefSeq	1085	chr6	+	113442516	113448229		chr6:113442544+113442604	AGGAACCACAGAGTCAGTCCTCCCAGGATAGAGAGGCCGGAAGTTCTCCCGGAGCTCCAC	67767	Mm.2053	GO:0003674|GO:0005575|GO:0005783|GO:0005789|GO:0007029|GO:0008150|GO:0016020|GO:0016021	jagunal homolog 1 (Drosophila)	38.6661	7.4661	5.81256	2.67505	36.0815	36.1535	43.7633	9.92395	5.8438	6.63055	5.70466	5.73393	5.99908	2.9098	2.50907	2.60627
ASMM10P051726	8.465e-08	8.35e-07	26.9392	up	protein_coding	NM_026738	CCDS49260.1	1110007C09Rik	RefSeq	804	chr13	-	49202950	49216026		chr13:49215950-49216026	CGCGCCGGGCGGCGGACAGCCGAGGACGACGGGGCGGCGCCGTGTCCTCCGCCATGACAG	68480	Mm.3336	GO:0003674|GO:0005575|GO:0005622|GO:0005739|GO:0005783|GO:0008150|GO:0016020|GO:0016021|GO:0042981	RIKEN cDNA 1110007C09 gene	104.855	6.20502	7.28299	2.53135	111.543	99.8626	103.159	6.62788	5.76595	6.22122	7.34512	7.20154	7.3023	2.59002	2.49623	2.50781
ASMM10P055592	0.000301226	0.000455833	8.28262	up	protein_coding	NM_016699	CCDS18939.1	Exosc10	RefSeq	2803	chr4	+	148558426	148582400		chr4:148558430+148558490	AACAATCTCGCGAGAAGAGCCGCCCTAGGACGGAAAAATGGCGCCTCCCAGTCCCCGGGA	50912	Mm.266635	GO:0000166|GO:0000176|GO:0000178|GO:0000184|GO:0000460|GO:0000956|GO:0003676|GO:0003723|GO:0003824|GO:0004518|GO:0004527|GO:0004532|GO:0005622|GO:0005634|GO:0005730|GO:0005730|GO:0005737|GO:0006139|GO:0006364|GO:0006396|GO:0008408|GO:0009048|GO:0016787|GO:0035327|GO:0044237|GO:0071028|GO:0071034|GO:0071035|GO:0071044|GO:0071048	exosome component 10	54.2532	13.3449	6.28956	3.23947	60.9404	58.9076	42.9114	17.0387	13.6928	9.30337	6.46999	6.42764	5.97105	3.56985	3.28435	2.86421
ASMM10P050720	1.68756e-06	6.351e-06	8.98989	up	protein_coding	NM_001159743	CCDS49044.1	Fam150b	RefSeq	1507	chr12	+	30884323	30893854		chr12:30890038+30890098	AAAGATGTGCCAGGTTACTTACTCGGCTGGCGGTCAGTCCCATGTGCATGGAGAGATAAG	100294583	Mm.399726	GO:0003674|GO:0005575|GO:0005576|GO:0008150	family with sequence similarity 150, member B	33.7242	5.54039	5.6096	2.4413	37.3908	31.1327	32.649	5.31314	5.44204	5.866	5.75328	5.51588	5.55965	2.44832	2.43904	2.43653
ASMM10P023896	0.00276931	0.00344976	2.62864	up	protein_coding	NM_028984	CCDS16816.1	Mgme1	RefSeq	2707	chr2	+	144271034	144281229		chr2:144281144+144281229	CTCCTGCCTCTTCTACAGTATTCTCTGAGCAAAAATGAGCTTATTTAAAAGAAAAGGTAA	74528	Mm.386817	GO:0000002|GO:0004518|GO:0004527|GO:0005739|GO:0005739|GO:0006281|GO:0006974|GO:0008297|GO:0016787|GO:0043504	mitochondrial genome maintainance exonuclease 1	68.9839	55.9225	6.64529	5.25097	65.2607	55.9705	85.7204	62.7956	50.4712	54.5006	6.56961	6.35501	7.01124	5.40499	5.10212	5.24581
ASMM10P004294	0.000146403	0.000241835	3.77896	up	protein_coding	NM_001034031	CCDS20421.1	Il17re	RefSeq	1973	chr6	+	113458894	113470143		chr6:113460229+113462278	CAGTTGAAGGGCCTTCAGTGGGGCTGGTTCCCTCTCTTGGTGAGGAAATCTAAAAGTCCT	57890	Mm.131781	GO:0005576|GO:0005737|GO:0005886|GO:0006954|GO:0016020|GO:0016021	interleukin 17 receptor E	35.6802	19.6173	5.68217	3.76418	41.8712	30.4769	34.6923	19.6673	20.8068	18.3779	5.91305	5.48544	5.64803	3.76909	3.85565	3.66781
ASMM10P014093	1.98052e-05	4.4565e-05	2.02458	up	protein_coding	NM_001271603		Socs1	RefSeq	1340	chr16	-	10783808	10785536		chr16:10784935-10785041	TCTGTTGGCCGGCCTGTGCCACCCGGACGCCCGGCTCACTGCCTCTGTCTCCCCCATCAG	12703	Mm.130	GO:0001932|GO:0005159|GO:0005515|GO:0005634|GO:0007259|GO:0009968|GO:0019210|GO:0019221|GO:0019221|GO:0019901|GO:0031410|GO:0035556|GO:0040008|GO:0042518|GO:0043086|GO:0045444|GO:0046426|GO:0046627|GO:0071230	suppressor of cytokine signaling 1	522.214	609.399	9.65071	8.63309	537.542	550.888	478.211	616.671	641.491	570.036	9.63698	9.71254	9.60261	8.61303	8.69017	8.59606
ASMM10P006965	3.2142e-07	1.994e-06	2.80957	up	protein_coding	NM_009896	CCDS27952.1	Socs1	RefSeq	1220	chr16	-	10783808	10785536		chr16:10784872-10785430	CTGCCGCCAGCGCAGCCCCGGACGCTATGGCCCACCCCTCCAGCTGGCCCCTCGAGTAGG	12703	Mm.130	GO:0001932|GO:0005159|GO:0005515|GO:0005634|GO:0007259|GO:0009968|GO:0019210|GO:0019221|GO:0019221|GO:0019901|GO:0031410|GO:0035556|GO:0040008|GO:0042518|GO:0043086|GO:0045444|GO:0046426|GO:0046627|GO:0071230	suppressor of cytokine signaling 1	998.161	865.579	10.6303	9.13998	1030.62	1032.4	931.457	877.34	874.194	845.202	10.6231	10.6692	10.5987	9.12538	9.13722	9.15735
ASMM10P053044	1.1879e-07	1.033e-06	2.97802	up	protein_coding	NM_144923	CCDS39848.1	Blvrb	RefSeq	865	chr7	+	27447977	27465981		chr7:27448007+27448067	CCCGCCCCCTCCTTCTGGGTCGAGGAGGACCCGCAGCGCGCCTCCTCGCAGCCACTGTGT	233016	Mm.24021	GO:0004074|GO:0005634|GO:0005737|GO:0005829|GO:0005886|GO:0016491|GO:0042167|GO:0042602|GO:0055114|GO:0055114	biliverdin reductase B (flavin reductase (NADPH))	1380.31	1151.23	11.1158	9.54149	1440.91	1399.42	1300.59	1210.39	1155.33	1087.97	11.1226	11.1196	11.1053	9.57583	9.53311	9.51552
ASMM10P048757	7.68e-09	1.97e-07	5.27776	up	protein_coding	NM_028336	CCDS24880.1	Tmem107	RefSeq	1281	chr11	+	69070808	69073293		chr11:69072629+69072745	TTTGAAGAGTCATACCCACCCTAACCCACCCGCATATAAGGTTTGGAGGTTCAAGTGTTT	66910	Mm.33964	GO:0003674|GO:0005575|GO:0007275|GO:0016020|GO:0016021|GO:0021532|GO:0030030|GO:0042384|GO:0042733	transmembrane protein 107	258.533	109.29	8.62808	6.22816	262.705	261.43	251.464	110.508	111.273	106.09	8.60714	8.62606	8.65105	6.22099	6.24147	6.22201
ASMM10P005473	2.07812e-06	7.445e-06	12.066	up	protein_coding	NM_001164295		Cuedc2	RefSeq	1776	chr19	-	46329811	46338660	NM_001164292	chr19:46332649-46338568	GACGGAGCAGACCCAGCATGGAGTTGGAGAGGATCGTCGGCTCAGCCCTCCTCACCTTCG	67116	Mm.218848	GO:0003674|GO:0005634|GO:0005737|GO:0008150	CUE domain containing 2	380.651	71.0735	9.19448	5.60161	387.414	392.83	361.709	73.9999	77.3967	61.8238	9.18376	9.22411	9.17558	5.64561	5.72352	5.4357
ASMM10P015398	1.5542e-07	1.229e-06	2.10471	up	protein_coding	NM_025283	CCDS14960.1	Mob4	RefSeq	2845	chr1	+	55131244	55154899	uc007bae.1	chr1:55154805+55154898	AGTGTTAACAGGAAAATAAAGTATGGTTTTCTTTTTATACTTACTCCACCCTCCCTGTAG	19070	Mm.291037	GO:0005737|GO:0005794|GO:0006810|GO:0016020|GO:0019900|GO:0046872	MOB family member 4, phocein	1476.32	1729.76	11.2015	10.1279	1515.95	1520.4	1392.6	1778.33	1745.06	1665.88	11.1846	11.2283	11.1917	10.1284	10.1253	10.13
ASMM10P050406	0.000114603	0.000195157	2.81887	up	protein_coding	NM_172500	CCDS36543.1	Syne3	RefSeq	5083	chr12	-	104929948	105009809		chr12:105009763-105009809	AAATGCAACCGCTCCACCCGCTGCGAAATCCTGGGCACCCTAGAGTCTTGGCCCCAAGAC	212073	Mm.212688	GO:0003779|GO:0005515|GO:0005634|GO:0005635|GO:0005640|GO:0007010|GO:0008360|GO:0016020|GO:0016021|GO:0034993|GO:0034993|GO:0090286	spectrin repeat containing, nuclear envelope family member 3	49.8264	38.064	6.18076	4.68564	51.3595	50.5819	47.538	34.8065	43.1195	36.2662	6.20981	6.21286	6.1196	4.55447	4.86967	4.63278
ASMM10P022621	2.8241e-07	1.843e-06	4.94087	up	protein_coding	NM_009594	CCDS15901.1	Abl1	RefSeq	5792	chr2	+	31759944	31804227		chr2:31760054+31760115	AAGTTGGTGGGCTGCAAATCCAAGAAGGGGCTCTCTTCGTCCTCCAGCTGCTACCTGGAA	11350	Mm.1318	GO:0000166|GO:0000287|GO:0000287|GO:0001726|GO:0003677|GO:0004672|GO:0004713|GO:0004713|GO:0004715|GO:0005515|GO:0005524|GO:0005524|GO:0005634|GO:0005634|GO:0005730|GO:0005737|GO:0005739|GO:0005829|GO:0005856|GO:0006281|GO:0006468|GO:0006897|GO:0006914|GO:0006915|GO:0006974|GO:0006975|GO:0007155|GO:0008022|GO:0016301|GO:0016310|GO:0016740|GO:0016772|GO:0017124|GO:0018108|GO:0018108|GO:0019904|GO:…	c-abl oncogene 1, non-receptor tyrosine kinase	113.662	50.3689	7.40477	5.1	115.846	116.445	108.695	52.1155	48.3786	50.6126	7.39832	7.42701	7.38897	5.13193	5.03606	5.13202
ASMM10P000386	3.17702e-06	1.0311e-05	7.87866	up	protein_coding	NM_027389	CCDS50954.1	Gon4l	RefSeq	7546	chr3	+	88835230	88910099		chr3:88855870+88857127	GAAAGGAGTGCAGCCTCCCCAGTTTGTGGATATTCACCTTGAAGAAGATGACTCCTCAGA	76022	Mm.126870	GO:0003674|GO:0003677|GO:0003682|GO:0005634|GO:0006355|GO:0030183	gon-4-like (C.elegans)	208.204	58.0606	8.28547	5.30752	222.567	210.988	191.057	56.1803	63.9353	54.0662	8.34698	8.28689	8.22256	5.2374	5.45143	5.23374
ASMM10P031714	1.3962e-06	5.55e-06	2.49026	up	protein_coding	NM_172709		Otop1	RefSeq	3171	chr5	+	38277403	38304217		chr5:38277473+38277533	GCTCCTCGCGTGCCGCGCCGTCGGGGATCGCGGCATGCCCTCTGTCCCCACCTCCCCTAG	21906	Mm.204765	GO:0005576|GO:0009590|GO:0016020|GO:0016021|GO:0031214|GO:0042472	otopetrin 1	1787.16	1808	11.495	10.1787	1807.52	1834.7	1719.27	1874.48	1847.32	1702.2	11.4443	11.5106	11.5302	10.187	10.1954	10.1538
ASMM10P017566	5.651e-08	6.47e-07	8.88987	up	protein_coding	NM_009625	CCDS29029.1	Adcyap1	RefSeq	2108	chr17	+	93199421	93205489		chr17:93199436+93199622	AAAGTTTTGAGCGGAATTTTAGCCTCGGCAAACAAGTCTCCCCAGCTCCTTCAGCTAATT	11516	Mm.3407	GO:0001541|GO:0001662|GO:0001821|GO:0002865|GO:0002878|GO:0005057|GO:0005057|GO:0005102|GO:0005179|GO:0005184|GO:0005184|GO:0005576|GO:0005615|GO:0005622|GO:0007190|GO:0007204|GO:0007218|GO:0007218|GO:0007399|GO:0008277|GO:0008284|GO:0010579|GO:0010579|GO:0010656|GO:0010976|GO:0016521|GO:0016521|GO:0019233|GO:0019933|GO:0030819|GO:0031175|GO:0031858|GO:0032755|GO:0032854|GO:0032880|GO:0032880|GO:…	adenylate cyclase activating polypeptide 1	1394.58	379.675	11.1309	7.97878	1439.61	1402.52	1341.62	376.015	397.569	365.44	11.1207	11.1226	11.1495	7.92995	8.03228	7.97409
ASMM10P038821	5.1869e-07	2.767e-06	5.48983	up	protein_coding	NM_013863	CCDS21898.1	Bag3	RefSeq	2607	chr7	+	128523582	128546979		chr7:128541888+128542208	GTAGCCATCAGCTCCCCAGGGGCTACATCCCCATCCCCGTGATACATGAGCAGAATATCA	29810	Mm.84073	GO:0005515|GO:0005737|GO:0005829|GO:0005886|GO:0006915|GO:0008625|GO:0010664|GO:0030018|GO:0032403|GO:0032403|GO:0043005|GO:0050821|GO:0051087|GO:0071260|GO:0097192	BCL2-associated athanogene 3	303.985	123.896	8.86047	6.40371	298.511	306.346	307.098	125.875	126.073	119.739	8.79479	8.84972	8.9369	6.39936	6.41927	6.3925
ASMM10P010544	3.18815e-05	6.5899e-05	3.39471	up	protein_coding	NM_026075	CCDS26753.1	Srek1ip1	RefSeq	1715	chr13	+	104817238	104838659		chr13:104817302+104817366	TAACGTGATCTCGAAAGCCCAGGACTCCGACGATCCCACTCACCTTGCATCATGGCAGTC	67288	Mm.125465	GO:0003674|GO:0003676|GO:0005575|GO:0006397|GO:0008150|GO:0008270|GO:0008380|GO:0046872	splicing regulatory glutamine/lysine-rich protein 1interacting protein 1	127.274	81.5018	7.56915	5.80586	134.021	128.211	119.589	74.5076	83.0749	86.9229	7.61425	7.5654	7.5278	5.65433	5.83097	5.93229
ASMM10P009704	1.86475e-05	4.2481e-05	23.3467	up	protein_coding	NM_199021	CCDS15241.2	Dpp10	RefSeq	4648	chr1	-	123332137	124045559		chr1:123905127-124045371	AGCCGACCAGGAACTAGGAAGTAACAGCCCTCCACAAAGAAACTGGAAGGGAATCGCCAT	269109	Mm.483255	GO:0006508|GO:0008236|GO:0008239|GO:0016020|GO:0016021	dipeptidylpeptidase 10	198.956	18.6533	8.21967	3.67452	206.47	203.732	186.666	20.2349	21.7156	14.0094	8.23281	8.23656	8.18963	3.80786	3.91751	3.29819
ASMM10P053604	5.1889e-07	2.767e-06	3.91287	up	protein_coding	NM_133669	CCDS30041.1	Rp2h	RefSeq	3786	chrX	+	20364607	20400349		chrX:20397722+20397782	GATGGGGATATGAAGCGGATTGTGGTATTAAGCCCCTTCCATCCTTTATATACAGACAGT	19889	Mm.288141	GO:0000166|GO:0000902|GO:0003779|GO:0004550|GO:0005096|GO:0005524|GO:0005525|GO:0005737|GO:0005794|GO:0005814|GO:0005886|GO:0005886|GO:0005929|GO:0006165|GO:0006183|GO:0006228|GO:0006241|GO:0006810|GO:0006892|GO:0007010|GO:0015031|GO:0016020|GO:0031410|GO:0036064|GO:0036064|GO:0042995|GO:0043547|GO:1990075	retinitis pigmentosa 2 homolog (human)	321.629	185.558	8.94221	6.97398	323.502	329.497	311.888	189.034	193.829	173.813	8.90067	8.95546	8.9705	6.97497	7.01898	6.928
ASMM10P043172	4.6944e-07	2.582e-06	9.09073	up	protein_coding	NM_011245	CCDS40722.1	Rasgrf1	RefSeq	4243	chr9	+	89909774	90026979		chr9:90021371+90021431	ATTATCCGAGAGATTCGCCAGTTTCAGCAGACTACCTACAAAATCGACCCCCAGCCAAAG	19417	Mm.44561	GO:0005085|GO:0005089|GO:0005515|GO:0005622|GO:0005829|GO:0007264|GO:0008283|GO:0030426|GO:0031175|GO:0032320|GO:0032863|GO:0035020|GO:0035023|GO:0035254|GO:0035556|GO:0046578|GO:0048168|GO:0051056	RAS protein-specific guanine nucleotide-releasing factor 1	341.108	83.699	9.02582	5.84142	353.488	338.632	331.203	89.9733	84.3159	76.8077	9.03571	8.99529	9.04646	5.92405	5.85176	5.74845
ASMM10P025788	1.61695e-05	3.7801e-05	2.16707	up	protein_coding	NM_022019	CCDS15591.1	Dusp10	RefSeq	2712	chr1	+	184034460	184075636		chr1:184068857+184069223	TCAGTAGTTTTAAACAGAACCATGGAAACCTCTGTGACAACTCCCTCCAGCTCCAAGAGT	63953	Mm.404024	GO:0000188|GO:0000188|GO:0002819|GO:0004721|GO:0004725|GO:0005634|GO:0005634|GO:0005737|GO:0005794|GO:0006470|GO:0006470|GO:0008138|GO:0016311|GO:0016787|GO:0016791|GO:0017017|GO:0032496|GO:0032873|GO:0033549|GO:0043508|GO:0045088|GO:0046329|GO:0060266	dual specificity phosphatase 10	329.451	347.486	8.9758	7.86006	323.198	345.698	319.457	368.019	344.968	329.471	8.89874	9.02757	9.00111	7.9053	7.83702	7.83786
ASMM10P012732	5.501e-08	6.35e-07	5.32174	up	protein_coding	NM_001163518		Ccdc166	RefSeq	2414	chr15	-	75979871	75982285		chr15:75981701-75981800	TCCCTACCGGTGCGCTGATCGGCGCCCCCTGCTCCCCAACCCTCACCCCACCCCATGTAG	223648	Mm.17610	GO:0003674|GO:0005575|GO:0008150	coiled-coil domain containing 166	13318.8	7696.28	14.6293	12.2174	14028	13571.4	12357	7990.04	7786.84	7311.97	14.6451	14.6588	14.5841	12.226	12.2193	12.2071
ASMM10P044036	0.00330659	0.00406721	2.42757	up	protein_coding	NM_011907	CCDS30201.1	Trex2	RefSeq	1034	chrX	-	73433704	73435343		chrX:73433718-73434673	TCAGGGCTTCCATCTTTCATCCCATTTCTCAATAAATATCACCAACTATTTACCAGCTGA	24102	Mm.23312	GO:0000287|GO:0003676|GO:0004518|GO:0004527|GO:0005634|GO:0006259|GO:0006281|GO:0006974|GO:0008296|GO:0008853|GO:0016787|GO:0042803|GO:0046872	three prime repair exonuclease 2	28.7028	25.162	5.37336	4.09384	32.9372	23.6632	29.5079	29.1274	26.4609	19.8977	5.57039	5.13836	5.41132	4.31591	4.18354	3.78207
ASMM10P006325	3.28511e-05	6.7461e-05	2.80099	up	protein_coding	NM_001267724		Asb13	RefSeq	1935	chr13	+	3634031	3651779		chr13:3649357+3650179	TTCATGAGACTGCGCTTCATCATGCAGCCAAGAGACACCTCTTAGCCTCTCCCAGCTCTG	142688	Mm.253061	GO:0003674|GO:0005575|GO:0008150|GO:0035556	ankyrin repeat and SOCS box-containing 13	166.828	131.862	7.96996	6.48403	174.402	167.601	158.48	138.866	141.099	115.622	7.99657	7.96974	7.94358	6.53592	6.57166	6.3445
ASMM10P030049	8.8295e-07	4.006e-06	13.8411	up	protein_coding	NM_025338	CCDS19043.1	Aurkaip1	RefSeq	1209	chr4	+	155831268	155833098		chr4:155831478+155831618	TTTTACCCGGAACGTTGTTGCTGCTGGACAACAGCGGCAGGGGAAGCGTCCCCTCCAACC	66077	Mm.28999	GO:0003674|GO:0005634|GO:0005634|GO:0005739|GO:0005739|GO:0016301|GO:0016310|GO:0016740|GO:0043231|GO:0045862	aurora kinase A interacting protein 1	52.3332	5.66992	6.25571	2.46483	56.245	46.9123	53.8422	5.38252	5.53238	6.09486	6.34587	6.10919	6.31208	2.45923	2.45545	2.4798
ASMM10P038426	4.95418e-05	9.5232e-05	5.36869	up	protein_coding	NM_025605	CCDS21519.1	Lamtor1	RefSeq	1201	chr7	+	101905836	101911903		chr7:101905980+101906040	GCCCGGCCCGACCCCGCCATGGGGTGCTGCTATAGCAGCGAAAACGAGGACTCGGACCAG	66508	Mm.30003	GO:0001919|GO:0005085|GO:0005515|GO:0005764|GO:0005768|GO:0005794|GO:0005886|GO:0007032|GO:0007040|GO:0010872|GO:0010874|GO:0016020|GO:0016049|GO:0031902|GO:0032008|GO:0032418|GO:0032439|GO:0032947|GO:0034613|GO:0034613|GO:0042632|GO:0043231|GO:0043410|GO:0045121|GO:0060620|GO:0071230|GO:0071986	late endosomal/lysosomal adaptor, MAPK and MTOR activator 1	89.114	36.5358	7.04273	4.61816	89.235	90.8668	87.2401	42.5599	36.465	30.5824	7.02003	7.06703	7.04114	4.83611	4.6316	4.38677
ASMM10P042485	1.12019e-05	2.8049e-05	3.06058	up	protein_coding	NM_008226	CCDS23986.1	Hcn2	RefSeq	3195	chr10	+	79716633	79736108		chr10:79735918+79735978	CCCGCCCCTGCCCACGCGTCCGTGGTGACCTCCCTCGGGCACCCAGGGGCGGGCTTCACG	15166	Mm.12956	GO:0000166|GO:0005216|GO:0005244|GO:0005249|GO:0005267|GO:0005272|GO:0005515|GO:0005886|GO:0005887|GO:0006810|GO:0006811|GO:0006813|GO:0006814|GO:0016020|GO:0016021|GO:0030165|GO:0030424|GO:0030552|GO:0032947|GO:0042391|GO:0042391|GO:0043025|GO:0043198|GO:0045202|GO:0045823|GO:0055085|GO:0071805	hyperpolarization-activated, cyclic nucleotide-gated K+ 2	63.5608	44.6944	6.53806	4.92426	66.6137	65.6501	58.4186	44.9881	46.5271	42.5679	6.59544	6.58309	6.43565	4.9146	4.98153	4.87664
ASMM10P008766	4.24941e-06	1.2903e-05	2.17493	up	protein_coding	NM_134158	CCDS25616.1	AF251705	RefSeq	1139	chr11	-	114996768	115001880		chr11:115000972-115001486	ATAAGATTGTGGCTGCCTTCAGCTCTGTTCCTCTCTCAGGTCCCAGGCTGTGTCCCACTG	140497	Mm.2699	GO:0005515|GO:0005886|GO:0005886|GO:0016020|GO:0016021|GO:0050715	cDNA sequence AF251705	159.597	161.41	7.90134	6.78038	160.661	163.302	154.828	159.777	161.461	162.992	7.87664	7.92209	7.9053	6.73914	6.76388	6.83811
ASMM10P036714	2.73906e-06	9.18e-06	2.9627	up	protein_coding	NM_146602	CCDS21669.1	Olfr698	RefSeq	936	chr7	-	106752450	106753386		chr7:106752843-106753386	TTCCTTCTGCAAAAATCGTCAGATCAATCATCTGTTCTGTGAGATCCCCCCATTGCTGAA	258595	Mm.377585	GO:0004871|GO:0004930|GO:0004984|GO:0005886|GO:0007165|GO:0007186|GO:0007608|GO:0016020|GO:0016021|GO:0050896	olfactory receptor 698	85.9724	62.4888	6.98469	5.41778	86.0773	88.6095	83.2304	64.509	64.4806	58.4767	6.96445	7.02426	6.96537	5.4434	5.4626	5.34734
ASMM10P005928	6.5111e-07	3.253e-06	2.1406	up	protein_coding	NM_001195487		Srsf7	RefSeq	2256	chr17	-	80200079	80207305		chr17:80201553-80202690	CAAGAAGCAGTCGTTCCCCATCAGGAAGTCCACACAGAAGTGCAAGTCCAGAAAGAATGG	225027	Mm.292016	GO:0000166|GO:0003676|GO:0003723|GO:0005515|GO:0005634|GO:0006397|GO:0008270|GO:0008380|GO:0046872|GO:0048025	serine/arginine-rich splicing factor 7	833.059	938.097	10.3444	9.24636	869.897	847.15	782.13	984.73	934.727	894.833	10.3608	10.3498	10.3225	9.27864	9.22559	9.23486
ASMM10P008659	2.09465e-05	4.6698e-05	3.51371	up	protein_coding	NM_130448	CCDS17334.1	Pcdh18	RefSeq	5168	chr3	-	49743295	49757316		chr3:49753581-49754377	ACTCCTGCTGTTGAGGTCTCGCAGCTTCTCTCCATGCTTCACCAGGGGCAATATCAGCCA	73173	Mm.87246	GO:0005509|GO:0005515|GO:0005886|GO:0005887|GO:0007155|GO:0007156|GO:0016020|GO:0016021|GO:0016339	protocadherin 18	74.6656	45.8063	6.77484	4.96184	74.8699	81.2292	67.8976	45.7133	44.1705	47.535	6.75226	6.90099	6.67126	4.93983	4.90501	5.04067
ASMM10P021993	1.0557e-07	9.56e-07	11.0603	up	protein_coding	NM_001252573	CCDS17074.1	Slc35c2	RefSeq	2055	chr2	-	165276521	165287787	NM_001252574	chr2:165287697-165287772	CCTCAGTTTCCCCAGCTTTCCAGTGGCTCTGGGCCCGTTCGCCTGGCATTCGCCGAGCAC	228875	Mm.21184	GO:0003674|GO:0005793|GO:0005801|GO:0006810|GO:0010629|GO:0016020|GO:0016021|GO:0036065|GO:0036066|GO:0036066|GO:0045747	solute carrier family 35, member C2	246.11	49.6297	8.54544	5.07812	257.448	242.68	238.204	52.4103	49.7208	46.7579	8.56818	8.51045	8.55768	5.13969	5.0789	5.01575
ASMM10P043800	1.40051e-05	3.3838e-05	4.77486	up	protein_coding	NM_001025084	CCDS40929.1	Rhox1	RefSeq	883	chrX	-	37213804	37222258		chrX:37213953-37214047	TAAACAAAGGCTCAGAGGTGTTCCTCCTCCTGATAAGCACATCACCTTTCCCTGAAGATT	385343	Mm.379566	GO:0003677|GO:0005575|GO:0005634|GO:0008150	reproductive homeobox 1	202.076	92.6199	8.24335	5.98789	206.703	208.153	191.371	92.0481	84.4077	101.404	8.23475	8.26755	8.22775	5.95635	5.85454	6.15279
ASMM10P000160	0.00101372	0.00136494	3.54423	up	protein_coding	NM_133347	CCDS23560.1	Dhx30	RefSeq	3904	chr9	-	110084318	110115582		chr9:110112984-110115035	GCAGCCCAAGGATTCCAGCTTTCTCTCCTGGCCAGAAATGTTCAGCTTGGACTCATTCAG	72831	Mm.276305	GO:0000166|GO:0003676|GO:0003682|GO:0003723|GO:0003725|GO:0004386|GO:0005524|GO:0005737|GO:0005739|GO:0008026|GO:0008150|GO:0016787|GO:0042645	DEAH (Asp-Glu-Ala-His) box polypeptide 30	29.7495	17.7461	5.43044	3.60497	31.7739	25.9957	31.4788	20.7332	19.3077	13.1974	5.52132	5.26213	5.50789	3.84056	3.75716	3.21719
ASMM10P047711	7.18354e-05	0.000130361	5.8058	up	protein_coding	NM_025300	CCDS35504.1	Mrpl15	RefSeq	1931	chr1	-	4773199	4785726	NM_001177658, NR_033530	chr1:4773214-4774516	CACCAGTCTTCCCTTCTGCAGTTTGTTCAATAAACAGAATTCCTAAATCTAATAACCTTA	27395	Mm.182927	GO:0000002|GO:0003735|GO:0005739|GO:0005739|GO:0005762|GO:0005840|GO:0006412|GO:0015934|GO:0030529	mitochondrial ribosomal protein L15	38.5939	13.6591	5.80385	3.26636	40.4867	39.908	35.3869	15.5506	14.4653	10.9613	5.86426	5.87018	5.67712	3.43868	3.36266	2.99774
ASMM10P003305	2.35163e-05	5.15e-05	5.82932	up	protein_coding	NM_177047		Auts2	RefSeq	6060	chr5	-	131437681	132542343		chr5:131470414-131472258	CCAGCACCTCCCATGTTTGACAAATACCCCACCAAAGTTGACCCATTCTACCGGCATAGT	319974	Mm.409595	GO:0003674|GO:0005575|GO:0008150	autism susceptibility candidate 2	107.795	40.8355	7.32613	4.78281	106.964	104.396	112.023	42.7633	44.5138	35.2293	7.28086	7.26171	7.43583	4.84267	4.91679	4.58896
ASMM10P027647	3.12443e-05	6.4777e-05	4.13237	up	protein_coding	NM_029722	CCDS48505.1	Gje1	RefSeq	1477	chr10	-	14715625	14718214		chr10:14715817-14716814	CCTCTTTCCCTACACACTGAAACATGTGTCTTTAACTCCAAAGACATAATTATCTTTGCA	76743	Mm.136985	GO:0000902|GO:0002088|GO:0003674|GO:0005575|GO:0005886|GO:0005921|GO:0005922|GO:0007154|GO:0016020|GO:0016021|GO:0030054|GO:0035265	gap junction protein, epsilon 1	32.9114	16.5492	5.57772	3.53076	35.4655	29.9563	33.3126	16.1459	18.1511	15.3506	5.67811	5.46418	5.59088	3.48786	3.67851	3.4259
ASMM10P055622	2.28453e-05	5.0258e-05	2.557	up	protein_coding	NM_001220499		Rnf223	RefSeq	1251	chr4	+	156132169	156133419		chr4:156132253+156132313	GGCTCAGGGGGCAGCCCCAAGTCCCCCAGTACTCCTGGCTCAGTGAAGGTGGCCTCCCCA	100045778	Mm.435733		ring finger 223	120.688	102.565	7.49087	6.13642	130.547	113.173	118.345	105.306	101.615	100.773	7.57911	7.37931	7.5142	6.15279	6.11338	6.1431
ASMM10P043372	5.56103e-06	1.591e-05	2.00781	up	protein_coding	NM_027066	CCDS52928.1	Tmem89	RefSeq	538	chr9	+	108914618	108915563		chr9:108915476+108915563	TTGAGGGCCACCTGCAGGGGCTGGCTTCCCAACAACAAATTCAAATAAAAGGGTCCCCCC	69384	Mm.158271	GO:0003674|GO:0005575|GO:0008150|GO:0016020|GO:0016021	transmembrane protein 89	324.246	369.944	8.94972	7.9441	344.729	328.706	299.302	386.727	373.824	349.281	8.99744	8.95106	8.90067	7.9678	7.94516	7.91935
ASMM10P002938	1.1664e-07	1.021e-06	6.92646	up	protein_coding	NM_001081430	CCDS36902.1	Naa30	RefSeq	4597	chr14	+	49172226	49191031		chr14:49172382+49172615	GCGGCGCGGGGATGGCGGAGGTACCGCCTGGGCCTAGCAGCCTCCTCCCACCACCAGCGC	70646	Mm.275688	GO:0003674|GO:0004596|GO:0005575|GO:0005737|GO:0008080|GO:0008150|GO:0016740|GO:0016746	N(alpha)-acetyltransferase 30, NatC catalytic subunit	949.576	323.186	10.5476	7.75546	989.241	964.34	895.146	328.489	340.292	300.777	10.5591	10.5524	10.5312	7.74723	7.81435	7.70481
ASMM10P046200	0.000176117	0.000283835	7.02787	up	protein_coding	NM_207620	CCDS48732.1	Olfr774	RefSeq	939	chr10	+	129238150	129239089		chr10:129238605+129239089	GACCATCTTTCCATTGCTCATGCTGTTTCTCAAGTTAGATTTTTGTGCTTCAAATGTCAT	258232	Mm.391464	GO:0004871|GO:0004930|GO:0004984|GO:0005886|GO:0007165|GO:0007186|GO:0007608|GO:0016020|GO:0016021|GO:0050896	olfactory receptor 774	33.2144	8.9329	5.59375	2.78067	33.7916	33.4395	32.4121	12.0522	9.14742	5.59909	5.61104	5.62143	5.54879	3.09343	2.86109	2.38748
ASMM10P037934	9.607e-08	9.12e-07	3.18434	up	protein_coding	NM_001033356	CCDS39957.1	Ntn5	RefSeq	1574	chr7	+	45684413	45694554		chr7:45686421+45686576	ATCTGTGACCCTGCGTTTCTGCACAGCGGGACCTCCAGCCCTGGTTCTTTCTGCTGCCTG	243967	Mm.291240	GO:0003674|GO:0005575|GO:0005576|GO:0008150	netrin 5	247.189	173.914	8.55272	6.88173	253.714	254.377	233.475	179.545	175.088	167.11	8.55326	8.58184	8.52307	6.89786	6.87477	6.87255
ASMM10P049653	7.22e-09	1.91e-07	6.78946	up	protein_coding	NM_011451	CCDS25669.1	Sphk1	RefSeq	1537	chr11	+	116534739	116536675	ENSMUST00000134834	chr11:116534788+116534848	GCTCTTACCTACCAAGCTCTCTCTCCAGCCCCATGTGGTGGTGTTGTGTTTTGTTTGTAG	20698	Mm.20944	GO:0000166|GO:0000287|GO:0001568|GO:0001934|GO:0001956|GO:0003677|GO:0003951|GO:0004143|GO:0005516|GO:0005516|GO:0005524|GO:0005634|GO:0005737|GO:0005829|GO:0005886|GO:0006670|GO:0006954|GO:0007205|GO:0007420|GO:0008021|GO:0008152|GO:0008284|GO:0008481|GO:0008481|GO:0010803|GO:0010976|GO:0016301|GO:0016310|GO:0016740|GO:0017050|GO:0019371|GO:0019722|GO:0030307|GO:0030335|GO:0030424|GO:0031398|GO:…	sphingosine kinase 1	1053.37	367.383	10.6977	7.93443	1073.68	1092.31	994.114	375.024	370.643	356.484	10.6812	10.728	10.6839	7.92482	7.93332	7.94516
ASMM10P005082	1.19327e-06	4.959e-06	9.5624	up	protein_coding	NM_001146308	CCDS48746.1	Dbnl	RefSeq	2369	chr11	+	5788482	5800980		chr11:5797180+5797274	GAGCCCCGAGCCCTTCCAGCAGGACAGGTGAGCCAGAGCAGGAAGCCGTTTCAAGGACCA	13169	Mm.256925	GO:0001726|GO:0002102|GO:0003779|GO:0005515|GO:0005622|GO:0005737|GO:0005794|GO:0005856|GO:0005886|GO:0005938|GO:0006810|GO:0006897|GO:0007416|GO:0008022|GO:0014069|GO:0016020|GO:0016601|GO:0019904|GO:0030027|GO:0030054|GO:0030425|GO:0031410|GO:0042995|GO:0045202|GO:0048812|GO:0051014|GO:0051015|GO:0051016|GO:0051017|GO:0071800	drebrin-like	108.888	24.787	7.34295	4.08558	112.476	106.21	107.978	27.2159	23.7464	23.3989	7.3611	7.29026	7.37748	4.2118	4.03334	4.01159
ASMM10P006869	8.6199e-07	3.937e-06	3.87341	up	protein_coding	NM_009367	CCDS15601.1	Tgfb2	RefSeq	4725	chr1	-	186623185	186705992		chr1:186649880-186704428	GGTTTATAAAATCGACATGCCGTCCCACCTCCCCTCCGAAAATGCCATCCCGCCCACTTT	21808	Mm.18213	GO:0000902|GO:0001501|GO:0001502|GO:0001540|GO:0001568|GO:0001654|GO:0001666|GO:0001837|GO:0001942|GO:0001942|GO:0001974|GO:0003007|GO:0003151|GO:0003214|GO:0003215|GO:0004702|GO:0005102|GO:0005114|GO:0005160|GO:0005515|GO:0005576|GO:0005604|GO:0005615|GO:0005615|GO:0005737|GO:0005802|GO:0006468|GO:0007050|GO:0007179|GO:0007184|GO:0007411|GO:0007507|GO:0007507|GO:0008083|GO:0008219|GO:0008284|GO:…	transforming growth factor, beta 2	3272.82	2130.53	12.3607	10.4071	3309.84	3260.88	3247.74	2148.26	2131.25	2112.09	12.3155	12.3397	12.4269	10.3873	10.3922	10.4419
ASMM10P005722	0.00284663	0.00353964	3.03989	up	protein_coding	NM_001171001	CCDS51738.1	Ahcyl2	RefSeq	4928	chr6	+	29859595	29912310		chr6:29859784+29863142	TAAAGCCCAGATTCAGTTTGCTGACCAGAAGCAGGAATTCAACAAACGTCCCACCAAAAT	74340	Mm.210899	GO:0004013|GO:0005575|GO:0006730|GO:0016787	S-adenosylhomocysteine hydrolase-like 2	40.2354	27.6069	5.84029	4.23628	37.915	30.0583	52.733	25.4242	29.6165	27.7801	5.77062	5.46901	6.28125	4.11811	4.34184	4.24888
ASMM10P002113	1.033e-08	2.34e-07	6.38182	up	protein_coding	NM_001177630	CCDS50509.1	Etl4	RefSeq	5714	chr2	+	20519512	20810535		chr2:20798766+20807901	AAGAAGGAGACAAAATCATGGCAGAACTCCAGGGCTCCAGCACCACCCCACAGACAAGCC	208618	Mm.237935	GO:0005737|GO:0007275|GO:0048706	enhancer trap locus 4	250.43	86.9311	8.57316	5.8992	259.232	253.938	238.12	87.9887	88.9734	83.8311	8.5824	8.57985	8.55725	5.89095	5.92877	5.87787
ASMM10P026084	9.31376e-06	2.4185e-05	3.73213	up	protein_coding	NM_001113331	CCDS50962.1	Shc1	RefSeq	3569	chr3	+	89421620	89430029	ENSMUST00000153334	chr3:89422009+89422177	AGTCCGACTACCCTGTGTTCCTTCTTTCCCCGGATGAGCAACCTGAAGCTGGCCAATCCT	20416	Mm.86595	GO:0000165|GO:0000187|GO:0000187|GO:0001525|GO:0001784|GO:0005154|GO:0005158|GO:0005159|GO:0005168|GO:0005515|GO:0005634|GO:0005737|GO:0005739|GO:0005886|GO:0007507|GO:0007568|GO:0008286|GO:0010008|GO:0016337|GO:0030036|GO:0030182|GO:0030971|GO:0030971|GO:0031175|GO:0031532|GO:0032403|GO:0035556|GO:0040008|GO:0045740|GO:0045907|GO:0046875|GO:0046875|GO:0048661|GO:0051219|GO:0070435	src homology 2 domain-containing transforming protein C1	125.918	73.3045	7.55424	5.65424	134.748	130.046	112.961	76.7377	69.6962	73.4795	7.62364	7.59243	7.44666	5.70124	5.57626	5.68523
ASMM10P002105	9.559e-08	9.08e-07	19.1044	up	protein_coding	NM_008679	CCDS38333.1	Ncoa3	RefSeq	7571	chr2	+	165992636	166073242	ENSMUST00000139394	chr2:166067650+166068328	GATGCCCCAGCAGGCTTTCTTTAATGCCCAAATGGCTGCCCAGCAGAAACGAGAGCTGAT	17979	Mm.469663	GO:0001012|GO:0003677|GO:0003682|GO:0003713|GO:0004402|GO:0004871|GO:0005634|GO:0005634|GO:0005737|GO:0005794|GO:0006351|GO:0006355|GO:0007165|GO:0010628|GO:0016573|GO:0016740|GO:0016746|GO:0016922|GO:0030307|GO:0030331|GO:0030374|GO:0032403|GO:0033145|GO:0033148|GO:0035257|GO:0035264|GO:0042975|GO:0043066|GO:0045618|GO:0045944|GO:0046983|GO:0047485|GO:0048471|GO:0048589|GO:0050681|GO:0051091|GO:…	nuclear receptor coactivator 3	68.7024	5.33233	6.65984	2.40401	67.5502	73.5366	65.0202	5.01156	5.362	5.62343	6.61644	6.75324	6.60984	2.39861	2.42361	2.38981
ASMM10P018850	6.6718e-07	3.309e-06	3.71819	up	protein_coding	NM_001081041	CCDS37894.1	Vps51	RefSeq	2631	chr19	-	6067841	6077187		chr19:6069871-6070073	TATGAGACAGCCACCATCTCCTACATCCTCACACTCACTGATGAACAGTTTCTGGTGCAG	68505	Mm.227361	GO:0000938|GO:0003674|GO:0005794|GO:0006810|GO:0006869|GO:0006914|GO:0015031|GO:0042147	vacuolar protein sorting 51 homolog (S. cerevisiae)	203.88	120.693	8.26109	6.36649	203.133	208.519	199.988	119.281	124.642	118.155	8.21364	8.2702	8.29943	6.3222	6.40352	6.37375
ASMM10P053411	6.66921e-06	1.8469e-05	5.0203	up	protein_coding	NM_025734	CCDS22710.1	Kcng4	RefSeq	3822	chr8	-	119623853	119635680		chr8:119625616-119625674	GCCGCTACATGTAACTCCCACCACCTTAAGTATGTGCCATAGCTTCAACCCATCCCATGG	66733	Mm.358699	GO:0005216|GO:0005244|GO:0005249|GO:0005251|GO:0005267|GO:0005886|GO:0006810|GO:0006811|GO:0006813|GO:0008076|GO:0016020|GO:0016021|GO:0051260|GO:0055085	potassium voltage-gated channel, subfamily G, member 4	91.1672	39.4033	7.06893	4.74115	86.6081	100.516	86.3781	38.589	40.5167	39.1042	6.97211	7.20947	7.0252	4.69816	4.77976	4.74554
ASMM10P038747	2.49148e-06	8.539e-06	3.2564	up	protein_coding	NM_001163713	CCDS52398.1	Tufm	RefSeq	1806	chr7	+	126487354	126490731		chr7:126489731+126489791	CTTGCTTAGAAGCAGGACTTGTAGCTAAGCCATTCCATCCTTACTGCTTCTCTCCTCTAG	233870	Mm.197829	GO:0000166|GO:0003746|GO:0003924|GO:0005525|GO:0005622|GO:0005739|GO:0005739|GO:0005743|GO:0006412|GO:0006414|GO:0042645	Tu translation elongation factor, mitochondrial	72.9023	48.2253	6.74276	5.03948	71.2846	75.4215	72.0009	48.6572	50.191	45.8276	6.68549	6.79053	6.75226	5.03524	5.09433	4.98886
ASMM10P049767	0.00140736	0.00184236	4.40505	up	protein_coding	NM_022014	CCDS25776.1	Fn3k	RefSeq	1006	chr11	+	121434952	121450490		chr11:121450216+121450490	TATGATCCAGCCTCCTTCTATGGCCATTCTGAGTTTGAACTGGCCATTGCATCGATGTTT	63828	Mm.266448	GO:0005829|GO:0016301|GO:0016310|GO:0016310|GO:0016740|GO:0016772|GO:0030387|GO:0030389	fructosamine 3 kinase	39.8997	19.6664	5.8585	3.71934	40.2222	41.5629	37.9141	12.983	23.9461	22.0701	5.8559	5.93229	5.7873	3.18658	4.04387	3.92757
ASMM10P014323	2.89665e-05	6.0963e-05	2.20179	up	protein_coding	NM_145932	CCDS28121.1	Slc51a	RefSeq	1544	chr16	-	32475577	32487879		chr16:32475668-32475878	TACTGTACTCCTCAGAAGAGCAGGAATTCTCTTCTGTCCCTCAGCCTTATCAGTGGTTAA	106407	Mm.476915	GO:0005215|GO:0005215|GO:0005515|GO:0005783|GO:0005789|GO:0005886|GO:0005886|GO:0006810|GO:0015721|GO:0016020|GO:0016021|GO:0042803|GO:0043234|GO:0046982	solute carrier family 51, alpha subunit	77.8508	75.8723	6.84091	5.70224	81.4494	77.6602	74.4428	77.5601	80.239	69.8179	6.88411	6.83917	6.79945	5.71364	5.7785	5.61457
ASMM10P019577	2.3349e-07	1.617e-06	2.83464	up	protein_coding	NM_019829	CCDS29542.2	Stx5a	RefSeq	2128	chr19	+	8741802	8755642	ENSMUST00000176093	chr19:8741822+8741887	TTTTAAGAGGGTTTTTTCGCCTCCCCCTCCGCCCTCCGAAGTGTGTCCACCTCTGGAGAT	56389	Mm.153061	GO:0000139|GO:0000139|GO:0005484|GO:0005634|GO:0005783|GO:0005794|GO:0006810|GO:0006886|GO:0006888|GO:0016020|GO:0016021|GO:0016192|GO:0031201|GO:0042147|GO:0047485|GO:0048280	syntaxin 5A	4216.05	3862.98	12.7381	11.2349	4257.77	4336.38	4053.98	4046.68	3896.59	3645.67	12.7029	12.7648	12.7466	11.2528	11.2351	11.2168
ASMM10P049423	8.2112e-07	3.821e-06	5.81455	up	protein_coding	NM_153544	CCDS36342.1	BC030867	RefSeq	2543	chr11	+	102248881	102265183	ENSMUST00000133930	chr11:102259400+102259460	GACGAGGGAGACCCCACCTGCTTTCTCTATACCTACAGTATTGTCATGGTGCTACGCAAG	217216	Mm.247335	GO:0003674|GO:0005575|GO:0008150	cDNA sequence BC030867	118.847	44.7287	7.46831	4.92864	117.925	116.376	122.24	46.4663	43.653	44.0669	7.42412	7.426	7.5548	4.96696	4.88816	4.9308
ASMM10P052358	4.72915e-06	1.3993e-05	4.8878	up	protein_coding	NM_172585	CCDS36588.1	Larp4b	RefSeq	4707	chr13	+	9093904	9173090		chr13:9168946+9169006	CTCCCTTCTACCCCTACTACAACTGCATGTAAATCCGTGCAGGTGAATGGAGCAGCAACA	217980	Mm.234944	GO:0003674|GO:0003676|GO:0003723|GO:0005737|GO:0005829|GO:0006417|GO:0010494|GO:0042788|GO:0045727	La ribonucleoprotein domain family, member 4B	141.754	63.0475	7.72392	5.43474	147.54	143.243	134.479	61.6854	60.1765	67.2806	7.7586	7.72278	7.69038	5.37701	5.36194	5.56526
ASMM10P009233	0.0319875	0.0351619	3.81212	up	protein_coding	NM_173034	CCDS39476.1	Zfp398	RefSeq	3082	chr6	+	47835660	47868257		chr6:47835925+47858928	CGCCGCTCCGGTGCCTGTGGCCTTCGATGACGTCTCCATCTACTTTTCCACCCCAGAGTG	272347	Mm.169059	GO:0003674|GO:0005575|GO:0008150|GO:0046872	zinc finger protein 398	175.722	86.3402	7.8227	5.8921	109.861	95.2944	322.01	83.6902	86.8378	88.4925	7.32379	7.13361	9.0107	5.82382	5.89506	5.95744
ASMM10P003485	1.7447e-07	1.333e-06	24.5974	up	protein_coding	NM_013891	CCDS28568.1	Spdef	RefSeq	1824	chr17	-	27714446	27728951		chr17:27720347-27728552	CGGCTAACGGAAGCAGCCCCAAGCCTCCACCGCAGCATGGGCAGTGCCAGCCCAGGCCTG	30051	Mm.26768	GO:0000122|GO:0000122|GO:0000122|GO:0003677|GO:0003700|GO:0005634|GO:0006351|GO:0006355|GO:0010454|GO:0010455|GO:0043065|GO:0043565|GO:0045944|GO:0045944|GO:0045944|GO:0060480|GO:0060576	SAM pointed domain containing ets transcription factor	1524.16	145.714	11.2503	6.62988	1510.82	1552.76	1508.89	139.694	149.142	148.308	11.1731	11.2646	11.3132	6.5457	6.64841	6.69553
ASMM10P001961	0.00140986	0.00184534	5.1162	up	protein_coding	NM_001024458	CCDS19216.1	Add1	RefSeq	3917	chr5	+	34573713	34632305	ENSMUST00000137262	chr5:34628506+34630469	ACTCCTGTCAAGCTTGAAGAAGACCTTCCCCAGGAGCCGACATCCAGGGACGACAGTGAT	11518	Mm.289106	GO:0000902|GO:0001701|GO:0003779|GO:0005198|GO:0005516|GO:0005634|GO:0005737|GO:0005856|GO:0005886|GO:0006884|GO:0008134|GO:0008290|GO:0014069|GO:0016020|GO:0020027|GO:0030218|GO:0030425|GO:0030507|GO:0030837|GO:0032092|GO:0035264|GO:0042608|GO:0042803|GO:0043197|GO:0045202|GO:0045766|GO:0045807|GO:0046982|GO:0048471|GO:0048873|GO:0051015|GO:0051016|GO:0051017|GO:0071300	adducin 1 (alpha)	38.6454	16.063	5.8113	3.45622	40.9431	36.6133	38.38	21.6054	16.9629	9.62067	5.87787	5.75159	5.80442	3.89531	3.58326	2.8901
ASMM10P006514	0.000183745	0.000294682	2.70904	up	protein_coding	NM_001276475		Scgb2b27	RefSeq	828	chr7	-	34011918	34013942		chr7:34012389-34013172	TTAAAGAGTCCCCAAATAATGACCTAGCCCTCATCATGCCTTCCAGAACCTTCTCCCGGT	233099	Mm.110829	GO:0003674|GO:0005576|GO:0008150	secretoglobin, family 2B, member 27	103.36	82.2497	7.25423	5.81645	109.675	106.386	94.0188	73.8534	91.3618	81.5339	7.32071	7.29169	7.1503	5.64276	5.96674	5.83984
ASMM10P004287	2.8658e-07	1.864e-06	3.47111	up	protein_coding	NM_001033630	CCDS50095.1	2310061I04Rik	RefSeq	1252	chr17	-	35892676	35897378		chr17:35896023-35897190	GCGACCCCAGGACCAGCTCTCTCCTCGACCTCTACCATTCCCCCCGCTCTGGCCCCACTC	69662	Mm.260159	GO:0003674|GO:0005739|GO:0008150	RIKEN cDNA 2310061I04 gene	1675.03	1190.24	11.3894	9.59402	1736.59	1714.28	1574.21	1260.67	1173.9	1136.15	11.3847	11.4046	11.3789	9.64281	9.55747	9.58178
ASMM10P014730	2.4344e-07	1.663e-06	3.98887	up	protein_coding	NM_001081198	CCDS35550.1	Tmem182	RefSeq	1096	chr1	+	40805600	40855267		chr1:40838348+40838435	TGACTGCAAGCTTTCTGATCATCTGTGCAGCCCCCTTTTCCAGTCACTTCCTTTATAAAG	381339	Mm.334678	GO:0003674|GO:0005575|GO:0008150|GO:0016020|GO:0016021	transmembrane protein 182	441.767	255.579	9.41482	7.41884	442.098	455.166	428.037	266.21	256.035	244.491	9.36459	9.43595	9.44392	7.44426	7.41016	7.40209
ASMM10P050651	3.69299e-06	1.1541e-05	2.11513	up	protein_coding	NM_027959	CCDS25826.1	Pdia6	RefSeq	2125	chr12	+	17266594	17284770		chr12:17283235+17283296	AGGGGGTGGTTCCTTTCCTACCATCACTCCCAGGGAGCCCTGGGATGGCAAGGATGGTGA	71853	Mm.222825	GO:0003756|GO:0005783|GO:0005788|GO:0005790|GO:0005793|GO:0005886|GO:0006662|GO:0015035|GO:0016020|GO:0016853|GO:0045454	protein disulfide isomerase associated 6	418.485	459.378	9.33663	8.25588	443.436	423.21	388.808	483.5	466.479	428.154	9.37048	9.33649	9.30293	8.28985	8.26629	8.21151
ASMM10P020960	0.00020435	0.000323867	2.18231	up	protein_coding	NM_146593	CCDS16283.1	Olfr1111	RefSeq	940	chr2	-	87149719	87150659		chr2:87149873-87150659	AGTCACCTTGTTCTATGGAACACTGCTGTTTATGTACTTGCGTCCCACCACTAGCTATTC	258586	Mm.223113	GO:0004871|GO:0004930|GO:0004984|GO:0005886|GO:0007165|GO:0007186|GO:0007608|GO:0016020|GO:0016021|GO:0050896	olfactory receptor 1111	55.1009	53.7399	6.32332	5.19747	58.2789	57.9689	49.055	53.6983	56.3674	51.1541	6.39961	6.40437	6.16598	5.17266	5.26985	5.1499
ASMM10P054416	7.33275e-05	0.000132746	6.45968	up	protein_coding	NM_001163576	CCDS49650.1	Parp10	RefSeq	3411	chr15	-	76232994	76243440		chr15:76243220-76243278	CTCCTCCCATGTGTTGCCGCCCAGGACTCTGATGGCAGAGGTGGAGGCAGGGGCAGCCTT	671535	Mm.373750	GO:0005634|GO:0005737|GO:0005794|GO:0010847|GO:0048147|GO:0070212	poly (ADP-ribose) polymerase family, member 10	64.8389	21.5937	6.57341	3.88195	63.3716	69.4557	61.6894	25.0324	22.4428	17.3059	6.52658	6.67067	6.52297	4.09666	3.96219	3.58699
ASMM10P015939	1.43949e-06	5.656e-06	3.78893	up	protein_coding	NM_008997	CCDS28628.1	Rab11b	RefSeq	6065	chr17	-	33742483	33760486		chr17:33742497-33746749	CTTCAGTGATGGATTACAGTATGAAGTGTGAGCCAATAAACCCTTTCCTTCTCAACTTGC	19326	Mm.387587	GO:0000166|GO:0001881|GO:0003924|GO:0003924|GO:0005515|GO:0005525|GO:0005525|GO:0005737|GO:0005739|GO:0005768|GO:0006184|GO:0006810|GO:0006897|GO:0007264|GO:0008021|GO:0015031|GO:0016020|GO:0016023|GO:0019003|GO:0030054|GO:0031410|GO:0032402|GO:0033572|GO:0035773|GO:0044070|GO:0045054|GO:0045055|GO:0045055|GO:0045202|GO:0045335|GO:0055037|GO:0055038|GO:0071468|GO:1990126|GO:2000008|GO:2001135	RAB11B, member RAS oncogene family	128.629	73.8421	7.58723	5.66544	138.222	128.936	118.73	74.6269	74.4931	72.4062	7.66664	7.57302	7.52203	5.65753	5.67248	5.6663
ASMM10P046742	1.23501e-05	3.0432e-05	4.07829	up	protein_coding	NM_008213	CCDS24721.1	Hand1	RefSeq	1898	chr11	-	57828712	57832147		chr11:57831971-57832147	TCCGCAGAAGGGTTAAACCCGGTCTTTGGACGTCTGAACCCTTCTCCCTCGTTGCCTACA	15110	Mm.4746	GO:0000122|GO:0000122|GO:0001525|GO:0001701|GO:0001707|GO:0001709|GO:0001947|GO:0003007|GO:0003007|GO:0003144|GO:0003218|GO:0003219|GO:0003677|GO:0003713|GO:0003713|GO:0005515|GO:0005634|GO:0005634|GO:0005654|GO:0005730|GO:0005737|GO:0006351|GO:0006355|GO:0006366|GO:0007275|GO:0007507|GO:0007507|GO:0008134|GO:0008134|GO:0019899|GO:0030154|GO:0035050|GO:0042475|GO:0042802|GO:0042803|GO:0043425|GO:…	heart and neural crest derivatives expressed transcript 1	193.202	104.201	8.17869	6.15072	197.503	198.253	183.852	114.901	106.014	91.6886	8.174	8.19691	8.16515	6.27106	6.17214	6.00897
ASMM10P005379	0.000318991	0.00047945	2.2924	up	protein_coding	NM_001163617	CCDS50996.1	Tars2	RefSeq	2446	chr3	-	95739973	95754977		chr3:95742630-95746032	AGGCTGAGCAGATTGATGTGCACCTCCACGACGCCCTTGGTCGGCCCCATCAGTGTGGAA	71807	Mm.271754	GO:0000166|GO:0004812|GO:0004829|GO:0005524|GO:0005737|GO:0005739|GO:0006412|GO:0006418|GO:0006435|GO:0016874|GO:0016876|GO:0043039	threonyl-tRNA synthetase 2, mitochondrial (putative)	67.6357	62.8264	6.62193	5.42507	74.2857	69.4675	59.1541	64.9961	66.3912	57.092	6.73835	6.67126	6.45617	5.45471	5.50885	5.31165
ASMM10P028705	1.29366e-05	3.1659e-05	2.70174	up	protein_coding	NM_001164046	CCDS51149.1	Gm13306	RefSeq	425	chr4	+	42158091	42158846		chr4:42158097+42158198	AAGGAAGAAACCTCTAGGCTGAGTGAGCATGATGGAGGGGCTCTCCCCCGCCAGCAGCCT	100039863	Mm.6660	GO:0003674|GO:0005575|GO:0008150	predicted gene 13306	172.189	141.339	8.01853	6.58464	177.395	172.073	167.098	154.303	134.161	135.554	8.02462	8.00903	8.02193	6.68815	6.50133	6.56443
ASMM10P038306	7.729e-07	3.659e-06	3.23142	up	protein_coding	NM_181407	CCDS21443.1	Me3	RefSeq	4370	chr7	+	89632817	89854359		chr7:89854299+89854359	ATTTCTCCCACAGAACTCAAACCATTCTCTCCCAAAGTGAAAATATAGTTGCTCAACATC	109264	Mm.334011	GO:0004470|GO:0004473|GO:0005739|GO:0006090|GO:0006108|GO:0016491|GO:0016616|GO:0046872|GO:0051287|GO:0055114	malic enzyme 3, NADP(+)-dependent, mitochondrial	55.4254	36.9286	6.33969	4.64752	56.7778	53.7117	55.7867	36.1583	37.8957	36.7317	6.3593	6.29462	6.36515	4.60649	4.68512	4.65095
ASMM10P004478	1.17444e-06	4.919e-06	9.7474	up	protein_coding	NM_001047435		Pard6a	RefSeq	1279	chr8	+	105701648	105703494		chr8:105702400+105702610	TCAGAAACGGGAAGGTGACTCGAGTGGCCTGGCTTTTGCCTCCAACTCTCTACAAAGGCG	56513	Mm.472753	GO:0005080|GO:0005515|GO:0005634|GO:0005737|GO:0005886|GO:0005923|GO:0005938|GO:0007049|GO:0016020|GO:0017048|GO:0030010|GO:0030054|GO:0030742|GO:0043025|GO:0043234|GO:0043234|GO:0044295|GO:0045177|GO:0045217|GO:0051301|GO:0060341	par-6 family cell polarity regulator alpha	168.416	38.015	7.9749	4.68989	181.041	174.858	149.348	37.8196	39.0872	37.1382	8.04797	8.03372	7.84302	4.67137	4.73063	4.66766
ASMM10P055609	9.956e-08	9.24e-07	3.06976	up	protein_coding	NM_001163721		Smim1	RefSeq	3454	chr4	-	154020469	154026044	ENSMUST00000126119, ENSMUST00000146543, NM_001163722	chr4:154025944-154026002	CCCGGCCTCGGCCCCGCCCCCGTCACCCCAGGGGGCTGGAGAAGCCTCCCTGGCGTGCGG	68859	Mm.477488	GO:0003674|GO:0008150|GO:0016020|GO:0016021	small integral membrane protein 1	778.988	601.307	10.2391	8.62093	821.818	794.454	720.691	627.273	600.897	575.751	10.2632	10.2456	10.2084	8.6384	8.61247	8.61191
ASMM10P004770	2.76757e-06	9.261e-06	3.38216	up	protein_coding	NM_001110211	CCDS48799.1	Anxa6	RefSeq	2643	chr11	-	54978961	55033471		chr11:54986166-54991390	AGATGCCCAGGAAATAGCAGACACCCCCAGCGGAGACAAAACTTCCTTGGAGACACGCTT	11749	Mm.265347	GO:0005509|GO:0005544|GO:0005737|GO:0006816|GO:0006937|GO:0016324|GO:0043234|GO:0048471|GO:0070062	annexin A6	130.25	83.9417	7.60362	5.84567	128.71	131.134	130.907	89.0515	80.4897	82.284	7.55231	7.60543	7.65312	5.90515	5.78255	5.84932
ASMM10P004439	0.00167633	0.00216818	2.34378	up	protein_coding	NM_001042564	CCDS39638.1	Cd27	RefSeq	1264	chr6	-	125232621	125237027		chr6:125234267-125236756	TGTGAGCCAGAGAAGCCATCCTGGCCCCTACACAGGCAGCTTCCCAACTCGACTGTCTAT	21940	Mm.367714	GO:0005515|GO:0006915|GO:0009897|GO:0009986|GO:0016020|GO:0016021|GO:0042100|GO:0043027|GO:0043066|GO:0043066|GO:0043154|GO:0045078|GO:0045582|GO:0046330|GO:0048305|GO:0070233|GO:0097191	CD27 antigen	41.7129	38.3868	5.91663	4.68779	42.2053	46.0057	36.9277	44.082	39.3389	31.7396	5.9254	6.07992	5.74456	4.88545	4.7396	4.43833
ASMM10P018902	3.68819e-06	1.1541e-05	3.9474	up	protein_coding	NM_172776	CCDS29535.1	Slc22a29	RefSeq	2208	chr19	-	8160167	8218839		chr19:8161645-8161705	GAGTCATTGGATTCTTTGGTAATAGTGGATTATTCCTATCCCCCCTGTTTATGCTGGTAG	236293	Mm.440581	GO:0003674|GO:0005575|GO:0008150|GO:0016020|GO:0016021	solute carrier family 22. member 29	120.501	66.6216	7.49277	5.51186	122.926	120.181	118.396	69.5293	69.7203	60.6152	7.4888	7.47326	7.51625	5.55461	5.57657	5.40441
ASMM10P007406	2.52632e-05	5.4597e-05	2.23764	up	protein_coding	NM_016707	CCDS24483.1	Bcl11a	RefSeq	3425	chr11	+	24078055	24173558		chr11:24164893+24172698	AGCGACACTTGTCCTTCACACACCCCCGTTCGGCGTAGTACCCCGCGAGCTCAAGATGTG	14025	Mm.53687	GO:0003676|GO:0003714|GO:0005515|GO:0005634|GO:0005634|GO:0005737|GO:0006351|GO:0006355|GO:0010629|GO:0010976|GO:0010977|GO:0016604|GO:0016925|GO:0030183|GO:0030217|GO:0046872|GO:0046982|GO:0048671|GO:0048672|GO:0050773|GO:2000171	B cell CLL/lymphoma 11A (zinc finger protein)	83.413	79.8777	6.9399	5.77792	84.8328	79.181	86.2252	82.4748	77.4795	79.6786	6.93936	6.86071	7.01964	5.80356	5.72559	5.80462
ASMM10P002278	8.68942e-06	2.2904e-05	3.62291	up	protein_coding	NM_001083922		Wbp1	RefSeq	1335	chr6	-	83119043	83121461	NM_016757	chr6:83120239-83120771	AATCCCATCTGCTTCGAGAGCTGTGCCCAGGAGTGAATACCCAGCCCTACCTCTGTGAGA	22377	Mm.1109	GO:0005515|GO:0005575|GO:0008150|GO:0050699|GO:0050699	WW domain binding protein 1	250.459	155.535	8.576	6.71885	244.175	260.238	246.964	169.494	151.303	145.807	8.49462	8.61511	8.61827	6.81906	6.6676	6.66989
ASMM10P038954	5.54315e-06	1.5875e-05	11.1421	up	protein_coding	NM_001025103	CCDS22016.1	Efcab4a	RefSeq	1687	chr7	+	141461093	141466602		chr7:141461129+141461189	TTGAGACGCACAGGGCCCCCAGCGCCTCTGCAGCCTGTGATAGCCAGGCCAGCTTTTCAG	213573	Mm.386851	GO:0005509|GO:0005515|GO:0005737|GO:0034613|GO:2001256	EF-hand calcium binding domain 4A	225.318	45.0994	8.40708	4.92913	228.132	223.566	224.255	52.3323	42.1344	40.8315	8.38885	8.3755	8.45689	5.1386	4.83771	4.81107
ASMM10P014776	0.00115045	0.00153393	2.13108	up	protein_coding	NM_176928	CCDS49922.1	Brwd1	RefSeq	2284	chr16	-	96066667	96082428		chr16:96066719-96068476	AGTTCCCCTCAGAAATAGTATAATAAACCTCCCAGGCTTTTCTGTTGTAAATTAGTATAC	93871	Mm.240871	GO:0005515|GO:0005634|GO:0005634|GO:0005730|GO:0005737|GO:0006351|GO:0006355|GO:0006357|GO:0007010|GO:0008360	bromodomain and WD repeat domain containing 1	41.3772	41.8292	5.91029	4.8187	41.8002	40.3533	41.9781	48.6903	35.2953	41.5019	5.91087	5.88623	5.93376	5.03593	4.58387	4.8363
ASMM10P005856	5.22261e-06	1.5115e-05	4.95612	up	protein_coding	NM_001177987		Zmym3	RefSeq	1902	chrX	-	101414933	101420685		chrX:101418907-101420539	TTTAACTGGCAAGGCCCATACCCAGCCATGGACCCCAGTGATTTCCCCAGTCCATTTGAC	56364	Mm.23458	GO:0005634|GO:0007010|GO:0008270|GO:0022604|GO:0046872	zinc finger, MYM-type 3	86.8973	38.1517	7.00128	4.69207	86.4589	89.4672	84.7659	39.8293	34.6962	39.9297	6.9692	7.03824	6.99639	4.74307	4.55789	4.77525
ASMM10P040814	3.31419e-05	6.799e-05	6.01091	up	protein_coding	NM_008609	CCDS22561.1	Mmp15	RefSeq	4346	chr8	+	95352336	95374293		chr8:95371060+95371121	ATCAGTGTCTGGCAGGGGATCCCCACCTCTCCCAAAGGGGCCTTCCTCAGCAACGATGCA	17388	Mm.217116	GO:0004222|GO:0005509|GO:0006508|GO:0008233|GO:0008237|GO:0008270|GO:0016020|GO:0016021|GO:0016787|GO:0031012|GO:0046872	matrix metallopeptidase 15	157.752	57.4328	7.87762	5.29004	158.626	175.678	138.953	64.7264	51.6686	55.9033	7.85555	8.04129	7.73602	5.44787	5.13877	5.28347
ASMM10P004760	2.22848e-06	7.877e-06	5.19605	up	protein_coding	NM_001109973	CCDS50134.1	Mdfi	RefSeq	1711	chr17	-	47815327	47834691		chr17:47832989-47834312	AGAAGACCTACAAGAGCTGTCCCAGGCCGATGTCCCAGGTGAGCGGTCAGTGCCCTTCTC	17240	Mm.329100	GO:0000122|GO:0005515|GO:0005634|GO:0005737|GO:0007257|GO:0007275|GO:0008134|GO:0009950|GO:0030111|GO:0030154|GO:0030178|GO:0043392|GO:0048704|GO:0060707	MyoD family inhibitor	154.641	64.6779	7.84761	5.47019	158.509	161.094	144.319	70.3214	62.2059	61.5062	7.85498	7.8955	7.79234	5.57082	5.41213	5.42763
ASMM10P001796	0.00037604	0.000557338	2.16129	up	protein_coding	NM_008116	CCDS23927.1	Ggt1	RefSeq	2022	chr10	+	75573592	75586182		chr10:75585290+75585386	ATCAAGCCAGGTAAGCAGCCTCTTTCATCCATGTGTCCCTCAATCATCCTGGATAAGGAC	14598	Mm.4559	GO:0002682|GO:0003840|GO:0003840|GO:0005887|GO:0006536|GO:0006749|GO:0006750|GO:0006751|GO:0007283|GO:0016020|GO:0016021|GO:0016740|GO:0016746|GO:0016787|GO:0019344|GO:0019370|GO:0036374|GO:0050727|GO:0060427|GO:0071260	gamma-glutamyltransferase 1	57.4052	56.7598	6.38673	5.27483	61.3797	59.1302	51.7057	62.615	56.1888	51.4756	6.4808	6.43288	6.2465	5.40101	5.26554	5.15795
ASMM10P004462	0.000228272	0.000356814	3.01683	up	protein_coding	NM_001043322	CCDS38199.1	Fmn1	RefSeq	11817	chr2	+	113327735	113716767	NM_010230	chr2:113429785+113444341	AAAGAGAAGACAAGTAGAAGTGAATTGTACTTGGATCTCAACCCTGACCAGAGCCCCACA	14260	Mm.4938	GO:0003677|GO:0003779|GO:0005515|GO:0005634|GO:0005737|GO:0005856|GO:0005884|GO:0005886|GO:0005912|GO:0010467|GO:0016020|GO:0017124|GO:0030054|GO:0030838|GO:0035136|GO:0035137|GO:0045010|GO:0048705|GO:0051127	formin 1	46.1352	32.5452	6.05965	4.46662	50.431	38.934	49.0405	34.985	32.4135	30.2371	6.1812	5.83202	6.16574	4.56154	4.46675	4.37157
ASMM10P053126	1.2924e-07	1.091e-06	3.4517	up	protein_coding	NM_011565	CCDS21236.1	Tead2	RefSeq	2115	chr7	+	45215752	45233619		chr7:45215766+45215826	AAGCTCCCGGCAACTTTCTCTGGGTCTCGCCCCGCCCGCCCGCGGCTCCCCTGCCCAGGC	21677	Mm.3019	GO:0001570|GO:0001843|GO:0003143|GO:0003677|GO:0003700|GO:0003705|GO:0005515|GO:0005634|GO:0005667|GO:0006351|GO:0030903|GO:0035329|GO:0045944|GO:0045944|GO:0048339|GO:0048368|GO:0060548	TEA domain family member 2	1768.18	1269.9	11.4769	9.68957	1824.7	1814.02	1665.81	1342.3	1265.34	1202.06	11.467	11.4881	11.4756	9.73106	9.67056	9.66708
ASMM10P008549	0.000179549	0.00028872	2.96427	up	protein_coding	NM_030231	CCDS51264.1	Agbl4	RefSeq	1798	chr4	+	110397790	111657510		chr4:111656427+111657157	CAAGACTTCGATCCAAGGAGGAAAGAAGACTGGGATGGGAGCATCCATCTTGTCTGAGGG	78933	Mm.435620	GO:0004180|GO:0004181|GO:0005515|GO:0005737|GO:0005829|GO:0006508|GO:0008233|GO:0008237|GO:0008270|GO:0015631|GO:0016787|GO:0035609|GO:0035610|GO:0046872	ATP/GTP binding protein-like 4	57.2004	41.7759	6.38193	4.81426	55.6251	60.2695	55.7065	41.8453	47.386	36.0964	6.3267	6.45794	6.36116	4.80983	5.00735	4.62559
ASMM10P004011	2.99185e-05	6.2534e-05	3.42534	up	protein_coding	NM_001001454	CCDS51970.1	Ttyh1	RefSeq	3842	chr7	+	4119532	4136241		chr7:4133222+4133662	TCCCACCCAGGAATCCAAACGCTTTGTGCAGTGGCAGTCTTCCATCTGAGCCTCCCCTCC	57776	Mm.29729	GO:0005254|GO:0005509|GO:0005886|GO:0006810|GO:0006811|GO:0006821|GO:0007067|GO:0007155|GO:0016020|GO:0016021|GO:0016337|GO:0030424|GO:0030868|GO:0031527|GO:0031589|GO:0032433|GO:0034707|GO:0046847|GO:0072320|GO:1902476	tweety homolog 1 (Drosophila)	90.8138	57.2072	7.06348	5.28723	93.0053	96.5918	82.8444	63.1102	54.6996	53.8118	7.07712	7.1543	6.95901	5.41169	5.22332	5.22669
ASMM10P000446	1.24994e-05	3.0717e-05	4.29904	up	protein_coding	NM_007380	CCDS50513.1	Abi1	RefSeq	3486	chr2	-	22939988	23040240	NM_001077192	chr2:22953559-22957017	GCGGGCCCAGCCCCTGGCGCAGCTCCTGGTTCCCAGTATGGCACAATGACCAGGCAGATT	11308	Mm.205647	GO:0001756|GO:0005515|GO:0005622|GO:0005634|GO:0005737|GO:0005856|GO:0006928|GO:0009987|GO:0009987|GO:0018108|GO:0030027|GO:0030027|GO:0030027|GO:0030054|GO:0030175|GO:0030296|GO:0031252|GO:0035855|GO:0042995|GO:0043005|GO:0045202|GO:0061098|GO:0072673	abl-interactor 1	73.8494	37.0944	6.75929	4.65527	78.6005	76.8224	66.1253	35.0065	37.5806	38.6962	6.82458	6.81968	6.6336	4.56205	4.67206	4.73171
ASMM10P019450	2.2157e-07	1.552e-06	6.15265	up	protein_coding	NM_001001320	CCDS29407.1	Tbx10	RefSeq	1795	chr19	+	3992751	3999512		chr19:3993028+3993114	AGTGTCACTCACTGGCGTCCCCTCCCTGGGTAAGGCTGTAGCCTAGCCTGAGCTGAGATC	109575	Mm.246555	GO:0003677|GO:0003700|GO:0005634|GO:0006351|GO:0006355	T-box 10	2065.87	840.525	11.7234	9.10216	2146.53	2010.07	2041	852.14	848.944	820.492	11.7295	11.6595	11.7811	9.08498	9.10657	9.11494
ASMM10P053861	0.000174601	0.000281833	2.40499	up	protein_coding	NM_024286	CCDS23827.1	Popdc3	RefSeq	1851	chr10	+	45289304	45318450		chr10:45316456+45316518	TTCTGCATTATATTTCCCCCTTTCAGTTCCTGGATTCTCCTGAGTGGGATTCGCTAAGAC	78977	Mm.24748	GO:0016020|GO:0016021	popeye domain containing 3	104.83	94.9465	7.28656	6.02053	106.096	99.5846	108.809	99.6346	101.704	83.5007	7.27079	7.19794	7.39096	6.07386	6.11543	5.87229
ASMM10P008422	0.000484286	0.000699828	3.40865	up	protein_coding	NM_029390		Cmtm5	RefSeq	610	chr14	+	54936496	54939177		chr14:54936757+54938581	TCCTGTCTTCCCTCAAAGGCATCCTGCTGGAAACTGAGCTGGACTTCCTCCGGTGTCTCA	67272	Mm.41614	GO:0003674|GO:0005125|GO:0005575|GO:0005615|GO:0006935|GO:0008150|GO:0016020|GO:0016021	CKLF-like MARVEL transmembrane domain containing 5	60.9776	39.0681	6.48045	4.71125	63.6492	61.7575	57.5261	48.054	31.8622	37.288	6.53231	6.49561	6.41343	5.01627	4.44264	4.67485
ASMM10P026534	1.94253e-06	7.083e-06	4.38887	up	protein_coding	NM_173762	CCDS51072.1	Cenpe	RefSeq	7813	chr3	+	135212562	135273540		chr3:135270877+135270960	GTTTTTTGATAACCGGTCAAAGTCTCTTCCAGCACCTCACCCGATCCGCTATTTTGACAA	229841	Mm.161470	GO:0000166|GO:0000775|GO:0000776|GO:0000776|GO:0000778|GO:0000779|GO:0000940|GO:0003777|GO:0005524|GO:0005623|GO:0005634|GO:0005694|GO:0005737|GO:0005856|GO:0005871|GO:0005874|GO:0007018|GO:0007049|GO:0007067|GO:0007088|GO:0007094|GO:0007275|GO:0008017|GO:0008608|GO:0008608|GO:0015630|GO:0019901|GO:0043515|GO:0043515|GO:0045184|GO:0045842|GO:0045860|GO:0045860|GO:0050793|GO:0051301|GO:0051984|GO:…	centromere protein E	250.934	127.826	8.57976	6.4459	244.503	261.044	247.256	135.781	126.995	120.701	8.49629	8.62245	8.62052	6.50194	6.43225	6.40352
ASMM10P000157	0.00061485	0.000866087	3.39729	up	protein_coding	ENSMUST00000034453	CCDS22764.1	Acta1	Ensembl	1433	chr8	-	123891766	123894736		chr8:123893665-123894691	AGAGCAGCAGAAACTAGACACCATGTGCGACGAAGACGAGACCACCGCTCTTGTGTGTGA	11459	Mm.214950	GO:0000166|GO:0001725|GO:0005515|GO:0005524|GO:0005737|GO:0005856|GO:0005865|GO:0005865|GO:0005884|GO:0015629|GO:0030017|GO:0030240|GO:0043234|GO:0048741|GO:0070062	actin, alpha 1, skeletal muscle	59.1204	36.8206	6.40987	4.64548	65.0808	66.3817	45.8987	35.1104	36.3803	38.9712	6.56553	6.59999	6.06409	4.56642	4.62868	4.74135
ASMM10P048406	3.6888e-07	2.183e-06	4.69828	up	protein_coding	NM_001163353		Gm12171	RefSeq	327	chr11	+	46548412	46556068		chr11:46554209+46554279	GTGAATGTTTTTGATGGGATGTTCACTTTTTCCTTTCAACTCCTCCCGACTTCCCTCCAC	675689	Mm.478806		predicted gene 12171	550.417	269.307	9.72635	7.49422	550.6	566.977	533.674	282.663	271.506	253.752	9.67464	9.7558	9.74863	7.53685	7.491	7.45481
ASMM10P045884	1.32426e-06	5.326e-06	3.15854	up	protein_coding	NM_001177961	CCDS53243.1	Gpm6b	RefSeq	4493	chrX	+	166238942	166389033	NM_001177962, NM_023122	chrX:166239076+166239136	CGTCCCCGGGGAGCCCAATCGCCCGGAGCCCGCACCCCTCCCGTCAGTCTCCAACCATGG	14758	Mm.222320	GO:0001503|GO:0005886|GO:0006810|GO:0015031|GO:0016020|GO:0016021|GO:0030501|GO:0032956|GO:0045121|GO:0051612|GO:0051893|GO:0085029|GO:2000009	glycoprotein m6b	2041.44	1620.41	11.7006	10.0414	2108.72	2112.09	1903.49	1728.73	1636	1496.52	11.6789	11.7252	11.6978	10.0993	10.0413	9.98362
ASMM10P019552	3.531e-08	4.76e-07	4.68093	up	protein_coding	NM_001271766		Gpr35	RefSeq	3936	chr1	+	92975346	92986391		chr1:92975375+92975448	TAGTAACACCCTTGAGCTGCACTTAAACTGAAGTCCCTCCCCATCTCAGGACCCCAAGTT	64095	Mm.152780	GO:0004871|GO:0004930|GO:0005886|GO:0005887|GO:0005887|GO:0007165|GO:0007186|GO:0016020|GO:0016021	G protein-coupled receptor 35	879.251	442.853	10.4311	8.20428	901.188	900.332	836.232	446.618	456.466	425.474	10.4131	10.4519	10.4282	8.1785	8.2333	8.20105
ASMM10P002754	5.5415e-07	2.91e-06	5.35087	up	protein_coding	NM_001079901		Repin1	RefSeq	3177	chr6	+	48593882	48599082	ENSMUST00000150030, NM_001079903	chr6:48594956+48596292	GAAAAAGCCTCACCCCCAGCTCTTCAGTCTTCAGGCAGAGGAAGAACCGATGCTGGAACA	58887	Mm.219183	GO:0003676|GO:0003677|GO:0005634|GO:0005811|GO:0005829|GO:0006260|GO:0022626|GO:0031965|GO:0046872|GO:2000191|GO:2001273	replication initiator 1	494.047	210.65	9.57214	7.15236	480.893	515	486.248	219.484	211.79	200.678	9.49444	9.60448	9.6175	7.18291	7.14569	7.1285
ASMM10P024438	0.000103183	0.000178296	3.09777	up	protein_coding	NM_028518	CCDS50844.1	Col20a1	RefSeq	4189	chr2	+	180986534	181017540		chr2:181013102+181013162	GGCCCTGGAGGTCAGCAGGGGTCACCAGGGACCCAGGGCCGCGCAGTCCAGGGACCCATG	73368	Mm.345095	GO:0003674|GO:0005575|GO:0005576|GO:0005581|GO:0008150	collagen, type XX, alpha 1	57.734	40.2135	6.4003	4.76907	56.448	59.2186	57.5355	35.0357	43.0279	42.5769	6.35236	6.43446	6.41409	4.56344	4.86672	4.87705
ASMM10P004398	1.35113e-06	5.402e-06	2.45826	up	protein_coding	NM_001039365	CCDS23626.1	Mobp	RefSeq	1499	chr9	+	120149741	120169376		chr9:120168015+120168222	AGAAGACTAGCCGCCGTGCCACGTCCCCTCAGAGGCCCAAGCACCAGCCAGCTGCGTCCC	17433	Mm.486167	GO:0005634|GO:0005730|GO:0005737|GO:0005739|GO:0006886|GO:0007399|GO:0017137|GO:0019911|GO:0019911|GO:0043231	myelin-associated oligodendrocytic basic protein	302.947	280.758	8.85065	7.55301	320.879	303.443	284.518	286.347	290.482	265.444	8.88938	8.83971	8.82285	7.55756	7.58521	7.51625
ASMM10P016832	3.2086e-07	1.994e-06	9.15566	up	protein_coding	NM_026747	CCDS50031.1	Ptx4	RefSeq	1582	chr17	+	25120759	25125268	NM_001163416	chr17:25123278+25123348	ATGCAGAAGTTCCAAACCCCAAGCAGTCATCAAGCAGCCCCACCAAGGACCTACCAAGGA	68509	Mm.328855	GO:0003674|GO:0005575|GO:0005576|GO:0008150|GO:0046872	pentraxin 4	522.944	129.261	9.65466	6.45999	509.231	536.182	523.419	133.053	132.64	122.092	9.57397	9.66455	9.72546	6.47403	6.48656	6.4194
ASMM10P042593	0.000151416	0.000249113	5.72581	up	protein_coding	NM_015779	CCDS23994.1	Elane	RefSeq	920	chr10	+	79886311	79888216		chr10:79888035+79888216	AGATTGGATCAATTCCATTATCCGAAGCCATAATGACCACCTTCTTACCCATCCCAAAGA	50701	Mm.262194	GO:0001878|GO:0002020|GO:0002438|GO:0003824|GO:0004175|GO:0004252|GO:0005737|GO:0006508|GO:0006909|GO:0008201|GO:0008233|GO:0008236|GO:0009411|GO:0009986|GO:0016787|GO:0019955|GO:0030141|GO:0032496|GO:0032496|GO:0044130|GO:0044130|GO:0045079|GO:0045415|GO:0045416|GO:0048661|GO:0050778|GO:0050778|GO:0050832|GO:0050832|GO:0050900|GO:0070947	elastase, neutrophil expressed	40.8449	14.8387	5.88795	3.37047	45.3001	37.5196	39.7151	11.5277	16.6639	16.3244	6.02709	5.78312	5.85363	3.04223	3.55847	3.51069
ASMM10P002960	5.64e-09	1.71e-07	6.55541	up	protein_coding	NM_001077193	CCDS38058.1	Abi1	RefSeq	3225	chr2	-	22939988	23040240		chr2:22946712-22957017	GCGGGCCCAGTTGCTGATAGCCCAACTCCACCACCACCCCCTCCACCAGATGACATTCCC	11308	Mm.205647	GO:0001756|GO:0005515|GO:0005622|GO:0005634|GO:0005737|GO:0005856|GO:0006928|GO:0009987|GO:0009987|GO:0018108|GO:0030027|GO:0030027|GO:0030027|GO:0030054|GO:0030175|GO:0030296|GO:0031252|GO:0035855|GO:0042995|GO:0043005|GO:0045202|GO:0061098|GO:0072673	abl-interactor 1	9356.34	3995.87	13.9947	11.282	9657.75	9563.1	8848.17	4143.05	4016.3	3828.26	13.975	14.0183	13.9908	11.295	11.2672	11.2837
ASMM10P014231	6.92518e-06	1.8985e-05	6.41083	up	protein_coding	NM_183029	CCDS49797.1	Igf2bp2	RefSeq	3902	chr16	-	22059008	22163299		chr16:22163133-22163299	ACGCCCGCTCGGGACTCTGCCCGGAGGAGGCAGCCGCGCCGAGTCCCCGCCTCCGCCTCT	319765	Mm.489442	GO:0000166|GO:0003676|GO:0003723|GO:0003730|GO:0005634|GO:0005737|GO:0005856|GO:0006417|GO:0006810|GO:0048027|GO:0051028	insulin-like growth factor 2 mRNA binding protein 2	256.852	89.1103	8.61131	5.9308	273.568	263.423	233.566	99.6098	87.368	80.3531	8.67386	8.63642	8.52365	6.07314	5.90356	5.81569
ASMM10P048445	4.30488e-06	1.3015e-05	2.71664	up	protein_coding	ENSMUST00000076006	CCDS36145.1	Scgb3a1	Ensembl	598	chr11	+	49663609	49665118		chr11:49664059+49664123	GATTGATGCCACCCATCCCATCTGCTCTCAACCTGGTTAATGTCCCCACAATCAGCAAGG	68662	Mm.22802	GO:0003674|GO:0005125|GO:0005575|GO:0005576|GO:0005615|GO:0008150	secretoglobin, family 3A, member 1	296.032	248.746	8.82526	7.38344	286.425	311.922	289.749	253.003	247.01	246.226	8.74943	8.87777	8.84859	7.37897	7.35816	7.41318
ASMM10P006620	9.821e-08	9.2e-07	3.39984	up	protein_coding	NM_007705	CCDS35975.1	Cirbp	RefSeq	1256	chr10	+	80167840	80171653		chr10:80170769+80170981	GACAGTTATGCTACACACAACGAGTAAAAGCCCTCCGCGTCCAGATCGTCCTTCCATGGC	12696	Mm.17898	GO:0000166|GO:0003676|GO:0003723|GO:0003730|GO:0005634|GO:0005634|GO:0005737|GO:0005737|GO:0006950|GO:0009411|GO:0010494|GO:0017148|GO:0030371|GO:0034063|GO:0045727|GO:0048255|GO:0070181	cold inducible RNA binding protein	301.79	200.509	8.84927	7.0838	311.984	300.309	293.077	205.217	198.774	197.534	8.85567	8.82585	8.8663	7.08668	7.05497	7.10977
ASMM10P033440	3.093e-07	1.951e-06	13.0996	up	protein_coding	NM_025823	CCDS20311.1	Pcyox1	RefSeq	4291	chr6	-	86386005	86397150		chr6:86386022-86388988	CCATCCAGGACAGCCAGGGTAACACACTGAGTCCTTGTCTAAATTAATAATAGTAGGAGT	66881	Mm.30849	GO:0001735|GO:0001735|GO:0005764|GO:0005886|GO:0006821|GO:0008555|GO:0016491|GO:0016670|GO:0030327|GO:0030328|GO:0034361|GO:0055114|GO:1902476	prenylcysteine oxidase 1	248.812	42.6212	8.56729	4.85585	241.551	253.514	251.371	42.201	42.2832	43.3795	8.47564	8.57717	8.64907	4.82197	4.84218	4.90339
ASMM10P004604	1.5e-08	2.89e-07	6.04845	up	protein_coding	NM_001081374	CCDS52410.1	Prss36	RefSeq	3061	chr7	-	127932637	127946725		chr7:127935987-127936324	GCTTTCTGGACTTCCCCACCCAGCAGCCCCGCACCTCTGACAGCTCACCCCACGATTTTG	77613	Mm.334253	GO:0004252|GO:0005737|GO:0006508|GO:0008233|GO:0008236|GO:0016787	protease, serine 36	4544.31	1906.62	12.8586	10.262	4626.69	4625.69	4380.57	1934.56	1956.72	1828.57	12.8349	12.864	12.8767	10.2387	10.2858	10.2615
ASMM10P033776	7.1e-10	5.4e-08	3.89362	up	protein_coding	NM_013700	CCDS20531.1	Usp5	RefSeq	3176	chr6	-	124815018	124829447		chr6:124818491-124818543	TTGGTTTCTATGGCAACGAAGACGAAGACTCCTTCTGCTCCCCTCACTTCTCCTCTCCGA	22225	Mm.3571	GO:0004221|GO:0005515|GO:0005575|GO:0006508|GO:0006511|GO:0008233|GO:0008234|GO:0008242|GO:0008270|GO:0016787|GO:0032436|GO:0046872|GO:0071108	ubiquitin specific peptidase 5 (isopeptidase T)	1001.93	623.955	10.6304	8.66927	1045.71	1008.85	951.235	639.267	628.458	604.14	10.6403	10.6265	10.6244	8.66571	8.66462	8.67747
ASMM10P016290	1.3627e-05	3.3038e-05	2.61005	up	protein_coding	NM_173449	CCDS37653.1	Pp2d1	RefSeq	2476	chr17	-	53507459	53539451		chr17:53514994-53516004	AATAAAGACTGGGAAAAAACCTATCAGCAGGGTTCCACCAGTCTTCCCTTCCAGAAGACT	110332	Mm.444633	GO:0003674|GO:0003824|GO:0005575|GO:0008150	protein phosphatase 2C-like domain containing 1	162.761	137.017	7.92728	6.5432	171.833	168.257	148.192	143.402	134.878	132.769	7.9779	7.97589	7.82805	6.58169	6.50954	6.53838
ASMM10P035661	1.065e-08	2.38e-07	3.41073	up	protein_coding	ENSMUST00000003071	CCDS20910.1	Apoc4	Ensembl	464	chr7	-	19678093	19681416		chr7:19678107-19678312	GGGTTAAAGTGCCACGTACCTCCCTCCCCTGGCACCCACAATAAAGGTGTTTGTTCTTGA	11425	Mm.477720	GO:0005576|GO:0006810|GO:0006869|GO:0010890|GO:0034361|GO:0034361|GO:0034364|GO:0070328	apolipoprotein C-IV	3753.08	2798.34	12.5643	10.7942	3874.63	3830.36	3554.25	2822.6	2843.83	2728.58	12.5474	12.5697	12.5757	10.7811	10.7941	10.8074
ASMM10P008567	4.22302e-05	8.3424e-05	2.75565	up	protein_coding	NM_030722	CCDS18710.1	Pum1	RefSeq	5370	chr4	+	130663358	130781565		chr4:130741561+130743689	CCTCACATCGCAGGTTTAGCTCCCGCTGCGTTTGTCCCCAACCCATACATCATCAGCGCT	80912	Mm.440206	GO:0003723|GO:0005737|GO:0006417	pumilio 1 (Drosophila)	84.6194	65.6566	6.95984	5.49745	93.0495	84.2081	76.6006	64.0592	66.39	66.5205	7.07763	6.95736	6.84453	5.43276	5.50869	5.55089
ASMM10P001650	0.000486014	0.000701954	2.60581	up	protein_coding	NM_025577	CCDS22370.1	2810428I15Rik	RefSeq	657	chr8	-	70504295	70506739	ENSMUST00000132107	chr8:70505947-70506496	AGCAGCTTCAGAATGAACGCGCACAGGCCTTCCGCCGTCTAGACCAAGCTCACCGTCAGT	66462	Mm.28242	GO:0003674|GO:0005575|GO:0008150	RIKEN cDNA 2810428I15 gene	56.1169	46.1842	6.35024	4.96851	64.4075	52.8761	51.0671	48.1722	49.8506	40.53	6.55136	6.27381	6.22554	5.02165	5.08371	4.80015
ASMM10P017120	1.30444e-05	3.1884e-05	3.13532	up	protein_coding	NM_008518	CCDS28690.1	Ltb	RefSeq	1122	chr17	+	35194506	35196305	ENSMUST00000173510	chr17:35195075+35195135	ACAGGCTCAGAAAAGACTGGATGACAGCAAACCGTCGTGCATCTTGCCCTCACCCTCTAG	16994	Mm.1715	GO:0005125|GO:0005164|GO:0005615|GO:0005886|GO:0006955|GO:0010467|GO:0016020|GO:0016021|GO:0043588|GO:0045084|GO:0048535	lymphotoxin B	111.128	76.4755	7.36345	5.71484	118.749	115.39	99.2463	78.7121	77.8283	72.8862	7.43337	7.41428	7.2427	5.73492	5.73223	5.67736
ASMM10P005195	4.8133e-07	2.63e-06	4.97154	up	protein_coding	NM_001160235	CCDS48236.1	Fam168b	RefSeq	5076	chr1	-	34813217	34843050	NM_174997	chr1:34819720-34819866	ATACGCCCAGCAAGGCACGTACTACACACAACCTCTGTATGCAGCACCTCCTCACGTCAT	214469	Mm.120151	GO:0003674|GO:0005575|GO:0005737|GO:0005886|GO:0008150|GO:0016020|GO:0016021|GO:0042995	family with sequence similarity 168, member B	143.748	62.9825	7.74627	5.43258	141.864	149.3	140.082	62.2922	65.6542	61.001	7.70204	7.78853	7.74824	5.39249	5.49102	5.41422
ASMM10P016463	2.4365e-07	1.663e-06	9.67581	up	protein_coding	NM_001081179	CCDS37697.1	Heatr5b	RefSeq	6437	chr17	-	78752905	78835381		chr17:78773563-78773717	TCTTCTAGTCAGCTGTACCGAGAGAGCGCCACCACCATGGAGAAGCTGGCCGTTCTTAAG	320473	Mm.210489	GO:0005515|GO:0005575|GO:0008150	HEAT repeat containing 5B	185.878	42.6057	8.12515	4.85077	184.074	192.024	181.537	44.5529	43.3324	39.932	8.07279	8.15717	8.14549	4.90067	4.8761	4.77554
ASMM10P045218	0.00422977	0.00512972	2.03978	up	protein_coding	NM_145381	CCDS14823.1	Lactb2	RefSeq	1889	chr1	-	13625899	13660509		chr1:13626076-13626904	ATCTGCATACGCATTCCTTTTCTTCAGCCCTGTCAATGCCTTTTACATACCAAGTTTATT	212442	Mm.89572	GO:0003674|GO:0005739|GO:0008150|GO:0016787|GO:0046872	lactamase, beta 2	35.3802	36.6571	5.66324	4.63483	37.8316	39.9996	28.3095	36.0963	34.1007	39.7745	5.76784	5.8739	5.348	4.60368	4.53089	4.76993
ASMM10P003112	1.86524e-06	6.869e-06	2.96608	up	protein_coding	NM_024272	CCDS26677.1	Ssbp2	RefSeq	6656	chr13	+	91461096	91706175		chr13:91642396+91664117	GTTCTTTCAGCCTTTTATGTCGCCTCGGTACCCTGGCGGCCCGAGGCCCCCATTGAGGAT	66970	Mm.343095	GO:0003677|GO:0003697|GO:0005515|GO:0005634|GO:0005737|GO:0006351|GO:0006355|GO:0008150	single-stranded DNA binding protein 2	51.1101	36.8998	6.21666	4.6481	53.4798	51.3772	48.4734	37.2316	36.3245	37.1434	6.26655	6.23446	6.14897	4.64959	4.62668	4.66804
ASMM10P002805	1.58091e-06	6.03e-06	3.65577	up	protein_coding	NM_001205391	CCDS56637.1	Atg16l1	RefSeq	3197	chr1	+	87756010	87792428		chr1:87775126+87775756	TTCTGATGCTGCCAGGAGACGCTCTGTCTCTTCCATCCCAGTCCCCCAGGATATCATGGA	77040	Mm.272972	GO:0000045|GO:0000421|GO:0005515|GO:0005737|GO:0005776|GO:0006810|GO:0006914|GO:0015031|GO:0016020|GO:0042802	autophagy related 16-like 1 (S. cerevisiae)	395.117	249.978	9.2597	7.38952	396.587	406.138	382.627	241.504	261.44	246.99	9.22559	9.27649	9.27702	7.31299	7.43916	7.41643
ASMM10P019688	0.000229138	0.0003579	4.27029	up	protein_coding	NM_146636	CCDS29666.1	Olfr1487	RefSeq	948	chr19	+	13619163	13620111	NM_146291, NM_146696	chr19:13619935+13620111	ACTTACAGCCCAGCTCCAATCACTCCATGGATACTGACAAGATGGCATCTGTTTTCTACA	258629	Mm.271479	GO:0004871|GO:0004930|GO:0004984|GO:0005886|GO:0007165|GO:0007186|GO:0007608|GO:0016020|GO:0016021|GO:0050896	olfactory receptor 1487	47.1353	23.7254	6.10232	4.00798	48.4191	47.1424	45.8445	25.0518	27.4819	18.6425	6.12782	6.11641	6.06273	4.09783	4.23831	3.68781
ASMM10P024527	2.07647e-05	4.6365e-05	5.24122	up	protein_coding	NM_001146324		Hps3	RefSeq	2335	chr3	-	20015220	20035310		chr3:20015292-20015825	AAATTTTGTATTGATTCTTTGTGCATTTCATGTCACGCACTCTAATCCCCTCATCGCCCT	12807	Mm.291533	GO:0005737|GO:0006996|GO:0043473	Hermansky-Pudlak syndrome 3 homolog (human)	28.0598	10.4798	5.35303	2.96313	24.6105	27.9548	31.6142	11.3779	10.1943	9.86719	5.17796	5.36675	5.51438	3.02919	2.94924	2.91095
ASMM10P006333	2.64302e-06	8.909e-06	4.2643	up	protein_coding	NM_001270812	CCDS56927.1	LOC100861615	RefSeq	1991	chr14	-	6259746	6287250		chr14:6277387-6287216	TGGGAGGAACCGGGGCTCCTGGTGTACCATCATCATCCCCAACACTCCTGTTCAGAAGAT	100861615	Mm.488431		alpha takusan-like	69.9425	35.5949	6.68309	4.59078	71.612	69.7679	68.4475	38.5905	34.2365	33.9579	6.69287	6.67576	6.68062	4.69822	4.53713	4.53698
ASMM10P000119	0.000134565	0.00022495	4.23916	up	protein_coding	NM_025709	CCDS15949.1	Gapvd1	RefSeq	5966	chr2	-	34676982	34755232		chr2:34715281-34717315	AAACTCCACGGTCCTTCCAATCGCTCCAATTCGGTGTCTTCTCTCGACCTGGAGGGAGAG	66691	Mm.156452	GO:0005085|GO:0005085|GO:0005096|GO:0005515|GO:0005622|GO:0005768|GO:0005829|GO:0005829|GO:0006897|GO:0007165|GO:0016020|GO:0032794|GO:0032794|GO:0050790|GO:0051056|GO:0051223|GO:0051223	GTPase activating protein and VPS9 domains 1	35.0059	17.261	5.66354	3.57976	38.6892	33.6172	32.7113	14.9215	20.1432	16.7182	5.79844	5.62889	5.56329	3.38081	3.81439	3.54409
ASMM10P052770	0.00102319	0.00137633	5.32046	up	protein_coding	NM_027324	CCDS26525.1	Sfxn1	RefSeq	2811	chr13	+	54071844	54108345		chr13:54093906+54093981	AATCGACCAACGCAGCAAAGCAAGCCATCACGCAGGTGGTCATCTCCAGGATCCTCATGG	14057	Mm.134191	GO:0003674|GO:0005739|GO:0005739|GO:0005743|GO:0006810|GO:0006811|GO:0006812|GO:0006826|GO:0006826|GO:0008324|GO:0016020|GO:0016021|GO:0030218|GO:0055072|GO:0055085	sideroflexin 1	128.352	54.4993	7.58186	5.17031	126.928	126.48	131.648	40.439	48.6351	74.4237	7.53175	7.54978	7.66404	4.7623	5.04543	5.7032
ASMM10P030680	0.00580211	0.00690899	2.04247	up	protein_coding	NM_181318	CCDS51570.1	Rasgef1b	RefSeq	2993	chr5	-	99217419	99252927	NM_145839	chr5:99241482-99241531	ACATACATCTTCACCTTCCTGCTTAGTTCTCGGTTATTCATGCATCCGTACGAGCTCATG	320292	Mm.259074	GO:0005085|GO:0005088|GO:0005622|GO:0005768|GO:0007264|GO:0051056	RasGEF domain family, member 1B	26.413	27.3857	5.2535	4.22319	20.9628	26.7454	31.5309	31.0926	24.2317	26.8329	4.94951	5.30133	5.50967	4.40724	4.06179	4.20053
ASMM10P036387	0.000720914	0.000999876	10.0453	up	protein_coding	NM_011046	CCDS21397.1	Furin	RefSeq	4286	chr7	-	80389193	80402762		chr7:80402543-80402762	GGGGTACCCGAGCGGCCGCGGCGCTCGTCCGGAAAAGTTTCCCCGCCCGGGCTCCCCAGG	18550	Mm.5241	GO:0002020|GO:0004175|GO:0004252|GO:0004252|GO:0004867|GO:0005515|GO:0005615|GO:0005769|GO:0005789|GO:0005794|GO:0005802|GO:0005886|GO:0006465|GO:0006508|GO:0008233|GO:0008236|GO:0008283|GO:0009966|GO:0009986|GO:0012510|GO:0016020|GO:0016021|GO:0016485|GO:0016485|GO:0016486|GO:0016787|GO:0030140|GO:0030335|GO:0030511|GO:0031985|GO:0032804|GO:0032902|GO:0032911|GO:0032940|GO:0042176|GO:0042277|GO:…	furin (paired basic amino acid cleaving enzyme)	80.3414	17.9673	6.88383	3.55538	85.9185	80.6017	74.504	27.7026	14.4081	11.7911	6.96075	6.88858	6.80215	4.2394	3.35784	3.06891
ASMM10P024783	3.39507e-06	1.0877e-05	4.27181	up	protein_coding	NM_016753	CCDS17397.1	Lxn	RefSeq	1092	chr3	-	67457998	67463907		chr3:67463796-67463907	GACTTCACCACCTCACCGACACCCACTTGGACACCCACTCGGCTGGCCAGCACTCCACAC	17035	Mm.2632	GO:0004857|GO:0005737|GO:0006954|GO:0008191|GO:0008201|GO:0010466|GO:0010951|GO:0030414|GO:0050965	latexin	190.604	97.8979	8.16223	6.06739	191.57	188.272	191.97	98.4343	104.412	90.8472	8.12438	8.12951	8.23281	6.05572	6.15122	5.99522
ASMM10P031513	2.38681e-06	8.292e-06	7.37488	up	protein_coding	NM_139153	CCDS19122.1	Agap3	RefSeq	3207	chr5	+	24452176	24502047		chr5:24498147+24498207	ACCGCGGGAAAAAGAGCACCGGGACCCCCCGACCAGACGGCCCCAGCAGTGCTGCTGAAG	213990	Mm.250703	GO:0000060|GO:0000166|GO:0003924|GO:0005096|GO:0005525|GO:0005634|GO:0005737|GO:0007165|GO:0007264|GO:0008060|GO:0008270|GO:0016020|GO:0016605|GO:0030578|GO:0031593|GO:0032312|GO:0034614|GO:0034614|GO:0034644|GO:0043161|GO:0046872|GO:0071944	ArfGAP with GTPase domain, ankyrin repeat and PH domain 3	204.887	61.1279	8.26836	5.38574	214.64	198.228	201.794	57.365	65.4605	60.5582	8.29724	8.19655	8.31128	5.26967	5.48544	5.4021
ASMM10P006894	1.84161e-06	6.806e-06	2.55994	up	protein_coding	NM_009496	CCDS20546.1	Vamp1	RefSeq	2758	chr6	+	125215580	125222306		chr6:125219642+125220049	GTGATTGTAATCTACTTTTTTACTTGAGAATGTGCCATCCCTTCCCTGTTCTCCATTGCC	22317	Mm.32321	GO:0005739|GO:0016020|GO:0016021|GO:0016192|GO:0030054|GO:0031410|GO:0043005|GO:0045202	vesicle-associated membrane protein 1	416.202	377.199	9.32697	7.97086	442.949	414.327	391.331	400.068	374.556	356.973	9.36906	9.2974	9.31445	8.01791	7.94717	7.94749
ASMM10P048172	9.933e-07	4.362e-06	2.40285	up	protein_coding	NM_024459	CCDS24448.1	Ppp3r1	RefSeq	2829	chr11	+	17159297	17200380		chr11:17159462+17159542	CGGCGCCGGACAGCAAAGCCGCCGTCGCCGCGTCCCGAGGATCCTACAGCCGCCGCCAGC	19058	Mm.41840	GO:0001569|GO:0001837|GO:0004721|GO:0004721|GO:0005509|GO:0005515|GO:0006470|GO:0006470|GO:0007507|GO:0019899|GO:0019904|GO:0034504|GO:0042383|GO:0046872|GO:0051531|GO:0060487	protein phosphatase 3, regulatory subunit B, alpha isoform (calcineurin B, type I)	351.632	334.219	9.06859	7.80384	356.951	355.763	342.181	352.686	333.624	316.346	9.04646	9.07207	9.08725	7.84894	7.78351	7.77908
ASMM10P041950	8.9282e-06	2.342e-05	3.06068	up	protein_coding	NM_148941	CCDS23376.1	Elovl4	RefSeq	3071	chr9	-	83778691	83806305		chr9:83778705-83780809	CTTCACTCCCTGCTCTCCGATTTCAGCACAATAAATACACTACAGCTGTGGGAAAAGTGA	83603	Mm.83949	GO:0005783|GO:0006629|GO:0006631|GO:0006633|GO:0016020|GO:0016021|GO:0016740|GO:0019367|GO:0030176|GO:0042761	elongation of very long chain fatty acids (FEN1/Elo2, SUR4/Elo3, yeast)-like 4	82.0268	57.7236	6.91704	5.30319	81.7081	84.021	80.3514	60.0985	53.675	59.3974	6.889	6.95144	6.91069	5.34257	5.19747	5.36954
ASMM10P053329	3.45178e-06	1.1016e-05	8.40844	up	protein_coding	NM_177055	CCDS48299.1	A630001G21Rik	RefSeq	1936	chr1	-	85717082	85736606		chr1:85736559-85736606	TAAAGTTTTCCCTAAACCCACCCCAGATCGAGGTCCTAGCTTTCGCTCTGCTTTCTGTAC	319997	Mm.116691	GO:0003674|GO:0005575|GO:0008150	RIKEN cDNA A630001G21 gene	185.442	48.8113	8.12035	5.04852	196.582	185.225	174.519	54.9311	47.4475	44.0552	8.16515	8.10587	8.09005	5.20502	5.01011	4.93042
ASMM10P013167	1.87293e-06	6.884e-06	3.15509	up	protein_coding	NM_019956	CCDS27862.1	Krt71	RefSeq	2193	chr15	-	101733948	101743097		chr15:101733962-101734708	GCTTCTCTTGTATTCTTTTAAGCCCTCCCTGTTGCATTCTCAATAAACAGCACAATCTGA	56735	Mm.358677	GO:0005198|GO:0005200|GO:0005882|GO:0007010|GO:0031069|GO:0045095	keratin 71	175.937	122.968	8.04882	6.39114	180.908	174.323	172.581	130.765	117.742	120.397	8.04641	8.02768	8.07237	6.45026	6.32299	6.40017
ASMM10P000374	5.71e-07	2.965e-06	5.63404	up	protein_coding	NM_145994	CCDS38059.1	Abi1	RefSeq	3489	chr2	-	22939988	23040240	NM_001077190	chr2:22953562-22957017	GCGGGCCCAGCAGCCCCTGGCGCAGCTCCTGGTTCCCAGTATGGCACAATGACCAGGCAG	11308	Mm.205647	GO:0001756|GO:0005515|GO:0005622|GO:0005634|GO:0005737|GO:0005856|GO:0006928|GO:0009987|GO:0009987|GO:0018108|GO:0030027|GO:0030027|GO:0030027|GO:0030054|GO:0030175|GO:0030296|GO:0031252|GO:0035855|GO:0042995|GO:0043005|GO:0045202|GO:0061098|GO:0072673	abl-interactor 1	348.869	139.219	9.05877	6.5646	357.051	356.343	333.211	133.638	146.424	137.596	9.04849	9.07429	9.05353	6.48135	6.62566	6.58679
ASMM10P014215	0.000141185	0.000234394	2.29671	up	protein_coding	NM_028420	CCDS49795.1	Camk2n2	RefSeq	1299	chr16	-	20619214	20621278		chr16:20619229-20620243	TTCTCCATCCTCAATGTAACAGGAGTGTGTGAATAAACACAGACCTCCGTGTGTGAGTGT	73047	Mm.425977	GO:0004860|GO:0005575|GO:0005634|GO:0005737|GO:0008427|GO:0016301|GO:0016310|GO:0016740|GO:0019901	calcium/calmodulin-dependent protein kinase II inhibitor 2	41.0178	38.339	5.89673	4.69717	43.7109	39.9389	39.4035	41.8655	34.7135	38.438	5.97565	5.87146	5.8431	4.81107	4.55847	4.72196
ASMM10P002147	5.5155e-07	2.902e-06	3.67895	up	protein_coding	NM_001205219	CCDS57618.1	Sorbs2	RefSeq	6094	chr8	+	45507787	45827906		chr8:45775707+45785268	ACGAAAGACCCCCTCCTAAAAAGGCTCTGGATTATGTTCAAGATCATTCTTCCGGTGTGT	234214	Mm.211096	GO:0005737|GO:0005856|GO:0005886|GO:0019904|GO:0030054|GO:0046872	sorbin and SH3 domain containing 2	116.202	68.693	7.43949	5.5602	117.136	120.296	111.175	72.1542	68.8382	65.0867	7.41735	7.47547	7.42567	5.60867	5.55755	5.51438
ASMM10P040486	9.66807e-05	0.000168162	4.34766	up	protein_coding	NM_008673	CCDS22337.1	Nat1	RefSeq	1347	chr8	+	67490757	67492103		chr8:67491992+67492103	CGAAATCCTACTCCTCCTGTCATTTCACCAATAAAAATAGCGTCAGTTATACTTGAATAA	17960	Mm.14125	GO:0004060|GO:0004060|GO:0005737|GO:0005829|GO:0008152|GO:0016407|GO:0016740|GO:0016746	N-acetyl transferase 1	56.2924	27.3648	6.34689	4.22665	59.1834	62.5529	47.1407	28.9717	25.2648	27.8581	6.42088	6.51327	6.10652	4.30728	4.11907	4.2536
ASMM10P011094	0.0003471	0.000518471	3.42374	up	protein_coding	NM_001039198	CCDS27107.1	Zfhx2	RefSeq	8738	chr14	-	55061658	55092048		chr14:55062228-55063571	GAAAAGAAAACCCAAGGCAAAAAAGTGGGGGTGGAAAATCAACTTTGCCACCCCCTTCTT	239102	Mm.441113	GO:0003677|GO:0005634|GO:0030534	zinc finger homeobox 2	30.2495	18.7113	5.46208	3.68651	29.6369	28.8693	32.2422	21.7393	19.3431	15.0516	5.43205	5.41213	5.54206	3.90484	3.75944	3.39526
ASMM10P006512	0.000406518	0.000596906	4.47194	up	protein_coding	NM_001276455		Slc19a2	RefSeq	3457	chr1	+	164249045	164265385		chr1:164257205+164260791	TTTCACCACATTCCTTCCTCCTGTCATGGAGTGAACGGCCTCAAGGAGGAGCCCAAGCCA	116914	Mm.35444	GO:0005886|GO:0005886|GO:0006855|GO:0015234|GO:0015403|GO:0015888|GO:0035461	solute carrier family 19 (thiamine transporter), member 2	34.0218	16.0208	5.62642	3.46552	36.9949	31.9154	33.1552	19.3412	11.9475	16.7738	5.73985	5.55555	5.58386	3.74508	3.10194	3.54953
ASMM10P015507	2.0038e-07	1.454e-06	2.99718	up	protein_coding	NM_001166629	CCDS49935.1	Dynlt1a	RefSeq	4978	chr17	-	6306343	6317474		chr17:6317387-6317474	CTCTACTCGGCGGGCGAAGGACAGGCATTAAAGATGGAAGACTTCCAGGCCTCCGAGGAG	100310872	Mm.428775	GO:0005575|GO:0008150|GO:0042802	dynein light chain Tctex-type 1A	145.235	105.702	7.76248	6.17888	144.388	148.858	142.458	105.469	106.754	104.884	7.73091	7.78351	7.77303	6.15396	6.17972	6.20295
ASMM10P053133	1.6414e-06	6.219e-06	4.06833	up	protein_coding	NM_153419	CCDS21266.2	Grwd1	RefSeq	1905	chr7	-	45825222	45830789		chr7:45830306-45830364	AGCTCCCTCTCAGTCTTTACCTGTGTGCGGGAACCCAGGCGGAGAGCGCCCAGAGCAATA	101612	Mm.274847	GO:0003674|GO:0005634|GO:0005730|GO:0005737|GO:0008150	glutamate-rich WD repeat containing 1	96.0294	51.1078	7.15009	5.12565	101.324	96.3288	90.4357	50.8173	49.8993	52.6068	7.20778	7.149	7.09349	5.10131	5.08556	5.19008
ASMM10P037629	5.35585e-05	0.000101997	5.52811	up	protein_coding	NM_001039192	CCDS39860.1	Gmfg	RefSeq	983	chr7	+	28440936	28446895		chr7:28440980+28441041	TGGGGTCCCCACCCCTAGAAGACAGAGGAACTGAGAAGAGGCCTAAGGACAGAAAAACAT	63986	Mm.194536	GO:0003779|GO:0005622|GO:0008083	glia maturation factor, gamma	86.252	34.0719	6.98839	4.52161	94.3837	81.0779	83.2944	37.7015	36.1072	28.4071	7.10198	6.89728	6.96593	4.66766	4.61662	4.28054
ASMM10P038634	6.39034e-06	1.7896e-05	3.0058	up	protein_coding	NM_026143	CCDS40093.1	Far1	RefSeq	3972	chr7	+	113513861	113570458	NM_027379	chr7:113553735+113553813	TTACTGGATTGCTGTAAGCCATAAGGCCCCAGCATTCCTGTATGATATCTACCTCAGGAT	67420	Mm.206919	GO:0005777|GO:0005777|GO:0005778|GO:0006629|GO:0008611|GO:0010025|GO:0016020|GO:0016021|GO:0016491|GO:0035336|GO:0046474|GO:0050062|GO:0055114|GO:0080019	fatty acyl CoA reductase 1	51.2969	36.6389	6.22264	4.63489	55.0303	48.9445	49.9159	36.3908	37.9445	35.5815	6.30888	6.16598	6.19306	4.61442	4.68703	4.60322
ASMM10P018868	2.78265e-06	9.303e-06	2.31758	up	protein_coding	NM_009203	CCDS29505.1	Slc22a12	RefSeq	2255	chr19	-	6535855	6543070		chr19:6540342-6540497	CTGGAGGATGCTACAGCTGGCTGTCTCTGCCCCCTTCTTCCTCTTCTTTGTTTATTCATG	20521	Mm.391146	GO:0005515|GO:0005886|GO:0006810|GO:0006811|GO:0015143|GO:0015143|GO:0015747|GO:0015747|GO:0015849|GO:0016020|GO:0016021|GO:0016021|GO:0016324|GO:0022857|GO:0030165|GO:0031526|GO:0042493|GO:0046415|GO:0055085	solute carrier family 22 (organic anion/cation transporter), member 12	1216.55	1268.46	10.9037	9.69104	1213.12	1245.05	1191.48	1324.28	1282.15	1198.94	10.8483	10.921	10.9416	9.71345	9.69511	9.66455
ASMM10P004543	1.19161e-06	4.957e-06	8.86942	up	protein_coding	NM_001081008	CCDS41080.1	Taf1	RefSeq	8060	chrX	+	101532734	101601789		chrX:101560939+101562073	GATGGTGAGGCAGCAGGCTCAGCAGCAGCAGGAAACAATCACAGAGATGATGACACAGCT	270627	Mm.261750	GO:0000166|GO:0002039|GO:0003677|GO:0003713|GO:0004402|GO:0004402|GO:0004674|GO:0005515|GO:0005524|GO:0005634|GO:0005634|GO:0005669|GO:0006351|GO:0006352|GO:0006355|GO:0007049|GO:0008134|GO:0016301|GO:0016310|GO:0016573|GO:0016573|GO:0016740|GO:0017025|GO:0018105|GO:0018107|GO:0032436|GO:0045120|GO:0045944|GO:0046777|GO:0070577|GO:0071339	TAF1 RNA polymerase II, TATA box binding protein (TBP)-associated factor	32.9444	5.50082	5.58288	2.43404	30.0547	34.3421	34.4364	5.26719	5.40462	5.83064	5.45057	5.65946	5.63861	2.44098	2.43159	2.42955
ASMM10P049023	6.8894e-05	0.000125971	3.41176	up	protein_coding	NM_175543	CCDS25123.1	Rab11fip4	RefSeq	3145	chr11	+	79591211	79694012		chr11:79691839+79691899	GCAACCCAGACCAAAGCCCAGTCTCTGGCTGCAGAAATCGACACAGCATCTCGAGATGAG	268451	Mm.491175	GO:0000910|GO:0005509|GO:0005768|GO:0006810|GO:0007049|GO:0016020|GO:0017137|GO:0030139|GO:0030306|GO:0030496|GO:0031410|GO:0032154|GO:0042803|GO:0046872|GO:0051301|GO:0055038	RAB11 family interacting protein 4 (class II)	64.7893	41.031	6.56308	4.79257	72.3659	60.3832	61.6187	44.0804	42.3547	36.6577	6.70568	6.46178	6.52179	4.88507	4.84461	4.64802
ASMM10P000300	0.00094383	0.00127753	4.76205	up	protein_coding	NM_008515	CCDS35662.1	Lrrfip1	RefSeq	2850	chr1	+	91053443	91128944		chr1:91084983+91088633	TTGTGGATCCCAGTCCCTAAGTAGAAGATCTGGCAGGGGACTCTCCTGCTCCAACCTTGG	16978	Mm.45039	GO:0003677|GO:0005515|GO:0005634|GO:0005737|GO:0006351|GO:0006355|GO:0042803	leucine rich repeat (in FLII) interacting protein 1	40.7375	18.3148	5.88503	3.63344	40.1327	36.6252	45.4546	20.8385	21.5157	12.5903	5.85297	5.7525	6.04961	3.84876	3.90187	3.1497
ASMM10P053652	9.40293e-06	2.4354e-05	4.12957	up	protein_coding	NM_001081979	CCDS41016.1	Mecp2	RefSeq	10152	chrX	-	74026823	74085636		chrX:74085587-74085636	CGCTCCCTCCTCTCGGAGAGAGGGCTGTGGTAAAACCCGTCCGGAAAATGGCCGCCGCTG	17257	Mm.131408	GO:0000122|GO:0000400|GO:0000790|GO:0000792|GO:0000792|GO:0000792|GO:0001662|GO:0001666|GO:0001964|GO:0001976|GO:0002087|GO:0003677|GO:0003682|GO:0003700|GO:0003700|GO:0003729|GO:0005515|GO:0005634|GO:0005634|GO:0005737|GO:0005829|GO:0005829|GO:0006020|GO:0006122|GO:0006342|GO:0006349|GO:0006351|GO:0006355|GO:0006541|GO:0006576|GO:0007268|GO:0007416|GO:0007420|GO:0007585|GO:0007612|GO:0007613|GO:…	methyl CpG binding protein 2	141.539	74.6649	7.7242	5.67821	144.267	138.646	141.703	83.1573	70.7969	70.0405	7.7284	7.68064	7.76357	5.81462	5.60012	5.61988
ASMM10P014024	8.71177e-05	0.000154274	7.79839	up	protein_coding	NM_008800	CCDS27904.1	Pde1b	RefSeq	2986	chr15	+	103503297	103530052		chr15:103503523+103503583	GTCACCCCTGGAGCTGAAGTCAGCCCCCAGCAAGAAAATGTGGATTAAGCTACGGTCTCT	18574	Mm.390792	GO:0001505|GO:0001975|GO:0001975|GO:0003824|GO:0004112|GO:0004114|GO:0004115|GO:0004117|GO:0005516|GO:0005634|GO:0005737|GO:0006198|GO:0007165|GO:0007626|GO:0008081|GO:0008542|GO:0008542|GO:0016787|GO:0036006|GO:0042053|GO:0042428|GO:0043025|GO:0046069|GO:0046872|GO:0048101|GO:0097011	phosphodiesterase 1B, Ca2+-calmodulin dependent	38.3187	8.73887	5.77643	2.81326	48.0772	35.0504	31.8284	8.11702	9.85153	8.24804	6.11493	5.68954	5.52482	2.74717	2.92158	2.77102
ASMM10P004983	1.36379e-05	3.305e-05	2.3834	up	protein_coding	NM_001136074	CCDS27113.1	Nrl	RefSeq	2484	chr14	-	55518977	55524981		chr14:55524146-55524922	ACGGGGAAAAGGGACGACACCAGCCCCTGCTCTATGGAGTATTTAGTCTCCAGGGAAGCT	18185	Mm.20422	GO:0003677|GO:0003700|GO:0003700|GO:0005634|GO:0006351|GO:0006355|GO:0007275|GO:0007468|GO:0043522|GO:0043565|GO:0045872|GO:0045872|GO:0045944|GO:0045944|GO:0046548	neural retina leucine zipper gene	82.156	73.8494	6.91775	5.66473	84.9931	80.0754	81.3997	73.8689	78.4816	69.1978	6.94505	6.87562	6.93258	5.64298	5.74917	5.60204
ASMM10P037128	8.37393e-05	0.000149031	2.75096	up	protein_coding	NM_001114322	CCDS52442.1	Cdhr5	RefSeq	2629	chr7	-	141269084	141276786		chr7:141271670-141272002	TACTTCCAGAACAAGTACCTCCCTCATGACAACCTCATCCAGAAGTGACTCAACACAGAC	72040	Mm.29080	GO:0005509|GO:0005886|GO:0005905|GO:0007155|GO:0007156|GO:0016020|GO:0016021	cadherin-related family member 5	65.3803	51.2111	6.58546	5.12552	68.9475	63.8004	63.3928	48.8045	57.1814	47.6474	6.64337	6.54413	6.56887	5.0382	5.29489	5.04348
ASMM10P004350	8.29304e-05	0.000147752	5.44005	up	protein_coding	NM_001038846	CCDS48425.1	Rcsd1	RefSeq	2580	chr1	-	165648944	165708094		chr1:165659395-165664948	GGCCAGGGAGAAATCACCATCCGGCGCCAGCCACCCACCTAAAATCAAGGTGAAGAGCTC	226594	Mm.482459	GO:0005575|GO:0051015|GO:0071474	RCSD domain containing 1	70.4788	27.7327	6.68133	4.2377	74.0661	77.3067	60.0635	23.7675	29.6747	29.7559	6.73341	6.83067	6.4799	4.0228	4.34463	4.34569
ASMM10P028773	1.08099e-05	2.7234e-05	4.69436	up	protein_coding	NM_001033412		Gm829	RefSeq	1090	chr4	+	45683588	45723706		chr4:45718773+45718833	GGCCTATCAACACCCTAGAAATGATCTGCCATATCCCCACTCCAATCGGATCATTTGCAG	329839	Mm.331582		predicted gene 829	78.378	36.2464	6.84857	4.61764	81.5889	80.4752	73.07	34.6775	40.0101	34.0516	6.88662	6.88562	6.77347	4.54936	4.76316	4.5404
[truncated: 1,852 more rows]

## Sheet: down_Model_vs_Normal
# Fold Change cut-off: 2.0 # P-value cut-off: 0.05 # Condition pairs: Model_vs_Normal # Column A: ProbeName it represents probe name. # Column B: P-value, P-value calculated from unpaired t-test. # Column C: FDR, FDR is calculated from Benjamini Hochberg FDR. # Column D: Fold Change, the absolute ratio (no log scale) of normalized intensities between two conditions. # Column E: Regulation, it dep…
Model_vs_Normal 2.0 fold down regulated mRNAs
[truncated: 3,509 more rows]
