# Supplementary material for: Differential Expression of Long Noncoding RNAs between Sperm Samples from Diabetic and Non-Diabetic Mice
Source: PLoS One. 2016 Apr 27;11(4):e0154028. doi: 10.1371/journal.pone.0154028 (PMC4847876; doi:10.1371/journal.pone.0154028)
Supplement: S7 Table — (XLS) [file pone.0154028.s007.xls]

## Sheet: mmu
#Column "PathwayID" stands for Pathway identifiers used in KEGG
#Column "Definition" stands for the definition of the PathwayID
#Column "OriginalWebSite"stands for The map's website,the nodes with red frame and red symbol are associated with the DE genes, green nodes have no significance
#Column "p-value"
"Fisher-Pvalue" stands for the enrichment p-value of the PathwayID used Fisher's exact test
#Column "SelectionCounts" stands for the Count of the DE genes' entities directly associated with the listed PathwayID
#Column "SelectionSize" stands for the total number of the DE genes' entities
#Column "Count" stands for the count of the chosen background population genes' entities associated with the listed PathwayID
#Column "Size" stands for the total number of chosen background population genes' entities
#Column "FDR" stands for the false discovery rate of the PathwayID
#Column "Enrichment_Score" stands for the Enrichment Score value of the PathwayID, it equals "-log10(Pvalue)"
#Column "GENES" stands for the DE genes associated with the PathwayID
PathwayID	Definition	OriginalWebSite	Fisher-Pvalue	SelectionCounts	SelectionSize	Count	Size	FDR	Enrichment_Score	Genes
mmu04310	Wnt signaling pathway - Mus musculus (mouse)	http://www.genome.jp/kegg-bin/show_pathway?mmu04310+12005+68010+12234+12322+12325+67772+13001+13016+67087+319478+14296+57265+14367+14368+16842+26414+18018+53627+19015+19058+106042+20319+17128+74499+21415+21416+22059+22411+22416+22419+22422	0.00019539	31	844	143	7546	0.054123	3.7091	AXIN1//BAMBI//BTRC//CAMK2A//CAMK2G//CHD8//CSNK2B//CTBP1//CTNNBIP1//CXXC4//FRAT1//FZD2//FZD5//FZD6//LEF1//MAPK10//NFATC1//PORCN//PPARD//PPP3R1//PRICKLE1//SFRP2//SMAD4//SOST//TCF7L1//TCF7L2//TRP53//WNT11//WNT3A//WNT5B//WNT7B
mmu05200	Pathways in cancer - Mus musculus (mouse)	http://www.genome.jp/kegg-bin/show_pathway?mmu05200+11350+11651+11863+12005+12567+12575+12830+12986+13016+71745+13176+13649+112407+14103+14184+14268+57265+14367+14368+14634+16000+16001+16150+16400+16480+16774+16842+26414+17342+17350+18034+18211+18590+18596+17344+18803+19015+19730+12394+12395+20525+17128+20846+67673+21415+21416+21802+21808+21813+22031+22059+22340+22411+22416+22419+22422	0.000479961	56	844	323	7546	0.0664746	3.31879	ABL1//AKT1//ARNT//AXIN1//CDK4//CDKN1A//COL4A5//CSF3R//CTBP1//CUL2//DCC//EGFR//EGLN3//FASL//FGFR3//FN1//FZD2//FZD5//FZD6//GLI3//IGF1//IGF1R//IKBKB//ITGA3//JUP//LAMA3//LEF1//MAPK10//MITF//MLH1//NFKB2//NTRK1//PDGFA//PDGFRB//PIAS2//PLCG1//PPARD//RALGDS//RUNX1//RUNX1T1//SLC2A1//SMAD4//STAT1//TCEB2//TCF7L1//TCF7L2//TGFA//TGFB2//TGFBR2//TRAF3//TRP53//VEGFB//WNT11//WNT3A//WNT5B//WNT7B
mmu05202	Transcriptional misregulation in cancer - Mus musculus (mouse)	http://www.genome.jp/kegg-bin/show_pathway?mmu05202+68938+140780+72949+18647+12575+50701+13876+18612+14048+15242+15077+15364+15395+16000+16001+16185+16480+16909+17283+70122+20185+18211+18507+18590+12394+12395+12393+109115+21423+209446+21813+21908+27140+22059	0.00114638	34	844	178	7546	0.0880508	2.94067	ASPSCR1//BMP2K//CCNT2//CDK14//CDKN1A//ELANE//ERG//ETV4//EYA1//HHEX//HIST2H3C1//HMGA2//HOXA10//IGF1//IGF1R//IL2RB//JUP//LMO2//MEN1//MLLT3//NCOR1//NTRK1//PAX5//PDGFA//RUNX1//RUNX1T1//RUNX2//SUPT3//TCF3//TFE3//TGFBR2//TLX1//TLX3//TRP53
mmu04724	Glutamatergic synapse - Mus musculus (mouse)	http://www.genome.jp/kegg-bin/show_pathway?mmu04724+11513+12286+12288+12289+13385+224997+14660+14683+14693+14697+14702+14708+14799+14800+14814+242443+26557+16440+16519+18805+19058+20510+20511+20512	0.0015314	24	844	114	7546	0.0880508	2.81491	ADCY7//CACNA1A//CACNA1C//CACNA1D//DLG4//DLGAP1//GLS//GNAS//GNB2//GNB5//GNG2//GNG7//GRIA1//GRIA2//GRIN2D//GRIN3A//HOMER2//ITPR3//KCNJ3//PLD1//PPP3R1//SLC1A1//SLC1A2//SLC1A3
mmu04390	Hippo signaling pathway - Mus musculus (mouse)	http://www.genome.jp/kegg-bin/show_pathway?mmu04390+12005+12161+12234+13383+23859+13385+57265+14367+14368+238057+12695+16842+217325+56513+18759+17128+21415+21416+21677+21678+21808+21813+22062+22411+22416+22419+22422+97064+22628+22630	0.00158937	30	844	154	7546	0.0880508	2.79878	AXIN1//BMP6//BTRC//DLG1//DLG2//DLG4//FZD2//FZD5//FZD6//GDF7//INADL//LEF1//LLGL2//PARD6A//PRKCI//SMAD4//TCF7L1//TCF7L2//TEAD2//TEAD3//TGFB2//TGFBR2//TRP73//WNT11//WNT3A//WNT5B//WNT7B//WWTR1//YWHAG//YWHAQ
mmu05032	Morphine addiction - Mus musculus (mouse)	http://www.genome.jp/kegg-bin/show_pathway?mmu05032+11513+109689+216869+12286+12287+54393+14406+14683+14693+14697+14702+14708+16519+16522+16524+18574+18575+207728+18576+18578	0.0024638	20	844	92	7546	0.113746	2.60839	ADCY7//ARRB1//ARRB2//CACNA1A//CACNA1B//GABBR1//GABRG2//GNAS//GNB2//GNB5//GNG2//GNG7//KCNJ3//KCNJ6//KCNJ9//PDE1B//PDE1C//PDE2A//PDE3B//PDE4B
mmu04144	Endocytosis - Mus musculus (mouse)	http://www.genome.jp/kegg-bin/show_pathway?mmu04144+213990+11771+71770+69710+212285+228998+109689+216869+13196+12389+234852+13429+13430+13649+13858+14184+16001+16184+16185+16186+16835+18211+56513+18571+18805+18759+19326+215445+268451+52055+216724+20405+58194+22042+21808+21813+22365+107568	0.00431497	38	844	221	7546	0.135422	2.36502	AGAP3//AP2A1//AP2B1//ARAP1//ARAP2//ARFGAP1//ARRB1//ARRB2//ASAP1//CAV1//CHMP1A//DNM1//DNM2//EGFR//EPS15//FGFR3//IGF1R//IL2RA//IL2RB//IL2RG//LDLR//NTRK1//PARD6A//PDCD6IP//PLD1//PRKCI//RAB11B//RAB11FIP3//RAB11FIP4//RAB11FIP5//RUFY1//SH3GL1//SH3KBP1//TFRC//TGFB2//TGFBR2//VPS45//WWP1
mmu05214	Glioma - Mus musculus (mouse)	http://www.genome.jp/kegg-bin/show_pathway?mmu05214+11651+12313+12322+12325+12567+12575+13649+16000+16001+18590+18596+18803+20416+21802+22059	0.00456477	15	844	65	7546	0.135422	2.34058	AKT1//CALM1//CAMK2A//CAMK2G//CDK4//CDKN1A//EGFR//IGF1//IGF1R//PDGFA//PDGFRB//PLCG1//SHC1//TGFA//TRP53
mmu04066	HIF-1 signaling pathway - Mus musculus (mouse)	http://www.genome.jp/kegg-bin/show_pathway?mmu04066+11651+11674+11863+12322+12325+12575+71745+13649+112407+13808+15980+16000+16001+16194+16334+16828+237038+18639+18803+20525+67673+22042	0.00512767	22	844	111	7546	0.135422	2.29008	AKT1//ALDOA//ARNT//CAMK2A//CAMK2G//CDKN1A//CUL2//EGFR//EGLN3//ENO3//IFNGR2//IGF1//IGF1R//IL6RA//INS2//LDHA//NOX1//PFKFB1//PLCG1//SLC2A1//TCEB2//TFRC
mmu04713	Circadian entrainment - Mus musculus (mouse)	http://www.genome.jp/kegg-bin/show_pathway?mmu04713+11513+12288+12289+12291+58226+12313+12322+12325+14683+14693+14697+14702+14708+14799+14800+14814+16440+16519+16522+16524	0.00529183	20	844	98	7546	0.135422	2.27639	ADCY7//CACNA1C//CACNA1D//CACNA1G//CACNA1H//CALM1//CAMK2A//CAMK2G//GNAS//GNB2//GNB5//GNG2//GNG7//GRIA1//GRIA2//GRIN2D//ITPR3//KCNJ3//KCNJ6//KCNJ9
mmu05166	HTLV-I infection - Mus musculus (mouse)	http://www.genome.jp/kegg-bin/show_pathway?mmu05166+11513+11651+12501+12567+12575+382056+13383+57265+14367+14368+56310+15000+15001+16150+16169+16184+16185+16186+81601+17702+17864+17865+18018+18034+18538+18590+18596+69745+19058+19384+71810+20525+17128+21423+21808+21813+72049+22059+22335+22411+22416+22419+22422+22433+103573	0.00601134	45	844	277	7546	0.135422	2.22103	ADCY7//AKT1//CD3E//CDK4//CDKN1A//CRTC1//DLG1//FZD2//FZD5//FZD6//GPS2//H2-DMB2//H2-OA//IKBKB//IL15RA//IL2RA//IL2RB//IL2RG//KAT5//MSX2//MYBL1//MYBL2//NFATC1//NFKB2//PCNA//PDGFA//PDGFRB//POLD4//PPP3R1//RAN//RANBP3//SLC2A1//SMAD4//TCF3//TGFB2//TGFBR2//TNFRSF13C//TRP53//VDAC3//WNT11//WNT3A//WNT5B//WNT7B//XBP1//XPO1
mmu05217	Basal cell carcinoma - Mus musculus (mouse)	http://www.genome.jp/kegg-bin/show_pathway?mmu05217+12005+57265+14367+14368+14634+16842+21415+21416+22059+22411+22416+22419+22422	0.0064852	13	844	55	7546	0.135422	2.18808	AXIN1//FZD2//FZD5//FZD6//GLI3//LEF1//TCF7L1//TCF7L2//TRP53//WNT11//WNT3A//WNT5B//WNT7B
mmu05412	Arrhythmogenic right ventricular cardiomyopathy (ARVC) - Mus musculus (mouse)	http://www.genome.jp/kegg-bin/show_pathway?mmu05412+109711+12288+12289+56808+319734+12295+12298+54377+213119+16400+16419+16480+16842+16905+21415+21416	0.00677466	16	844	74	7546	0.135422	2.16911	ACTN1//CACNA1C//CACNA1D//CACNA2D2//CACNA2D4//CACNB1//CACNB4//CACNG4//ITGA10//ITGA3//ITGB5//JUP//LEF1//LMNA//TCF7L1//TCF7L2
mmu04911	Insulin secretion - Mus musculus (mouse)	http://www.genome.jp/kegg-bin/show_pathway?mmu04911+11513+11516+12288+12289+12322+12325+26427+14652+14683+16334+16440+16514+16531+84036+26875+19339+116838+20525	0.00684444	18	844	87	7546	0.135422	2.16466	ADCY7//ADCYAP1//CACNA1C//CACNA1D//CAMK2A//CAMK2G//CREB3L1//GLP1R//GNAS//INS2//ITPR3//KCNJ11//KCNMA1//KCNN1//PCLO//RAB3A//RIMS2//SLC2A1
mmu04930	Type II diabetes mellitus - Mus musculus (mouse)	http://www.genome.jp/kegg-bin/show_pathway?mmu04930+12286+12287+12288+12289+12291+16150+16334+16514+26414+18770+12703+216233	0.00770827	12	844	50	7546	0.142346	2.11304	CACNA1A//CACNA1B//CACNA1C//CACNA1D//CACNA1G//IKBKB//INS2//KCNJ11//MAPK10//PKLR//SOCS1//SOCS2
mmu04728	Dopaminergic synapse - Mus musculus (mouse)	http://www.genome.jp/kegg-bin/show_pathway?mmu04728+11651+216869+12286+12287+12288+12289+12313+12322+12325+26427+14683+14693+14697+14702+14708+14799+14800+16440+16519+16522+16524+26414+21770+26932	0.0117571	24	844	133	7546	0.198086	1.9297	AKT1//ARRB2//CACNA1A//CACNA1B//CACNA1C//CACNA1D//CALM1//CAMK2A//CAMK2G//CREB3L1//GNAS//GNB2//GNB5//GNG2//GNG7//GRIA1//GRIA2//ITPR3//KCNJ3//KCNJ6//KCNJ9//MAPK10//PPP2R5D//PPP2R5E
mmu05340	Primary immunodeficiency - Mus musculus (mouse)	http://www.genome.jp/kegg-bin/show_pathway?mmu05340+12501+12504+12525+16186+19264+53970+170767+72049+22256	0.0126522	9	844	35	7546	0.198086	1.89783	CD3E//CD4//CD8A//IL2RG//PTPRC//RFX5//RFXAP//TNFRSF13C//UNG
mmu04725	Cholinergic synapse - Mus musculus (mouse)	http://www.genome.jp/kegg-bin/show_pathway?mmu04725+11513+11651+12286+12287+12288+12289+12322+12325+12669+11444+26427+14693+14697+14702+14708+16440+16452+16515+16519+16522+16536	0.012872	21	844	113	7546	0.198086	1.89035	ADCY7//AKT1//CACNA1A//CACNA1B//CACNA1C//CACNA1D//CAMK2A//CAMK2G//CHRM1//CHRNB2//CREB3L1//GNB2//GNB5//GNG2//GNG7//ITPR3//JAK2//KCNJ12//KCNJ3//KCNJ6//KCNQ2
mmu04010	MAPK signaling pathway - Mus musculus (mouse)	http://www.genome.jp/kegg-bin/show_pathway?mmu04010+11651+109689+216869+12286+12287+12288+12289+12291+58226+56808+319734+12295+12298+54377+63953+70686+72349+75590+13649+14103+14184+16150+26400+26921+26414+19099+30957+17165+17762+18018+18034+18211+18590+18596+19058+19060+19417+21808+21813+22059	0.0143605	40	844	253	7546	0.209362	1.84283	AKT1//ARRB1//ARRB2//CACNA1A//CACNA1B//CACNA1C//CACNA1D//CACNA1G//CACNA1H//CACNA2D2//CACNA2D4//CACNB1//CACNB4//CACNG4//DUSP10//DUSP16//DUSP3//DUSP9//EGFR//FASL//FGFR3//IKBKB//MAP2K7//MAP4K4//MAPK10//MAPK8IP1//MAPK8IP3//MAPKAPK5//MAPT//NFATC1//NFKB2//NTRK1//PDGFA//PDGFRB//PPP3R1//PPP5C//RASGRF1//TGFB2//TGFBR2//TRP53
mmu05215	Prostate cancer - Mus musculus (mouse)	http://www.genome.jp/kegg-bin/show_pathway?mmu05215+11651+12575+26427+13649+16000+16001+16150+16334+23920+16842+18590+18596+94224+21415+21416+21802+22059	0.0184164	17	844	89	7546	0.243343	1.73479	AKT1//CDKN1A//CREB3L1//EGFR//IGF1//IGF1R//IKBKB//INS2//INSRR//LEF1//PDGFA//PDGFRB//SRD5A2//TCF7L1//TCF7L2//TGFA//TRP53
mmu04020	Calcium signaling pathway - Mus musculus (mouse)	http://www.genome.jp/kegg-bin/show_pathway?mmu04020+11513+11549+11548+12286+12287+12288+12289+12291+58226+12313+12322+12325+12669+13649+14683+14814+15466+15565+233011+16440+269717+18574+18575+18596+18803+19058+19229+20698+21390+22335	0.0184484	30	844	182	7546	0.243343	1.73404	ADCY7//ADRA1A//ADRA1B//CACNA1A//CACNA1B//CACNA1C//CACNA1D//CACNA1G//CACNA1H//CALM1//CAMK2A//CAMK2G//CHRM1//EGFR//GNAS//GRIN2D//HRH2//HTR6//ITPKC//ITPR3//ORAI2//PDE1B//PDE1C//PDGFRB//PLCG1//PPP3R1//PTK2B//SPHK1//TBXA2R//VDAC3
mmu05210	Colorectal cancer - Mus musculus (mouse)	http://www.genome.jp/kegg-bin/show_pathway?mmu05210+11651+12005+13176+16842+26414+17350+19730+17128+21415+21416+21808+21813+22059	0.0229401	13	844	64	7546	0.288836	1.63941	AKT1//AXIN1//DCC//LEF1//MAPK10//MLH1//RALGDS//SMAD4//TCF7L1//TCF7L2//TGFB2//TGFBR2//TRP53
mmu05212	Pancreatic cancer - Mus musculus (mouse)	http://www.genome.jp/kegg-bin/show_pathway?mmu05212+11651+12567+13649+16150+26414+18805+19730+17128+20846+21802+21808+21813+22059	0.0290169	13	844	66	7546	0.349464	1.53735	AKT1//CDK4//EGFR//IKBKB//MAPK10//PLD1//RALGDS//SMAD4//STAT1//TGFA//TGFB2//TGFBR2//TRP53
mmu05031	Amphetamine addiction - Mus musculus (mouse)	http://www.genome.jp/kegg-bin/show_pathway?mmu05031+11838+12288+12289+12313+12322+12325+26427+14683+14799+14800+14814+242443+19058	0.0324604	13	844	67	7546	0.365727	1.48865	ARC//CACNA1C//CACNA1D//CALM1//CAMK2A//CAMK2G//CREB3L1//GNAS//GRIA1//GRIA2//GRIN2D//GRIN3A//PPP3R1
mmu04520	Adherens junction - Mus musculus (mouse)	http://www.genome.jp/kegg-bin/show_pathway?mmu04520+109711+108100+13001+12388+13649+14158+16001+16842+17128+21415+21416+21813+21872+83767	0.0330079	14	844	74	7546	0.365727	1.48138	ACTN1//BAIAP2//CSNK2B//CTNND1//EGFR//FERT2//IGF1R//LEF1//SMAD4//TCF7L1//TCF7L2//TGFBR2//TJP1//WASF1
mmu01220	Degradation of aromatic compounds - Mus musculus (mouse)	http://www.genome.jp/kegg-bin/show_pathway?mmu01220+11532+58810	0.0347004	2	844	3	7546	0.369693	1.45966	ADH5//AKR1A1
mmu04014	Ras signaling pathway - Mus musculus (mouse)	http://www.genome.jp/kegg-bin/show_pathway?mmu04014+11350+11352+11651+72399+12313+13636+13649+14103+14184+14389+14693+14697+14702+14708+16000+16001+16150+16334+26414+18481+214230+18590+18596+66350+53357+18803+18805+19730+19415+19417+225870+20416+21844+22340	0.0480115	34	844	228	7546	0.481293	1.31865	ABL1//ABL2//AKT1//BRAP//CALM1//EFNA1//EGFR//FASL//FGFR3//GAB2//GNB2//GNB5//GNG2//GNG7//IGF1//IGF1R//IKBKB//INS2//MAPK10//PAK3//PAK6//PDGFA//PDGFRB//PLA2G12A//PLA2G6//PLCG1//PLD1//RALGDS//RASAL1//RASGRF1//RIN1//SHC1//TIAM1//VEGFB
