# Supplementary material for: Differential Expression of Long Noncoding RNAs between Sperm Samples from Diabetic and Non-Diabetic Mice
Source: PLoS One. 2016 Apr 27;11(4):e0154028. doi: 10.1371/journal.pone.0154028 (PMC4847876; doi:10.1371/journal.pone.0154028)
Supplement: S8 Table — (XLS) [file pone.0154028.s008.xls]

## Sheet: mmu
#Column "PathwayID" stands for Pathway identifiers used in KEGG
#Column "Definition" stands for the definition of the PathwayID
#Column "OriginalWebSite"stands for The map's website,the nodes with red frame and red symbol are associated with the DE genes, green nodes have no significance
#Column "p-value"
"Fisher-Pvalue" stands for the enrichment p-value of the PathwayID used Fisher's exact test
#Column "SelectionCounts" stands for the Count of the DE genes' entities directly associated with the listed PathwayID
#Column "SelectionSize" stands for the total number of the DE genes' entities
#Column "Count" stands for the count of the chosen background population genes' entities associated with the listed PathwayID
#Column "Size" stands for the total number of chosen background population genes' entities
#Column "FDR" stands for the false discovery rate of the PathwayID
#Column "Enrichment_Score" stands for the Enrichment Score value of the PathwayID, it equals "-log10(Pvalue)"
#Column "GENES" stands for the DE genes associated with the PathwayID
PathwayID	Definition	OriginalWebSite	Fisher-Pvalue	SelectionCounts	SelectionSize	Count	Size	FDR	Enrichment_Score	Genes
mmu00190	Oxidative phosphorylation - Mus musculus (mouse)	http://www.genome.jp/kegg-bin/show_pathway?mmu00190+11947+11949+66043+67126+228033+57423+11958+28080+114143+11984+11972+242341+11974+66335+68775+73834+11973+66144+338375+12856+12857+12858+12859+12862+110323+12864+12865+20463+78174+12868+12869+66445+54405+67273+69875+67184+17992+68375+68342+104130+68198+66495+68194+230075+66916+67264+66218+68197+595136+407785+75406+17995+72900+66052+66925+66152+67…	4.87453e-15	59	1182	135	7546	1.35024e-12	14.3121	ATP5B//ATP5C1//ATP5D//ATP5E//ATP5G3//ATP5J2//ATP5K//ATP5O//ATP6V0B//ATP6V0C//ATP6V0D1//ATP6V0D2//ATP6V0E//ATP6V1C1//ATP6V1C2//ATP6V1D//ATP6V1E1//ATP6V1F//ATP6V1G3//COX17//COX4I1//COX5A//COX5B//COX6A2//COX6B1//COX6C//COX7A1//COX7A2L//COX7B2//COX8A//COX8B//CYC1//NDUFA1//NDUFA10//NDUFA11//NDUFA13//NDUFA4//NDUFA8//NDUFB10//NDUFB11//NDUFB2//NDUFB3//NDUFB4//NDUFB6//NDUFB7//NDUFB8//NDUFB9//NDUFC2//NDUFS…
mmu05016	Huntington's disease - Mus musculus (mouse)	http://www.genome.jp/kegg-bin/show_pathway?mmu05016+11772+71770+232910+11947+11949+66043+67126+228033+28080+12757+74325+12857+12858+12859+12862+110323+12864+12865+20463+78174+12868+12869+12913+66445+13067+69654+75563+14775+433759+54405+67273+69875+67184+17992+68375+68342+104130+68198+66495+68194+230075+66916+67264+66218+68197+595136+407785+75406+17995+72900+18797+231329+67710+20022+66052+66925+11…	4.46048e-13	68	1182	182	7546	6.17777e-11	12.3506	AP2A2//AP2B1//AP2S1//ATP5B//ATP5C1//ATP5D//ATP5E//ATP5G3//ATP5O//CLTA//CLTB//COX4I1//COX5A//COX5B//COX6A2//COX6B1//COX6C//COX7A1//COX7A2L//COX7B2//COX8A//COX8B//CREB3//CYC1//CYCT//DCTN2//DNALI1//GPX1//HDAC1//NDUFA1//NDUFA10//NDUFA11//NDUFA13//NDUFA4//NDUFA8//NDUFB10//NDUFB11//NDUFB2//NDUFB3//NDUFB4//NDUFB6//NDUFB7//NDUFB8//NDUFB9//NDUFC2//NDUFS5//NDUFS6//NDUFS7//NDUFV1//NDUFV2//PLCB3//POLR2B//POL…
mmu04932	Non-alcoholic fatty liver disease (NAFLD) - Mus musculus (mouse)	http://www.genome.jp/kegg-bin/show_pathway?mmu04932+11450+72674+68465+23797+11911+12125+12857+12858+12859+12862+110323+12864+12865+20463+78174+12868+12869+66445+13067+13106+13198+13665+16175+16176+16193+26420+58805+54405+67273+69875+67184+17992+68375+68342+104130+68198+66495+68194+230075+66916+67264+66218+68197+595136+407785+75406+17995+72900+18707+105787+19079+19353+66052+66925+12702+21926+66152…	1.35667e-12	60	1182	154	7546	1.25266e-10	11.8675	ADIPOQ//ADIPOR1//ADIPOR2//AKT3//ATF4//BCL2L11//COX4I1//COX5A//COX5B//COX6A2//COX6B1//COX6C//COX7A1//COX7A2L//COX7B2//COX8A//COX8B//CYC1//CYCT//CYP2E1//DDIT3//EIF2S1//IL1A//IL1B//IL6//MAPK9//MLXIPL//NDUFA1//NDUFA10//NDUFA11//NDUFA13//NDUFA4//NDUFA8//NDUFB10//NDUFB11//NDUFB2//NDUFB3//NDUFB4//NDUFB6//NDUFB7//NDUFB8//NDUFB9//NDUFC2//NDUFS5//NDUFS6//NDUFS7//NDUFV1//NDUFV2//PIK3CD//PRKAA1//PRKAB1//RAC1…
mmu05012	Parkinson's disease - Mus musculus (mouse)	http://www.genome.jp/kegg-bin/show_pathway?mmu05012+11947+11949+66043+67126+228033+28080+12857+12858+12859+12862+110323+12864+12865+20463+78174+12868+12869+66445+13067+14678+54405+67273+69875+67184+17992+68375+68342+104130+68198+66495+68194+230075+66916+67264+66218+68197+595136+407785+75406+17995+72900+66052+66925+11739+11740+20617+22213+56228+22195+66152+67530+22273+66576+22333+22334+22335	2.22222e-11	56	1182	147	7546	1.53889e-09	10.6532	ATP5B//ATP5C1//ATP5D//ATP5E//ATP5G3//ATP5O//COX4I1//COX5A//COX5B//COX6A2//COX6B1//COX6C//COX7A1//COX7A2L//COX7B2//COX8A//COX8B//CYC1//CYCT//GNAI2//NDUFA1//NDUFA10//NDUFA11//NDUFA13//NDUFA4//NDUFA8//NDUFB10//NDUFB11//NDUFB2//NDUFB3//NDUFB4//NDUFB6//NDUFB7//NDUFB8//NDUFB9//NDUFC2//NDUFS5//NDUFS6//NDUFS7//NDUFV1//NDUFV2//SDHC//SDHD//SLC25A4//SLC25A5//SNCA//UBE2G2//UBE2J1//UBE2L3//UQCR10//UQCRB//UQCR…
mmu05010	Alzheimer's disease - Mus musculus (mouse)	http://www.genome.jp/kegg-bin/show_pathway?mmu05010+11820+11938+11947+11949+66043+67126+228033+28080+12314+12334+12857+12858+12859+12862+110323+12864+12865+20463+78174+12868+12869+66445+13067+15925+16176+16439+16956+26417+54405+67273+69875+67184+17992+68375+68342+104130+68198+66495+68194+230075+66916+67264+66218+68197+595136+407785+75406+17995+72900+18797+19055+19057+19059+66340+66052+66925+20617…	3.92277e-11	62	1182	173	7546	1.89215e-09	10.4064	APP//ATP2A2//ATP5B//ATP5C1//ATP5D//ATP5E//ATP5G3//ATP5O//CALM2//CAPN2//COX4I1//COX5A//COX5B//COX6A2//COX6B1//COX6C//COX7A1//COX7A2L//COX7B2//COX8A//COX8B//CYC1//CYCT//IDE//IL1B//ITPR2//LPL//MAPK3//NDUFA1//NDUFA10//NDUFA11//NDUFA13//NDUFA4//NDUFA8//NDUFB10//NDUFB11//NDUFB2//NDUFB3//NDUFB4//NDUFB6//NDUFB7//NDUFB8//NDUFB9//NDUFC2//NDUFS5//NDUFS6//NDUFS7//NDUFV1//NDUFV2//PLCB3//PPP3CA//PPP3CC//PPP3R2…
mmu03010	Ribosome - Mus musculus (mouse)	http://www.genome.jp/kegg-bin/show_pathway?mmu03010+100502825+66419+94064+107734+66845+94066+78523+66407+68565+68735+66292+50529+69527+110954+67025+19921+68028+19943+19944+27367+19946+19951+68436+619547+66489+57808+54217+67248+67891+67945+27176+26961+56040+67186+67097+27207+20042+68052+20068+20084+20085+66481+20088+75617+27370+57294+54127+27050+20091+20102+20103+20104+76846+225215+22186	4.09851e-11	55	1182	145	7546	1.89215e-09	10.3874	GM13826//MRPL11//MRPL27//MRPL30//MRPL33//MRPL36//MRPL9//MRPS15//MRPS18A//MRPS18C//MRPS21//MRPS7//MRPS9//RPL10//RPL11//RPL19//RPL22L1//RPL28//RPL29//RPL3//RPL30//RPL32//RPL34//RPL34-PS1//RPL35//RPL35A//RPL36//RPL39//RPL4//RPL41//RPL7A//RPL8//RPLP1//RPLP2//RPS10//RPS11//RPS12//RPS13//RPS17//RPS18//RPS19//RPS21//RPS24//RPS25//RPS26//RPS27//RPS28//RPS3//RPS3A1//RPS4X//RPS5//RPS6//RPS9//RSL24D1//UBA52
mmu03013	RNA transport - Mus musculus (mouse)	http://www.genome.jp/kegg-bin/show_pathway?mmu03013+75471+56009+12729+53975+13627+20918+66235+68969+13667+13665+13669+27979+56347+55944+16341+68135+54709+100042807+13681+75705+13684+26987+13690+230861+217869+14359+23879+66603+67242+69731+100041953+408192+17149+433702+227720+269113+18458+67543+27374+19387+19428+60365+69961+54364+227522+110379+66069+51796+22218+170930+21335+73666+66231+67031+68134	1.32053e-08	55	1182	166	7546	5.22551e-07	7.87925	1700009N14RIK//ALYREF2//CLNS1A//DDX20//EEF1A1//EIF1//EIF1AX//EIF1B//EIF2B4//EIF2S1//EIF3A//EIF3B//EIF3C//EIF3D//EIF3E//EIF3H//EIF3I//EIF3J2//EIF4A1//EIF4B//EIF4E//EIF4E2//EIF4G2//EIF4G3//EIF5//FXR1//FXR2//GEMIN2//GEMIN6//GEMIN7//GM10094//GM9839//MAGOH//NCBP1//NUP214//NUP54//PABPC1//PABPC6//PRMT5//RANGAP1//RASL2-9//RBM8A//RPP25L//RPP30//RPP38//SEC13//SNUPN//SRRM1//SUMO1//SUMO2//TACC3//THOC3//THOC7…
mmu03050	Proteasome - Mus musculus (mouse)	http://www.genome.jp/kegg-bin/show_pathway?mmu03050+66537+19166+26441+26443+26444+73902+19173+19175+19177+19179+19181+19184+67089+66997+23997+19185+66413+17463+57296+19192+103554+20422	1.74215e-07	22	1182	45	7546	6.03219e-06	6.75892	POMP//PSMA2//PSMA4//PSMA6//PSMA7//PSMB11//PSMB5//PSMB6//PSMB7//PSMC1//PSMC2//PSMC5//PSMC6//PSMD12//PSMD13//PSMD4//PSMD6//PSMD7//PSMD8//PSME3//PSME4//SHFM1
mmu04260	Cardiac muscle contraction - Mus musculus (mouse)	http://www.genome.jp/kegg-bin/show_pathway?mmu04260+11464+232975+27222+11933+11938+140723+81904+12857+12858+12859+12862+110323+12864+12865+20463+78174+12868+12869+66445+17888+21924+21954+21956+22003+59069+66152+67530+22273+66576	2.77124e-06	29	1182	78	7546	8.52927e-05	5.55732	ACTC1//ATP1A3//ATP1A4//ATP1B3//ATP2A2//CACNG5//CACNG7//COX4I1//COX5A//COX5B//COX6A2//COX6B1//COX6C//COX7A1//COX7A2L//COX7B2//COX8A//COX8B//CYC1//MYH6//TNNC1//TNNI3//TNNT2//TPM1//TPM3//UQCR10//UQCRB//UQCRC1//UQCRH
mmu04141	Protein processing in endoplasmic reticulum - Mus musculus (mouse)	http://www.genome.jp/kegg-bin/show_pathway?mmu04141+11911+110616+12017+27061+12043+12334+216197+13198+13200+56445+56812+100037258+13002+15467+13665+67475+15519+193740+15511+18415+15481+15505+26420+223455+59007+386649+14827+19359+54197+20014+20224+110379+99683+218811+53421+81500+67437+16430+68292+72265+22193+22213+56228+54609+244178+244179+66530+269523+109815	5.62197e-06	49	1182	168	7546	0.000155729	5.25011	ATF4//ATXN3//BAG1//BCAP31//BCL2//CAPN2//CKAP4//DDIT3//DDOST//DNAJA2//DNAJB2//DNAJC3//DNAJC5//EIF2AK1//EIF2S1//ERO1LB//HSP90AA1//HSPA1A//HSPA1B//HSPA4L//HSPA8//HSPH1//MAPK9//MARCH6//NGLY1//NSFL1C//PDIA3//RAD23B//RNF5//RPN2//SAR1A//SEC13//SEC24B//SEC24C//SEC61A1//SIL1//SSR3//STT3A//STT3B//TRAM1//UBE2E3//UBE2G2//UBE2J1//UBQLN2//UBQLN3//UBQLNL//UBXN6//VCP//VIMP
mmu04961	Endocrine and other factor-regulated calcium reabsorption - Mus musculus (mouse)	http://www.genome.jp/kegg-bin/show_pathway?mmu04961+11772+71770+232910+232975+27222+11933+12757+74325+14683+16612+16623+16613+16616+13646+16617+16618+18050+16622+16624+13648+18797	4.09765e-05	21	1182	55	7546	0.00103186	4.38746	AP2A2//AP2B1//AP2S1//ATP1A3//ATP1A4//ATP1B3//CLTA//CLTB//GNAS//KLK1//KLK1B1//KLK1B11//KLK1B21//KLK1B22//KLK1B24//KLK1B26//KLK1B3//KLK1B5//KLK1B8//KLK1B9//PLCB3
mmu03040	Spliceosome - Mus musculus (mouse)	http://www.genome.jp/kegg-bin/show_pathway?mmu03040+56009+72654+71713+13207+69192+20624+15382+193740+15511+15481+57905+67678+66373+17149+433702+23983+53317+56194+68879+60365+76572+75062+81898+66125+68981+107686+20643+66354+110809+20382+67996+68592+73666+20462+27366+108121+233073+60321	8.4689e-05	38	1182	132	7546	0.00189368	4.07217	ALYREF2//CCDC12//CDC40//DDX5//DHX16//EFTUD2//HNRNPA1//HSPA1A//HSPA1B//HSPA8//ISY1//LSM3//LSM5//MAGOH//NCBP1//PCBP1//PLRG1//PRPF40A//PRPF6//RBM8A//RBMXL2//SF3A3//SF3B1//SF3B5//SNRPA1//SNRPD2//SNRPE//SNW1//SRSF1//SRSF2//SRSF6//SYF2//THOC3//TRA2B//TXNL4A//U2AF1//U2AF1L4//WBP11
mmu04142	Lysosome - Mus musculus (mouse)	http://www.genome.jp/kegg-bin/show_pathway?mmu04142+56325+11593+11767+11769+11774+11776+114143+11984+11972+242341+53599+12757+74325+19025+13030+64139+13040+64138+71665+14466+260302+12091+14667+110006+15211+15212+16004+16784+17775+17113+94178+27426+16541+18010+19156+20661	8.88733e-05	36	1182	123	7546	0.00189368	4.05123	ABCB9//AGA//AP1M1//AP1S1//AP3B1//AP3D1//ATP6V0B//ATP6V0C//ATP6V0D1//ATP6V0D2//CD164//CLTA//CLTB//CTSA//CTSB//CTSM//CTSS//CTSZ//FUCA1//GBA//GGA3//GLB1//GM2A//GUSB//HEXA//HEXB//IGF2R//LAMP2//LAPTM4A//M6PR//MCOLN1//NAGPA//NAPSA//NEU1//PSAP//SORT1
mmu04721	Synaptic vesicle cycle - Mus musculus (mouse)	http://www.genome.jp/kegg-bin/show_pathway?mmu04721+11772+71770+232910+114143+11984+11972+242341+11974+66335+68775+73834+11973+66144+338375+12757+74325+116837+56216+13852+20979+22318	0.000298488	21	1182	62	7546	0.00578203	3.52507	AP2A2//AP2B1//AP2S1//ATP6V0B//ATP6V0C//ATP6V0D1//ATP6V0D2//ATP6V0E//ATP6V1C1//ATP6V1C2//ATP6V1D//ATP6V1E1//ATP6V1F//ATP6V1G3//CLTA//CLTB//RIMS1//STX1B//STX2//SYT1//VAMP2
mmu04145	Phagosome - Mus musculus (mouse)	http://www.genome.jp/kegg-bin/show_pathway?mmu04145+11465+114143+11984+11972+242341+11974+66335+68775+73834+11973+66144+338375+12475+69165+71693+12845+13040+13058+13424+14130+246256+14960+14961+14964+15006+110557+15024+15040+16784+17113+17533+20288+19344+19345+19349+19353+53421+24088+22142+22144+22145+53857+22151+22154+22319	0.000313106	45	1182	174	7546	0.00578203	3.50431	ACTG1//ATP6V0B//ATP6V0C//ATP6V0D1//ATP6V0D2//ATP6V0E//ATP6V1C1//ATP6V1C2//ATP6V1D//ATP6V1E1//ATP6V1F//ATP6V1G3//CD14//CD209B//COLEC11//COMP//CTSS//CYBB//DYNC1H1//FCGR2B//FCGR4//H2-AA//H2-AB1//H2-D1//H2-Q1//H2-Q6//H2-T10//H2-T23//LAMP2//M6PR//MRC1//MSR1//RAB5B//RAB5C//RAB7//RAC1//SEC61A1//TLR2//TUBA1A//TUBA3A//TUBA4A//TUBA8//TUBB2A//TUBB5//VAMP3
mmu04966	Collecting duct acid secretion - Mus musculus (mouse)	http://www.genome.jp/kegg-bin/show_pathway?mmu04966+11984+11972+242341+11974+66335+68775+73834+11973+66144+338375+12349+20533	0.000361314	12	1182	27	7546	0.00625525	3.44211	ATP6V0C//ATP6V0D1//ATP6V0D2//ATP6V0E//ATP6V1C1//ATP6V1C2//ATP6V1D//ATP6V1E1//ATP6V1F//ATP6V1G3//CAR2//SLC4A1
mmu05169	Epstein-Barr virus infection - Mus musculus (mouse)	http://www.genome.jp/kegg-bin/show_pathway?mmu05169+75471+54194+23797+12043+12182+12995+15467+229906+14964+15006+110557+15024+15040+433759+193740+15511+15481+16179+16408+16453+17096+26409+26420+17999+18035+227720+18707+20016+20018+231329+67710+20022+19179+19181+19184+67089+66997+23997+19185+66413+17463+57296+19231+19428+19664+20422+66354+20848+71609+22352+54401+22627	0.000508257	52	1182	213	7546	0.0082816	3.29392	1700009N14RIK//AKAP8L//AKT3//BCL2//BST1//CSNK2A1//EIF2AK1//GTF2B//H2-D1//H2-Q1//H2-Q6//H2-T10//H2-T23//HDAC1//HSPA1A//HSPA1B//HSPA8//IRAK1//ITGAL//JAK3//LYN//MAP3K7//MAPK9//NEDD4//NFKBIA//NUP214//PIK3CD//POLR1C//POLR1D//POLR2B//POLR2G//POLR2J//PSMC1//PSMC2//PSMC5//PSMC6//PSMD12//PSMD13//PSMD4//PSMD6//PSMD7//PSMD8//PTMA//RASL2-9//RBPJ//SHFM1//SNW1//STAT3//TRADD//VIM//YWHAB//YWHAE
mmu00511	Other glycan degradation - Mus musculus (mouse)	http://www.genome.jp/kegg-bin/show_pathway?mmu00511+11593+71665+14466+12091+15211+15212+17160+18010+23956	0.000698296	9	1182	18	7546	0.0103854	3.15596	AGA//FUCA1//GBA//GLB1//HEXA//HEXB//MAN2B2//NEU1//NEU2
mmu05132	Salmonella infection - Mus musculus (mouse)	http://www.genome.jp/kegg-bin/show_pathway?mmu05132+11465+11867+68089+67771+74192+12362+20303+12475+14825+20310+13424+192176+16175+16176+16193+74764+16803+26417+26420+75477+19349+19353+19877+73178	0.000712355	24	1182	79	7546	0.0103854	3.1473	ACTG1//ARPC1B//ARPC4//ARPC5//ARPC5L//CASP1//CCL4//CD14//CXCL1//CXCL2//DYNC1H1//FLNA//IL1A//IL1B//IL6//KLC4//LBP//MAPK3//MAPK9//PFN3//RAB7//RAC1//ROCK1//WASL
mmu05134	Legionellosis - Mus musculus (mouse)	http://www.genome.jp/kegg-bin/show_pathway?mmu05134+11840+12362+12475+14825+20310+13067+13627+56422+193740+15511+15481+16176+16193+18035+19324+20224+24088+21926+269523	0.000911984	19	1182	58	7546	0.012631	3.04001	ARF1//CASP1//CD14//CXCL1//CXCL2//CYCT//EEF1A1//HBS1L//HSPA1A//HSPA1B//HSPA8//IL1B//IL6//NFKBIA//RAB1//SAR1A//TLR2//TNF//VCP
mmu04130	SNARE interactions in vesicular transport - Mus musculus (mouse)	http://www.genome.jp/kegg-bin/show_pathway?mmu04130+56494+20619+67474+67826+56216+13852+20909+55943+67023+22318+22319+53620+53611	0.00160923	13	1182	35	7546	0.0212265	2.79338	GOSR2//SNAP23//SNAP29//SNAP47//STX1B//STX2//STX4A//STX8//USE1//VAMP2//VAMP3//VAMP5//VTI1A
mmu01200	Carbon metabolism - Mus musculus (mouse)	http://www.genome.jp/kegg-bin/show_pathway?mmu01200+11364+11429+60525+104776+353204+71832+225913+14194+14381+14719+15275+170718+73724+17448+17436+17850+239017+68263+56012+18663+66171+236539+18746+75456+110639+66052+66925+21351+21991	0.00219683	29	1182	109	7546	0.0276601	2.6582	ACADM//ACO2//ACSS2//ALDH6A1//ALDOART1//CSL//DAK//FH1//G6PDX//GOT2//HK1//IDH3B//MCEE//MDH2//ME1//MUT//OGDHL//PDHB//PGAM2//PGK2//PGLS//PHGDH//PKM//PRPS1L1//PRPS2//SDHC//SDHD//TALDO1//TPI1
mmu04062	Chemokine signaling pathway - Mus musculus (mouse)	http://www.genome.jp/kegg-bin/show_pathway?mmu04062+67653+104111+23797+20295+20296+65956+56221+20301+56838+20303+20304+20305+20306+20307+12775+14825+55985+66102+20310+12767+12145+100504362+100503710+14678+14688+66066+14704+14772+14773+26385+15162+16428+16453+17096+26417+18035+56744+18707+18797+57349+18753+19353+215449+19877+20848+73178	0.00246641	46	1182	196	7546	0.0297041	2.60794	4930544G11RIK//ADCY3//AKT3//CCL17//CCL2//CCL21C//CCL24//CCL27A//CCL28//CCL4//CCL5//CCL6//CCL7//CCL8//CCR7//CXCL1//CXCL13//CXCL16//CXCL2//CXCR4//CXCR5//GM1987//GM5741//GNAI2//GNB1//GNG11//GNG3//GRK4//GRK5//GRK6//HCK//ITK//JAK3//LYN//MAPK3//NFKBIA//PF4//PIK3CD//PLCB3//PPBP//PRKCD//RAC1//RAP1B//ROCK1//STAT3//WASL
mmu05322	Systemic lupus erythematosus - Mus musculus (mouse)	http://www.genome.jp/kegg-bin/show_pathway?mmu05322+76383+69382+11472+12259+12260+12262+12524+246256+667250+100042927+100042943+100042922+547160+547154+100042840+236663+333452+385328+14960+14961+68231+26914+51788+15078+319173+319168+319191+319169+319170+68024+319182+319149+319176+97114+320332+21926	0.00259269	36	1182	145	7546	0.0299239	2.58625	1700012L04RIK//1700024P04RIK//ACTN2//C1QA//C1QB//C1QC//CD86//FCGR4//GM12657//GM14474//GM14482//GM14483//GM14484//GM14501//GM16501//GM4906//GM5132//GM5382//H2-AA//H2-AB1//H2AFB1//H2AFY//H2AFZ//H3F3A//HIST1H2AF//HIST1H2AH//HIST1H2AI//HIST1H2AK//HIST1H2AN//HIST1H2BC//HIST1H2BH//HIST1H3D//HIST2H2AC//HIST2H3C2//HIST4H4//TNF
mmu05323	Rheumatoid arthritis - Mus musculus (mouse)	http://www.genome.jp/kegg-bin/show_pathway?mmu05323+114143+11984+11972+242341+11974+66335+68775+73834+11973+66144+338375+20296+20304+12524+14960+14961+16175+16176+16193+16408+24088+21926+22339	0.00294022	23	1182	82	7546	0.0325776	2.53162	ATP6V0B//ATP6V0C//ATP6V0D1//ATP6V0D2//ATP6V0E//ATP6V1C1//ATP6V1C2//ATP6V1D//ATP6V1E1//ATP6V1F//ATP6V1G3//CCL2//CCL5//CD86//H2-AA//H2-AB1//IL1A//IL1B//IL6//ITGAL//TLR2//TNF//VEGFA
mmu00480	Glutathione metabolism - Mus musculus (mouse)	http://www.genome.jp/kegg-bin/show_pathway?mmu00480+16790+14381+14775+625249+69590+14860+14862+14863+14865+14866+14870+14869+14872+66988+56615+18263+20133	0.00335474	17	1182	55	7546	0.0357409	2.47434	ANPEP//G6PDX//GPX1//GPX4//GPX8//GSTA4//GSTM1//GSTM2//GSTM4//GSTM5//GSTP1//GSTP2//GSTT2//LAP3//MGST1//ODC1//RRM1
mmu05152	Tuberculosis - Mus musculus (mouse)	http://www.genome.jp/kegg-bin/show_pathway?mmu05152+67653+23797+114143+11984+11972+242341+12042+12043+12314+12475+69165+16149+12608+12265+13040+13067+14127+14130+246256+14960+14961+16175+16176+16193+16179+16784+16803+26417+26420+17533+18046+19055+19057+19059+19344+19345+19349+19727+24088+21926+71609	0.00473625	41	1182	176	7546	0.0485904	2.32457	4930544G11RIK//AKT3//ATP6V0B//ATP6V0C//ATP6V0D1//ATP6V0D2//BCL10//BCL2//CALM2//CD14//CD209B//CD74//CEBPB//CIITA//CTSS//CYCT//FCER1G//FCGR2B//FCGR4//H2-AA//H2-AB1//IL1A//IL1B//IL6//IRAK1//LAMP2//LBP//MAPK3//MAPK9//MRC1//NFYC//PPP3CA//PPP3CC//PPP3R2//RAB5B//RAB5C//RAB7//RFXANK//TLR2//TNF//TRADD
mmu04920	Adipocytokine signaling pathway - Mus musculus (mouse)	http://www.genome.jp/kegg-bin/show_pathway?mmu04920+328845+14081+433256+216739+11450+72674+68465+23797+14377+68401+26420+18035+105787+19079+18761+20182+12702+20848+21926+71609	0.00508078	20	1182	71	7546	0.0502634	2.29407	ACSBG2//ACSL1//ACSL5//ACSL6//ADIPOQ//ADIPOR1//ADIPOR2//AKT3//G6PC//G6PC3//MAPK9//NFKBIA//PRKAA1//PRKAB1//PRKCQ//RXRB//SOCS3//STAT3//TNF//TRADD
mmu04612	Antigen processing and presentation - Mus musculus (mouse)	http://www.genome.jp/kegg-bin/show_pathway?mmu04612+12010+16149+12265+13030+13040+14960+14961+14964+15006+110557+15024+15040+15519+193740+15511+15481+18046+14827+19192+19727+21356+21926	0.00547712	22	1182	81	7546	0.0523159	2.26145	B2M//CD74//CIITA//CTSB//CTSS//H2-AA//H2-AB1//H2-D1//H2-Q1//H2-Q6//H2-T10//H2-T23//HSP90AA1//HSPA1A//HSPA1B//HSPA8//NFYC//PDIA3//PSME3//RFXANK//TAPBP//TNF
mmu04144	Endocytosis - Mus musculus (mouse)	http://www.genome.jp/kegg-bin/show_pathway?mmu04144+67653+11772+71770+232910+228998+12389+80794+67064+68953+66700+76959+12757+74325+12767+13660+98878+71889+14276+14772+14773+26385+14964+15006+110557+15024+15040+193740+15511+15481+243621+17999+93737+18595+18720+52055+19334+19344+19345+19349+54189+67588+20408+54673+17127+98366+69780+22088+116733+78287	0.00604751	49	1182	221	7546	0.0558386	2.21842	4930544G11RIK//AP2A2//AP2B1//AP2S1//ARFGAP1//CAV1//CBLC//CHMP1B//CHMP2A//CHMP3//CHMP5//CLTA//CLTB//CXCR4//EHD1//EHD4//EPN3//FOLR2//GRK4//GRK5//GRK6//H2-D1//H2-Q1//H2-Q6//H2-T10//H2-T23//HSPA1A//HSPA1B//HSPA8//IQSEC3//NEDD4//PARD6G//PDGFRA//PIP5K1A//RAB11FIP5//RAB22A//RAB5B//RAB5C//RAB7//RABEP1//RNF41//SH3GL3//SH3GLB1//SMAD3//SMAP1//SMAP2//TSG101//VPS4A//ZFYVE20
mmu05142	Chagas disease (American trypanosomiasis) - Mus musculus (mouse)	http://www.genome.jp/kegg-bin/show_pathway?mmu05142+11421+23797+12259+12260+12262+20296+20304+12500+14678+14683+16176+16193+16179+26417+26420+18035+18707+18797+19052+19053+51792+73699+52432+17127+24088+21926	0.00765505	26	1182	103	7546	0.0684016	2.11605	ACE//AKT3//C1QA//C1QB//C1QC//CCL2//CCL5//CD3D//GNAI2//GNAS//IL1B//IL6//IRAK1//MAPK3//MAPK9//NFKBIA//PIK3CD//PLCB3//PPP2CA//PPP2CB//PPP2R1A//PPP2R1B//PPP2R2D//SMAD3//TLR2//TNF
mmu00630	Glyoxylate and dicarboxylate metabolism - Mus musculus (mouse)	http://www.genome.jp/kegg-bin/show_pathway?mmu00630+11429+12359+71832+14645+76238+68180+73724+17448+17850	0.0104537	9	1182	25	7546	0.0904896	1.98073	ACO2//CAT//CSL//GLUL//GRHPR//HYI//MCEE//MDH2//MUT
mmu03015	mRNA surveillance pathway - Mus musculus (mouse)	http://www.genome.jp/kegg-bin/show_pathway?mmu03015+56009+83410+100041953+56422+17149+433702+68219+18458+67543+56522+74737+19052+19053+51792+73699+52432+59032+26931+60365+233789+51796+68991+67031+68134	0.0114587	24	1182	96	7546	0.0961838	1.94086	ALYREF2//CSTF2T//GM10094//HBS1L//MAGOH//NCBP1//NUDT21//PABPC1//PABPC6//PAPOLB//PCF11//PPP2CA//PPP2CB//PPP2R1A//PPP2R1B//PPP2R2D//PPP2R3C//PPP2R5C//RBM8A//SMG1//SRRM1//SSU72//UPF3A//UPF3B
mmu05020	Prion diseases - Mus musculus (mouse)	http://www.genome.jp/kegg-bin/show_pathway?mmu05020+12259+12260+12262+20304+193740+16175+16176+16193+26396+26417+20655	0.0148003	11	1182	35	7546	0.119819	1.82973	C1QA//C1QB//C1QC//CCL5//HSPA1A//IL1A//IL1B//IL6//MAP2K2//MAPK3//SOD1
mmu05034	Alcoholism - Mus musculus (mouse)	http://www.genome.jp/kegg-bin/show_pathway?mmu05034+76383+69382+11541+11911+12314+12326+12913+667250+100042927+100042943+100042922+547160+547154+100042840+236663+333452+385328+100503710+14678+14683+14688+66066+14704+68231+26914+51788+15078+433759+232232+56233+319173+319168+319191+319169+319170+68024+319182+319149+319176+97114+320332+109731+26417	0.0151395	43	1182	199	7546	0.119819	1.81989	1700012L04RIK//1700024P04RIK//ADORA2B//ATF4//CALM2//CAMK4//CREB3//GM12657//GM14474//GM14482//GM14483//GM14484//GM14501//GM16501//GM4906//GM5132//GM5382//GM5741//GNAI2//GNAS//GNB1//GNG11//GNG3//H2AFB1//H2AFY//H2AFZ//H3F3A//HDAC1//HDAC11//HDAC7//HIST1H2AF//HIST1H2AH//HIST1H2AI//HIST1H2AK//HIST1H2AN//HIST1H2BC//HIST1H2BH//HIST1H3D//HIST2H2AC//HIST2H3C2//HIST4H4//MAOB//MAPK3
mmu04064	NF-kappa B signaling pathway - Mus musculus (mouse)	http://www.genome.jp/kegg-bin/show_pathway?mmu04064+12042+12043+12045+12047+11796+17060+65956+20303+12475+12995+20310+111173+17873+100504362+16176+16179+16803+57913+17096+26409+18035+18761+21926+71609	0.0188158	24	1182	100	7546	0.144777	1.72548	BCL10//BCL2//BCL2A1B//BCL2A1D//BIRC3//BLNK//CCL21C//CCL4//CD14//CSNK2A1//CXCL2//ERC1//GADD45B//GM1987//IL1B//IRAK1//LBP//LRDD//LYN//MAP3K7//NFKBIA//PRKCQ//TNF//TRADD
mmu03320	PPAR signaling pathway - Mus musculus (mouse)	http://www.genome.jp/kegg-bin/show_pathway?mmu03320+11364+328845+14081+433256+216739+11450+11807+14080+14077+11770+16592+14626+14933+16956+17436+18607+20182+20250+26458+22190	0.0226286	20	1182	81	7546	0.169409	1.64534	ACADM//ACSBG2//ACSL1//ACSL5//ACSL6//ADIPOQ//APOA2//FABP1//FABP3//FABP4//FABP5//GK2//GYK//LPL//ME1//PDPK1//RXRB//SCD2//SLC27A2//UBC
mmu03018	RNA degradation - Mus musculus (mouse)	http://www.genome.jp/kegg-bin/show_pathway?mmu03018+73532+12228+56057+57316+234594+78893+18983+66583+227715+66362+69639+50911+67678+66373+18458+67543+74108+72198+66317	0.026021	19	1182	77	7546	0.18968	1.58467	1700080E11RIK//BTG3//BTG4//C1D//CNOT1//CNOT10//CNOT7//EXOSC1//EXOSC2//EXOSC3//EXOSC8//EXOSC9//LSM3//LSM5//PABPC1//PABPC6//PARN//SKIV2L2//WDR61
mmu05203	Viral carcinogenesis - Mus musculus (mouse)	http://www.genome.jp/kegg-bin/show_pathway?mmu05203+69382+67653+11472+11911+11972+242341+12444+107995+12571+12913+110957+13205+13655+83602+71828+229906+14884+14964+15006+110557+15024+15040+433759+232232+56233+68024+319182+320332+16391+16453+17096+26417+17164+18035+18707+18746+18970+19179+19353+19664+66354+20807+20848+71609+22335+54401+22627	0.0278357	47	1182	229	7546	0.197705	1.5554	1700024P04RIK//4930544G11RIK//ACTN2//ATF4//ATP6V0D1//ATP6V0D2//CCND2//CDC20//CDK6//CREB3//D1PAS1//DDX3X//EGR3//GTF2A1//GTF2A1L//GTF2B//GTF2H1//H2-D1//H2-Q1//H2-Q6//H2-T10//H2-T23//HDAC1//HDAC11//HDAC7//HIST1H2BC//HIST1H2BH//HIST4H4//IRF9//JAK3//LYN//MAPK3//MAPKAPK2//NFKBIA//PIK3CD//PKM//POLB//PSMC1//RAC1//RBPJ//SNW1//SRF//STAT3//TRADD//VDAC3//YWHAB//YWHAE
mmu04662	B cell receptor signaling pathway - Mus musculus (mouse)	http://www.genome.jp/kegg-bin/show_pathway?mmu04662+23797+12042+17060+12518+15985+12520+14130+16331+17096+26396+26417+18035+83490+18707+19055+19057+19059+19353	0.0299482	18	1182	73	7546	0.205471	1.52363	AKT3//BCL10//BLNK//CD79A//CD79B//CD81//FCGR2B//INPP5D//LYN//MAP2K2//MAPK3//NFKBIA//PIK3AP1//PIK3CD//PPP3CA//PPP3CC//PPP3R2//RAC1
mmu04621	NOD-like receptor signaling pathway - Mus musculus (mouse)	http://www.genome.jp/kegg-bin/show_pathway?mmu04621+11796+12362+20296+20304+14825+20310+15519+16176+16193+26409+26417+26420+18035+637515+21926	0.0304127	15	1182	58	7546	0.205471	1.51694	BIRC3//CASP1//CCL2//CCL5//CXCL1//CXCL2//HSP90AA1//IL1B//IL6//MAP3K7//MAPK3//MAPK9//NFKBIA//NLRP1B//TNF
mmu04120	Ubiquitin mediated proteolysis - Mus musculus (mouse)	http://www.genome.jp/kegg-bin/show_pathway?mmu04120+66156+69010+59008+11796+80794+107995+66440+56371+67345+17999+56469+17344+19823+56459+12702+67923+50995+22210+68612+22193+67921+22213+22214+56228+22195+22192+67615+77891+66799+100763	0.0383858	30	1182	139	7546	0.252678	1.41583	ANAPC11//ANAPC13//ANAPC5//BIRC3//CBLC//CDC20//CDC26//FZR1//HERC4//NEDD4//PIAS1//PIAS2//RNF7//SAE1//SOCS3//TCEB1//UBA2//UBE2B//UBE2C//UBE2E3//UBE2F//UBE2G2//UBE2H//UBE2J1//UBE2L3//UBE2M//UBE2R2//UBE2S//UBE2W//UBE3C
mmu04975	Fat digestion and absorption - Mus musculus (mouse)	http://www.genome.jp/kegg-bin/show_pathway?mmu04975+67512+67800+14080+14719+26565+18781+18782+69060+18946+19012+67916	0.0392244	11	1182	40	7546	0.252678	1.40644	AGPAT2//DGAT2//FABP1//GOT2//PLA2G10//PLA2G2C//PLA2G2D//PNLIP//PNLIPRP1//PPAP2A//PPAP2B
mmu00561	Glycerolipid metabolism - Mus musculus (mouse)	http://www.genome.jp/kegg-bin/show_pathway?mmu00561+67512+28169+225913+67800+14626+14933+14245+16956+23945+69060+18946+66853+19012+67916	0.0405086	14	1182	55	7546	0.253861	1.39245	AGPAT2//AGPAT3//DAK//DGAT2//GK2//GYK//LPIN1//LPL//MGLL//PNLIP//PNLIPRP1//PNPLA2//PPAP2A//PPAP2B
mmu04261	Adrenergic signaling in cardiomyocytes - Mus musculus (mouse)	http://www.genome.jp/kegg-bin/show_pathway?mmu04261+11464+104111+23797+11911+232975+27222+11933+11938+12043+140723+81904+12314+12913+12916+14678+14683+26417+17888+18707+18797+19052+19053+51792+73699+52432+59032+26931+21924+21954+21956+22003+59069	0.0418403	32	1182	151	7546	0.253861	1.3784	ACTC1//ADCY3//AKT3//ATF4//ATP1A3//ATP1A4//ATP1B3//ATP2A2//BCL2//CACNG5//CACNG7//CALM2//CREB3//CREM//GNAI2//GNAS//MAPK3//MYH6//PIK3CD//PLCB3//PPP2CA//PPP2CB//PPP2R1A//PPP2R1B//PPP2R2D//PPP2R3C//PPP2R5C//TNNC1//TNNI3//TNNT2//TPM1//TPM3
mmu03008	Ribosome biogenesis in eukaryotes - Mus musculus (mouse)	http://www.genome.jp/kegg-bin/show_pathway?mmu03008+75471+434234+213895+12995+16418+14113+237730+30877+102462+52530+66181+19428+104444+69961+54364+227522+66711+108143+217109	0.0421575	19	1182	81	7546	0.253861	1.37512	1700009N14RIK//2610020H08RIK//BMS1//CSNK2A1//EIF6//FBL//FBLL1//GNL3//IMP3//NHP2//NOP10//RASL2-9//REXO2//RPP25L//RPP30//RPP38//SBDS//TAF9//UTP18
mmu01230	Biosynthesis of amino acids - Mus musculus (mouse)	http://www.genome.jp/kegg-bin/show_pathway?mmu01230+11429+353204+11846+71832+14645+14719+170718+232087+108645+56012+18663+236539+18746+75456+110639+209027+21351+21991	0.0432504	18	1182	76	7546	0.254901	1.36401	ACO2//ALDOART1//ARG1//CSL//GLUL//GOT2//IDH3B//MAT2A//MAT2B//PGAM2//PGK2//PHGDH//PKM//PRPS1L1//PRPS2//PYCR1//TALDO1//TPI1
mmu00010	Glycolysis / Gluconeogenesis - Mus musculus (mouse)	http://www.genome.jp/kegg-bin/show_pathway?mmu00010+60525+26876+67689+353204+12183+14377+68401+14447+15275+106557+16833+68263+56012+18663+18746+21991	0.0451812	16	1182	66	7546	0.260733	1.34504	ACSS2//ADH4//ALDH3B1//ALDOART1//BPGM//G6PC//G6PC3//GAPDHS//HK1//LDHAL6B//LDHC//PDHB//PGAM2//PGK2//PKM//TPI1
